# Supplementary material for: Crystal structure of fac-tri­carbonyl­chlorido­bis­(4-hy­droxy­pyridine)­rhenium(I)–pyridin-4(1H)-one (1/1)
Source: Acta Crystallogr E Crystallogr Commun. 2017 Sep 29;73(Pt 10):1551–4. doi: 10.1107/S2056989017013512 (PMC5730316; doi:10.1107/S2056989017013512)
Supplement: Supplementary file 1 [file e-73-01551-sup1.cif]

##############################################################################
#                                                                            #
# This CIF contains the data in a paper accepted for publication in          #
# Acta Crystallographica Section E. It conforms to the requirements of       #
# Notes for Authors for Acta Crystallographica Section E, and has been       #
# peer reviewed under the auspices of the IUCr Commission on Journals.       #
#                                                                            #
# Full details of the Crystallographic Information File format               #
# are given in the paper "The Crystallographic Information File (CIF):       #
# a New Standard Archive File for Crystallography" by S. R. Hall, F. H.      #
# Allen and I. D. Brown [Acta Cryst. (1991), A47, 655-685].                  #
#                                                                            #
# The current version of the core CIF dictionary is obtainable from          #
# ftp://ftp.iucr.org/pub/cif_core.dic.                                       #
#                                                                            #
# Software is freely available for graphical display of the structure(s)     #
# in this CIF. For information consult the CIF software page                 #
# http://www.iucr.org/resources/cif/software.                                #
#                                                                            #
# This file may be used for bona fide research purposes within the           #
# scientific community so long as proper attribution is given to the journal # 
# article from which it was obtained.                                        #
#                                                                            #
##############################################################################
data_I
_audit_creation_method     SHELXL-2013
_chemical_name_systematic
;
<i>fac</i>-Tricarbonylchloridobis(4-hydroxypyridine)rhenium(I)--\
pyridin-4(1<i>H</i>)-one (1/1)
;
_chemical_name_common     ?
_chemical_formula_moiety     'C13 H10 N2 O5 Cl Re, C5 H5 N O'
_chemical_formula_sum     'C18 H15 Cl N3 O6 Re'
_chemical_formula_iupac     '[Re Cl (C5 H5 N1 O1)2 (C O)3], C5 H5 N O'
_chemical_formula_weight     590.98
_chemical_melting_point     145
_shelx_space_group_comment
;
The symmetry employed for this shelxl refinement is uniquely defined
by the following loop, which should always be used as a source of
symmetry information in preference to the above space-group names.
They are only intended as comments.
;
_space_group_crystal_system     triclinic
_space_group_name_H-M_alt     'P -1'
_space_group_name_Hall     '-P 1'
loop_
    _space_group_symop_operation_xyz
    'x, y, z'
    '-x, -y, -z'
_cell_length_a     7.5235(13)
_cell_length_b     11.717(2)
_cell_length_c     13.644(2)
_cell_angle_alpha     66.694(4)
_cell_angle_beta     78.757(4)
_cell_angle_gamma     81.374(4)
_cell_volume     1079.9(3)
_cell_formula_units_Z     2
_cell_measurement_reflns_used     9858
_cell_measurement_theta_min     3.29
_cell_measurement_theta_max     26.58
_cell_measurement_temperature     100(2)
_exptl_crystal_description     plate
_exptl_crystal_colour     yellow
_exptl_crystal_size_max     0.362
_exptl_crystal_size_mid     0.349
_exptl_crystal_size_min     0.044
_exptl_crystal_density_diffrn     1.818
_exptl_crystal_density_meas     ?
_exptl_crystal_density_method     'not measured'
_exptl_crystal_F_000     568
_exptl_absorpt_coefficient_mu     5.787
_exptl_absorpt_correction_type     multi-scan
_exptl_absorpt_process_details
;
(SADABS; Krause <i>et al.</i>,  2015)
;
_shelx_estimated_absorpt_T_min     0.228
_shelx_estimated_absorpt_T_max     0.785
_exptl_absorpt_correction_T_min     0.3524
_exptl_absorpt_correction_T_max     0.6465
_exptl_special_details     ?
_diffrn_ambient_temperature     100(2)
_diffrn_radiation_type     MoK\a
_diffrn_radiation_wavelength     0.71073
_diffrn_measurement_device_type     'Bruker D8 Venture Photon 100 CMOS'
_diffrn_measurement_method     '\f and \w scans'
_diffrn_detector_area_resol_mean     ?
_diffrn_reflns_number     28225
_diffrn_reflns_av_R_equivalents     0.0409
_diffrn_reflns_theta_min     2.769
_diffrn_reflns_theta_max     26.582
_diffrn_reflns_theta_full     25.242
_diffrn_measured_fraction_theta_max     0.989
_diffrn_measured_fraction_theta_full     0.995
_diffrn_reflns_limit_h_min     -9
_diffrn_reflns_limit_h_max     9
_diffrn_reflns_limit_k_min     -14
_diffrn_reflns_limit_k_max     14
_diffrn_reflns_limit_l_min     -17
_diffrn_reflns_limit_l_max     17
_refine_special_details     ?
_reflns_number_total     4476
_reflns_number_gt     4312
_reflns_threshold_expression     I>2\s(I)
_refine_ls_structure_factor_coef     Fsqd
_refine_ls_matrix_type     full
_refine_ls_R_factor_all     0.0303
_refine_ls_R_factor_gt     0.0288
_refine_ls_wR_factor_gt     0.0755
_refine_ls_wR_factor_ref     0.0766
_refine_ls_goodness_of_fit_ref     1.347
_refine_ls_restrained_S_all     1.347
_refine_ls_number_reflns     4476
_refine_ls_number_parameters     272
_refine_ls_number_restraints     0
_refine_ls_hydrogen_treatment     mixed
_refine_ls_weighting_scheme     calc
_refine_ls_weighting_details
            'w = 1/[\s^2^(Fo^2^)+(0.0178P)^2^+5.8451P] where P=(Fo^2^+2Fc^2^)/3'
_atom_sites_solution_hydrogens     mixed
_atom_sites_solution_primary     direct
_atom_sites_solution_secondary     difmap
_refine_ls_shift/su_max     0.001
_refine_ls_shift/su_mean     0.000
_refine_diff_density_max     1.629
_refine_diff_density_min     -1.034
_refine_ls_extinction_method
;
SHELXL2013 (Sheldrick, 2015b)
;
_refine_ls_extinction_coef     0.0119(9)
_refine_ls_extinction_expression
                                  'Fc^*^=kFc[1+0.001xFc^2^\l^3^/sin(2\q)]^-1/4^'
loop_
    _atom_type_symbol
    _atom_type_description
    _atom_type_scat_dispersion_real
    _atom_type_scat_dispersion_imag
    _atom_type_scat_source
    'C' 'C' 0.0033 0.0016
                         'International Tables Vol C Tables 4.2.6.8 and 6.1.1.4'
    'H' 'H' 0.0000 0.0000
                         'International Tables Vol C Tables 4.2.6.8 and 6.1.1.4'
    'N' 'N' 0.0061 0.0033
                         'International Tables Vol C Tables 4.2.6.8 and 6.1.1.4'
    'O' 'O' 0.0106 0.0060
                         'International Tables Vol C Tables 4.2.6.8 and 6.1.1.4'
    'Re' 'Re' -1.0185 7.2310
                         'International Tables Vol C Tables 4.2.6.8 and 6.1.1.4'
    'Cl' 'Cl' 0.1484 0.1585
                         'International Tables Vol C Tables 4.2.6.8 and 6.1.1.4'
_computing_data_collection
;
APEX3 (Bruker, 2014)
;
_computing_cell_refinement
;
SAINT (Bruker, 2014)
;
_computing_data_reduction
;
SAINT (Bruker, 2014)
;
_computing_structure_solution
;
SHELXS2013 (Sheldrick, 2015a)
;
_computing_structure_refinement
;
SHELXL2013 (Sheldrick, 2015b)
;
_computing_molecular_graphics     ?
_computing_publication_material     ?
loop_
    _atom_site_type_symbol
    _atom_site_label
    _atom_site_fract_x
    _atom_site_fract_y
    _atom_site_fract_z
    _atom_site_U_iso_or_equiv
    _atom_site_adp_type
    _atom_site_calc_flag
    _atom_site_occupancy
    _atom_site_disorder_assembly
    _atom_site_disorder_group
    Re Re1 0.86373(2) 0.70746(2) 0.07222(2) 0.01123(10) Uani d 1 . .
    Cl Cl1 1.09377(15) 0.82393(10) 0.09609(9) 0.0135(2) Uani d 1 . .
    O O1 0.3391(5) 0.8384(4) 0.4444(3) 0.0208(8) Uani d 1 . .
    H H1 0.394(10) 0.843(6) 0.499(6) 0.031 Uiso d 1 . .
    O O2 1.1814(5) 0.2036(3) 0.4087(3) 0.0229(8) Uani d 1 . .
    O O3 0.4725(5) 0.8444(3) 0.6006(3) 0.0203(8) Uani d 1 . .
    H H2 1.319(10) 0.196(6) 0.399(6) 0.030 Uiso d 1 . .
    O O20 1.1184(5) 0.6629(4) -0.1173(3) 0.0232(8) Uani d 1 . .
    O O21 0.6852(5) 0.9364(4) -0.0929(3) 0.0243(8) Uani d 1 . .
    O O22 0.5800(6) 0.5598(4) 0.0526(4) 0.0299(9) Uani d 1 . .
    N N1 0.6881(5) 0.7397(4) 0.2102(3) 0.0129(8) Uani d 1 . .
    N N2 0.9814(5) 0.5408(4) 0.1954(3) 0.0138(8) Uani d 1 . .
    N N3 0.1310(6) 0.9766(4) 0.8090(4) 0.0225(9) Uani d 1 . .
    H H3A 0.056(9) 1.011(6) 0.859(6) 0.027 Uiso d 1 . .
    C C1 0.4552(7) 0.8016(4) 0.3733(4) 0.0154(9) Uani d 1 . .
    C C2 0.3875(7) 0.7932(5) 0.2880(4) 0.0165(10) Uani d 1 . .
    H H2A 0.2607 0.8072 0.2848 0.020 Uiso calc 1 . .
    C C3 0.5057(7) 0.7646(4) 0.2088(4) 0.0151(9) Uani d 1 . .
    H H3 0.4577 0.7621 0.1503 0.018 Uiso calc 1 . .
    C C4 0.7506(7) 0.7409(4) 0.2958(4) 0.0140(9) Uani d 1 . .
    H H4 0.8767 0.7204 0.3000 0.017 Uiso calc 1 . .
    C C5 0.6415(7) 0.7705(5) 0.3779(4) 0.0166(10) Uani d 1 . .
    H H5 0.6922 0.7697 0.4368 0.020 Uiso calc 1 . .
    C C6 1.1246(7) 0.3148(4) 0.3390(4) 0.0169(10) Uani d 1 . .
    C C7 0.9392(7) 0.3537(5) 0.3529(4) 0.0187(10) Uani d 1 . .
    H H7 0.8585 0.3038 0.4120 0.022 Uiso calc 1 . .
    C C8 0.8757(7) 0.4642(4) 0.2803(4) 0.0149(9) Uani d 1 . .
    H H8 0.7493 0.4884 0.2904 0.018 Uiso calc 1 . .
    C C9 1.1622(7) 0.5051(5) 0.1839(4) 0.0170(10) Uani d 1 . .
    H H9 1.2407 0.5590 0.1264 0.020 Uiso calc 1 . .
    C C10 1.2371(7) 0.3934(5) 0.2526(4) 0.0191(10) Uani d 1 . .
    H H10 1.3638 0.3706 0.2408 0.023 Uiso calc 1 . .
    C C11 0.3637(7) 0.8866(4) 0.6664(4) 0.0159(9) Uani d 1 . .
    C C12 0.1806(7) 0.9321(5) 0.6507(4) 0.0192(10) Uani d 1 . .
    H H12 0.1357 0.9326 0.5901 0.023 Uiso calc 1 . .
    C C13 0.0699(7) 0.9751(5) 0.7227(4) 0.0206(10) Uani d 1 . .
    H H13 -0.0523 1.0045 0.7120 0.025 Uiso calc 1 . .
    C C14 0.3048(8) 0.9366(5) 0.8259(4) 0.0202(10) Uani d 1 . .
    H H14 0.3458 0.9412 0.8857 0.024 Uiso calc 1 . .
    C C15 0.4216(6) 0.8902(4) 0.7590(4) 0.0149(9) Uani d 1 . .
    H H15 0.5419 0.8601 0.7736 0.018 Uiso calc 1 . .
    C C20 1.0245(7) 0.6793(4) -0.0466(4) 0.0175(10) Uani d 1 . .
    C C21 0.7553(6) 0.8525(4) -0.0305(4) 0.0148(9) Uani d 1 . .
    C C22 0.6898(7) 0.6144(5) 0.0594(4) 0.0197(10) Uani d 1 . .
loop_
    _atom_site_aniso_label
    _atom_site_aniso_U_11
    _atom_site_aniso_U_22
    _atom_site_aniso_U_33
    _atom_site_aniso_U_12
    _atom_site_aniso_U_13
    _atom_site_aniso_U_23
    Re1 0.01149(13) 0.01337(13) 0.01111(13) 0.00016(7) -0.00161(7) -0.00747(8)
    Cl1 0.0141(5) 0.0153(5) 0.0144(5) -0.0007(4) -0.0023(4) -0.0091(4)
    O1 0.0169(18) 0.032(2) 0.0186(18) 0.0003(15) 0.0016(15) -0.0177(16)
    O2 0.024(2) 0.0183(18) 0.0187(18) 0.0032(15) -0.0025(15) -0.0015(15)
    O3 0.0179(18) 0.0264(19) 0.0191(18) 0.0058(15) -0.0019(14) -0.0144(15)
    O20 0.026(2) 0.0278(19) 0.0184(18) -0.0017(16) 0.0063(16) -0.0159(16)
    O21 0.025(2) 0.0226(19) 0.0214(19) 0.0016(16) -0.0089(16) -0.0037(16)
    O22 0.024(2) 0.037(2) 0.040(2) -0.0070(17) -0.0022(18) -0.026(2)
    N1 0.0115(19) 0.0162(19) 0.0112(18) 0.0018(15) 0.0003(15) -0.0072(15)
    N2 0.0117(19) 0.0133(18) 0.016(2) -0.0008(15) 0.0001(16) -0.0066(16)
    N3 0.024(2) 0.020(2) 0.023(2) -0.0028(18) 0.0078(19) -0.0120(18)
    C1 0.014(2) 0.017(2) 0.015(2) -0.0020(18) 0.0015(18) -0.0073(18)
    C2 0.016(2) 0.020(2) 0.017(2) 0.0035(18) -0.0061(19) -0.0097(19)
    C3 0.015(2) 0.017(2) 0.016(2) -0.0007(18) -0.0037(18) -0.0090(19)
    C4 0.017(2) 0.016(2) 0.012(2) 0.0009(18) -0.0043(18) -0.0074(18)
    C5 0.018(2) 0.019(2) 0.016(2) -0.0022(19) -0.0033(19) -0.0102(19)
    C6 0.020(2) 0.014(2) 0.017(2) 0.0006(18) -0.0036(19) -0.0059(19)
    C7 0.019(2) 0.016(2) 0.017(2) 0.0008(19) 0.002(2) -0.0053(19)
    C8 0.013(2) 0.018(2) 0.015(2) -0.0006(18) 0.0007(18) -0.0089(19)
    C9 0.015(2) 0.020(2) 0.016(2) -0.0006(18) -0.0006(19) -0.0077(19)
    C10 0.015(2) 0.021(2) 0.020(2) 0.0025(19) -0.002(2) -0.008(2)
    C11 0.021(2) 0.014(2) 0.013(2) 0.0001(18) -0.0003(19) -0.0074(18)
    C12 0.022(3) 0.019(2) 0.017(2) 0.005(2) -0.005(2) -0.009(2)
    C13 0.018(2) 0.018(2) 0.027(3) 0.0001(19) -0.001(2) -0.012(2)
    C14 0.027(3) 0.021(2) 0.017(2) -0.007(2) 0.000(2) -0.011(2)
    C15 0.011(2) 0.016(2) 0.022(2) -0.0007(17) -0.0068(19) -0.0106(19)
    C20 0.021(3) 0.011(2) 0.024(3) 0.0000(18) -0.008(2) -0.0085(19)
    C21 0.010(2) 0.019(2) 0.017(2) -0.0061(18) 0.0021(18) -0.0086(19)
    C22 0.014(2) 0.027(3) 0.016(2) 0.005(2) 0.0001(19) -0.011(2)
_geom_special_details
;
 All esds (except the esd in the dihedral angle between two l.s. planes)
 are estimated using the full covariance matrix.  The cell esds are taken
 into account individually in the estimation of esds in distances, angles
 and torsion angles; correlations between esds in cell parameters are only
 used when they are defined by crystal symmetry.  An approximate (isotropic)
 treatment of cell esds is used for estimating esds involving l.s. planes.
;
loop_
    _geom_bond_atom_site_label_1
    _geom_bond_atom_site_label_2
    _geom_bond_site_symmetry_2
    _geom_bond_distance
    _geom_bond_publ_flag
    Re1 C22 . 1.898(6) ?
    Re1 C21 . 1.914(5) ?
    Re1 C20 . 1.933(5) ?
    Re1 N1 . 2.208(4) ?
    Re1 N2 . 2.210(4) ?
    Re1 Cl1 . 2.4987(11) ?
    O1 C1 . 1.333(6) ?
    O1 H1 . 0.94(8) ?
    O2 C6 . 1.341(6) ?
    O2 H2 . 1.01(7) ?
    O3 C11 . 1.289(6) ?
    O20 C20 . 1.143(7) ?
    O21 C21 . 1.151(6) ?
    O22 C22 . 1.155(7) ?
    N1 C4 . 1.348(6) ?
    N1 C3 . 1.362(6) ?
    N2 C8 . 1.346(6) ?
    N2 C9 . 1.360(6) ?
    N3 C13 . 1.353(7) ?
    N3 C14 . 1.353(7) ?
    N3 H3A . 0.97(7) ?
    C1 C2 . 1.401(7) ?
    C1 C5 . 1.402(7) ?
    C2 C3 . 1.376(7) ?
    C2 H2A . 0.9500 ?
    C3 H3 . 0.9500 ?
    C4 C5 . 1.383(7) ?
    C4 H4 . 0.9500 ?
    C5 H5 . 0.9500 ?
    C6 C10 . 1.393(7) ?
    C6 C7 . 1.401(7) ?
    C7 C8 . 1.367(7) ?
    C7 H7 . 0.9500 ?
    C8 H8 . 0.9500 ?
    C9 C10 . 1.387(7) ?
    C9 H9 . 0.9500 ?
    C10 H10 . 0.9500 ?
    C11 C12 . 1.426(7) ?
    C11 C15 . 1.433(7) ?
    C12 C13 . 1.363(7) ?
    C12 H12 . 0.9500 ?
    C13 H13 . 0.9500 ?
    C14 C15 . 1.355(7) ?
    C14 H14 . 0.9500 ?
    C15 H15 . 0.9500 ?
loop_
    _geom_angle_atom_site_label_1
    _geom_angle_atom_site_label_2
    _geom_angle_atom_site_label_3
    _geom_angle_site_symmetry_1
    _geom_angle_site_symmetry_3
    _geom_angle
    _geom_angle_publ_flag
    C22 Re1 C21 . . 87.9(2) ?
    C22 Re1 C20 . . 89.6(2) ?
    C21 Re1 C20 . . 88.6(2) ?
    C22 Re1 N1 . . 91.96(19) ?
    C21 Re1 N1 . . 92.49(18) ?
    C20 Re1 N1 . . 178.11(17) ?
    C22 Re1 N2 . . 91.80(19) ?
    C21 Re1 N2 . . 177.97(17) ?
    C20 Re1 N2 . . 93.45(18) ?
    N1 Re1 N2 . . 85.51(15) ?
    C22 Re1 Cl1 . . 177.81(16) ?
    C21 Re1 Cl1 . . 94.05(14) ?
    C20 Re1 Cl1 . . 91.33(15) ?
    N1 Re1 Cl1 . . 87.03(11) ?
    N2 Re1 Cl1 . . 86.19(11) ?
    C1 O1 H1 . . 113(4) ?
    C6 O2 H2 . . 109(4) ?
    C4 N1 C3 . . 116.7(4) ?
    C4 N1 Re1 . . 124.0(3) ?
    C3 N1 Re1 . . 119.2(3) ?
    C8 N2 C9 . . 116.8(4) ?
    C8 N2 Re1 . . 121.6(3) ?
    C9 N2 Re1 . . 121.4(3) ?
    C13 N3 C14 . . 120.9(5) ?
    C13 N3 H3A . . 123(4) ?
    C14 N3 H3A . . 116(4) ?
    O1 C1 C2 . . 118.1(4) ?
    O1 C1 C5 . . 124.5(5) ?
    C2 C1 C5 . . 117.4(4) ?
    C3 C2 C1 . . 119.6(5) ?
    C3 C2 H2A . . 120.2 ?
    C1 C2 H2A . . 120.2 ?
    N1 C3 C2 . . 123.2(4) ?
    N1 C3 H3 . . 118.4 ?
    C2 C3 H3 . . 118.4 ?
    N1 C4 C5 . . 123.7(5) ?
    N1 C4 H4 . . 118.2 ?
    C5 C4 H4 . . 118.2 ?
    C4 C5 C1 . . 119.2(4) ?
    C4 C5 H5 . . 120.4 ?
    C1 C5 H5 . . 120.4 ?
    O2 C6 C10 . . 124.3(5) ?
    O2 C6 C7 . . 117.8(5) ?
    C10 C6 C7 . . 117.8(4) ?
    C8 C7 C6 . . 119.2(5) ?
    C8 C7 H7 . . 120.4 ?
    C6 C7 H7 . . 120.4 ?
    N2 C8 C7 . . 124.0(5) ?
    N2 C8 H8 . . 118.0 ?
    C7 C8 H8 . . 118.0 ?
    N2 C9 C10 . . 122.8(5) ?
    N2 C9 H9 . . 118.6 ?
    C10 C9 H9 . . 118.6 ?
    C9 C10 C6 . . 119.2(5) ?
    C9 C10 H10 . . 120.4 ?
    C6 C10 H10 . . 120.4 ?
    O3 C11 C12 . . 122.0(5) ?
    O3 C11 C15 . . 121.4(5) ?
    C12 C11 C15 . . 116.6(4) ?
    C13 C12 C11 . . 120.0(5) ?
    C13 C12 H12 . . 120.0 ?
    C11 C12 H12 . . 120.0 ?
    N3 C13 C12 . . 121.1(5) ?
    N3 C13 H13 . . 119.4 ?
    C12 C13 H13 . . 119.4 ?
    N3 C14 C15 . . 121.3(5) ?
    N3 C14 H14 . . 119.4 ?
    C15 C14 H14 . . 119.4 ?
    C14 C15 C11 . . 120.0(5) ?
    C14 C15 H15 . . 120.0 ?
    C11 C15 H15 . . 120.0 ?
    O20 C20 Re1 . . 179.5(4) ?
    O21 C21 Re1 . . 177.0(4) ?
    O22 C22 Re1 . . 178.1(4) ?
loop_
    _geom_hbond_atom_site_label_D
    _geom_hbond_atom_site_label_H
    _geom_hbond_atom_site_label_A
    _geom_hbond_site_symmetry_A
    _geom_hbond_distance_DH
    _geom_hbond_distance_HA
    _geom_hbond_distance_DA
    _geom_hbond_angle_DHA
    O1 H1 O3 . 0.94(8) 1.62(8) 2.556(5) 175(7)
    O2 H2 O3 2_766 1.01(7) 1.57(7) 2.569(5) 169(6)
    N3 H3A Cl1 2_676 0.97(7) 2.32(7) 3.218(5) 152(5)
    C9 H9 O22 1_655 0.95 2.56 3.317(7) 137.3
    C3 H3 Cl1 1_455 0.95 2.89 3.580(5) 130.7
    C14 H14 O21 1_556 0.95 2.62 3.264(7) 125.8
_shelx_hkl_file
;
  -1   0   0 2020.90  105.99
   1   0   0 1802.22  106.39
  -2   0   0   53.39    3.50
  -2   0   0   54.59    3.70
   2   0   0   59.79    3.90
   2   0   0   68.99    6.80
   2   0   0   62.39    5.30
   2   0   0   54.29    3.50
  -3   0   0 1664.23   79.79
  -3   0   0 1411.46   75.99
  -3   0   0 1373.06   75.79
   3   0   0 1446.16   77.39
   3   0   0 1434.36   75.79
   3   0   0 1541.65   80.79
   3   0   0 1464.75   76.09
  -4   0   0 2764.42  138.89
  -4   0   0 2554.44  134.29
  -4   0   0 2492.45  133.99
   4   0   0 2662.43  141.09
   4   0   0 2501.35  135.79
   4   0   0 2701.33  134.49
  -5   0   0  733.73   39.30
  -5   0   0  736.23   44.20
  -5   0   0  755.02   43.30
  -5   0   0  740.93   38.90
   5   0   0  730.63   41.30
   5   0   0  693.23   47.60
   5   0   0  776.52   39.60
   5   0   0  806.12   38.80
  -6   0   0  203.98   12.90
  -6   0   0  189.28   17.80
  -6   0   0  196.58   11.20
  -6   0   0  198.38   12.30
  -6   0   0  196.68   17.30
   6   0   0  204.38   15.10
   6   0   0  165.68   22.10
   6   0   0  200.38   12.80
  -7   0   0  697.23   47.00
  -7   0   0  775.42   41.50
  -7   0   0  809.32   47.50
  -7   0   0  767.12   40.40
   7   0   0  642.54   54.39
   7   0   0  868.21   40.50
   7   0   0  792.82   43.50
   7   0   0  802.32   41.90
  -8   0   0  446.36   35.30
  -8   0   0  516.05   35.70
  -8   0   0  524.65   29.10
  -8   0   0  518.65   26.80
   8   0   0  520.25   30.90
  -9   0   0   54.79    9.40
  -9   0   0   40.20   16.20
   9  -1   0  528.05   26.80
   9  -1   0  482.65   31.40
  -9   1   0  476.35   35.70
  -9   1   0  515.45   30.40
  -9   1   0  401.86   35.80
  -9   1   0  477.85   25.80
   8  -1   0   84.29   13.60
   8  -1   0   97.99   10.40
  -8   1   0   76.79   15.70
  -8   1   0   73.79   16.20
  -8   1   0   75.29    5.80
  -8   1   0  100.59   10.20
   7  -1   0  337.87   19.50
   7  -1   0  314.17   23.30
   7  -1   0  267.77   31.10
   7  -1   0  360.46   18.00
  -7   1   0  291.57   19.10
  -7   1   0  311.07   17.90
  -7   1   0  341.77   19.00
  -7   1   0  292.77   25.20
  -7   1   0  350.06   25.10
  -7   1   0  321.57   17.10
   6  -1   0 1092.59   51.69
   6  -1   0 1020.70   52.69
   6  -1   0  983.60   54.79
   6  -1   0  979.80   51.79
   6  -1   0  892.41   62.59
  -6   1   0  956.80   58.29
  -6   1   0  972.80   52.29
  -6   1   0 1141.69   52.39
  -6   1   0  973.10   51.29
  -6   1   0  926.11   51.79
   5  -1   0 1469.65   72.29
   5  -1   0 1344.47   81.19
   5  -1   0 1424.96   72.89
   5  -1   0 1391.76   74.79
   5  -1   0 1443.66   72.19
  -5   1   0 1388.86   71.89
  -5   1   0 1260.77   72.19
  -5   1   0 1370.56   72.59
  -5   1   0 1501.55   78.69
   4  -1   0   63.09    5.50
   4  -1   0   72.79   11.00
   4  -1   0   69.79    4.40
   4  -1   0   72.39    8.00
  -4   1   0   57.89    4.50
  -4   1   0   64.89    5.20
   3  -1   0   86.39    5.10
   3  -1   0   80.79    5.80
   3  -1   0   92.09   10.10
   3  -1   0   87.79    7.90
   3  -1   0   77.59    5.60
  -3   1   0  102.19    9.70
  -3   1   0   92.09    5.80
  -3   1   0   88.79    5.20
  -3   1   0   82.99    5.70
   2  -1   0 1504.95   80.69
   1  -1   0  415.06   20.90
   1  -1   0  375.86   20.70
   1  -1   0  435.76   23.00
   1  -1   0  403.36   21.00
   1  -1   0  406.86   20.80
  -1   1   0  424.36   20.90
  -1   1   0  388.16   23.60
  -1   1   0  400.46   21.00
  -1   1   0  389.66   20.80
  -1   1   0  402.76   21.00
  -1   1   0  408.36   20.80
  -1  -1   0 5722.33  316.17
   1   1   0 6285.47  316.07
  -2  -1   0 1105.19   56.89
  -3  -1   0  293.37   17.00
  -3  -1   0  219.48   13.90
  -3  -1   0  238.48   16.20
  -3  -1   0  212.98   14.00
   3   1   0  281.27   13.70
   3   1   0  285.07   14.40
   3   1   0  279.87   18.80
  -4  -1   0  414.96   26.70
  -4  -1   0  387.06   23.70
  -4  -1   0  414.16   23.70
  -4  -1   0  448.96   23.30
  -4  -1   0  465.25   27.40
   4   1   0  450.95   30.50
   4   1   0  494.05   23.30
   4   1   0  467.65   25.20
   4   1   0  464.75   24.10
  -5  -1   0 1063.29   61.69
  -5  -1   0 1074.19   61.49
  -5  -1   0 1076.19   56.89
  -5  -1   0 1078.69   57.49
   5   1   0 1163.98   56.99
   5   1   0 1154.98   57.79
   5   1   0 1085.69   66.79
   5   1   0 1127.99   58.89
  -6  -1   0  597.94   37.10
  -6  -1   0  605.74   37.00
  -6  -1   0  500.85   32.10
  -6  -1   0  605.54   30.80
   6   1   0  618.04   33.20
   6   1   0  630.24   32.30
   6   1   0  558.44   43.60
   6   1   0  581.14   30.90
  -7  -1   0   50.29    7.80
  -7  -1   0   38.20   12.60
  -7  -1   0   47.10   12.70
  -7  -1   0   44.80    4.90
   7   1   0   50.89    9.70
   7   1   0   31.30    8.20
   7   1   0   45.70    5.90
  -8  -1   0  572.34   33.50
  -8  -1   0  590.64   40.40
  -8  -1   0  615.24   40.70
  -9  -1   0  407.06   25.30
  -9  -1   0  448.46   27.50
  -9  -1   0  446.16   35.30
  -9  -1   0  438.26   34.50
   9   1   0  463.05   24.60
   9  -2   0  142.99   11.00
  -9   2   0  122.29   21.20
   8  -2   0  527.15   33.80
   8  -2   0  560.94   29.50
   8  -2   0  597.64   29.20
  -8   2   0  527.65   30.50
  -8   2   0  560.94   37.10
  -8   2   0  458.75   37.30
  -8   2   0  522.65   28.20
   7  -2   0  149.09   15.30
   7  -2   0  153.08   10.10
   7  -2   0  150.88   11.50
   7  -2   0  125.69   22.90
   7  -2   0  158.08   10.00
  -7   2   0  148.39   18.00
  -7   2   0  154.88   11.00
  -7   2   0  148.39   11.50
  -7   2   0  143.49    8.40
   6  -2   0   66.89    7.10
   6  -2   0   54.09   11.10
   6  -2   0   58.89    6.10
   6  -2   0   62.49    5.70
   6  -2   0   55.99   15.50
  -6   2   0   72.89    6.80
  -6   2   0   63.89   12.90
  -6   2   0   63.69    4.10
   5  -2   0 1143.59   71.09
   5  -2   0 1161.28   64.59
   5  -2   0 1220.28   62.69
   5  -2   0 1159.58   61.89
   5  -2   0 1197.98   61.99
  -5   2   0 1162.78   61.49
  -5   2   0 1347.57   62.39
  -5   2   0 1153.18   62.29
  -5   2   0 1171.68   61.89
  -5   2   0 1236.78   68.79
   4  -2   0 1503.05   78.29
   4  -2   0 1509.35   78.49
   4  -2   0 1551.14   80.79
   4  -2   0 1536.65   86.19
   4  -2   0 1475.95   78.59
   4  -2   0 1543.85   79.09
  -4   2   0 1598.94   78.49
  -4   2   0 1490.35   78.89
  -4   2   0 1434.96   78.19
  -4   2   0 1586.74   84.59
  -4   2   0 1540.05   78.79
   3  -2   0  101.19    5.50
   3  -2   0  100.19   11.20
   3  -2   0   92.99    5.60
   3  -2   0   93.99    6.50
   3  -2   0   87.79    6.20
  -3   2   0   96.09    5.60
  -3   2   0   87.49    6.20
  -3   2   0  100.19    5.60
  -3   2   0   97.69    6.40
  -3   2   0  107.99   10.60
  -3   2   0   94.89    5.20
   2  -2   0   54.29    4.00
   2  -2   0   51.99    3.00
   2  -2   0   56.59    7.30
   2  -2   0   55.39    3.40
   2  -2   0   55.29    3.20
   2  -2   0   47.50    3.70
  -2   2   0   53.29    3.00
  -2   2   0   52.69    3.90
  -2   2   0   57.49    3.40
  -2   2   0   51.59    3.80
  -2   2   0   58.79    7.00
  -2   2   0   53.49    3.20
   1  -2   0 2873.01  172.48
  -1   2   0 3032.20  173.08
   0  -2   0 3521.15  191.88
   0   2   0 3337.77  191.68
  -1  -2   0  456.85   23.20
  -1  -2   0  425.36   23.20
  -1  -2   0  456.95   23.20
  -1  -2   0  485.75   24.60
   1   2   0  434.06   23.20
   1   2   0  438.96   23.10
   1   2   0  440.66   23.30
  -2  -2   0  270.17   17.00
  -2  -2   0  277.47   13.90
  -2  -2   0  245.68   13.70
   2   2   0  257.47   16.60
   2   2   0  256.67   13.90
  -3  -2   0 2095.19  110.49
  -4  -2   0  706.63   40.20
  -4  -2   0  750.92   42.10
   4   2   0  693.83   38.90
   4   2   0  714.93   38.20
   4   2   0  791.72   39.50
   4   2   0  758.22   46.20
  -5  -2   0    5.70    4.00
   5   2   0    2.50    5.40
  -6  -2   0  615.14   42.40
  -6  -2   0  792.42   36.90
   6   2   0  701.43   37.00
   6   2   0  722.93   51.49
  -7  -2   0  415.86   26.90
  -7  -2   0  563.84   26.20
  -7  -2   0  536.25   34.70
   7   2   0  445.46   43.40
   7   2   0  504.05   26.40
  -8  -2   0  292.67   27.10
  -8  -2   0  288.37   18.00
   8   2   0  334.67   20.40
   8   2   0  281.37   18.50
  -9  -2   0   10.90    5.10
  -9  -2   0    8.80    8.50
   9   2   0    6.50    3.20
   9   2   0    8.90    4.90
   8  -3   0   16.40    4.20
   8  -3   0   12.00    5.50
  -8   3   0   10.90    5.00
  -8   3   0   20.20    3.10
  -8   3   0   19.00   15.00
   7  -3   0  763.02   37.10
   7  -3   0  695.93   38.40
   7  -3   0  617.34   51.19
   7  -3   0  710.03   41.60
   7  -3   0  756.22   37.30
  -7   3   0  594.44   37.00
  -7   3   0  710.83   38.00
  -7   3   0  712.83   36.30
  -7   3   0  674.03   45.80
  -7   3   0  745.43   37.80
   6  -3   0  995.10   54.39
   6  -3   0  900.81   62.39
   6  -3   0  982.80   51.69
   6  -3   0 1019.50   50.59
   6  -3   0  997.80   50.69
  -6   3   0  968.40   51.29
  -6   3   0  927.51   49.99
  -6   3   0  958.90   50.59
  -6   3   0  972.50   58.79
   5  -3   0  252.07   24.20
   5  -3   0  258.87   15.50
   5  -3   0  272.07   18.40
   5  -3   0  255.17   14.30
   5  -3   0  243.08   14.60
  -5   3   0  259.27   15.00
  -5   3   0  273.47   14.20
  -5   3   0  241.08   13.60
  -5   3   0  267.87   21.90
   4  -3   0  315.47   16.90
   4  -3   0  316.57   17.20
   4  -3   0  300.97   17.50
   4  -3   0  339.67   25.70
  -4   3   0  321.57   17.80
  -4   3   0  319.57   17.10
  -4   3   0  309.27   16.80
  -4   3   0  324.07   17.90
  -4   3   0  349.07   24.00
   3  -3   0 1382.66   70.79
   3  -3   0 1439.66   71.39
   3  -3   0 1282.27   70.89
   3  -3   0 1326.27   70.49
   3  -3   0 1461.55   77.49
  -3   3   0 1357.96   70.69
  -3   3   0 1331.97   70.49
  -3   3   0 1412.26   71.19
  -3   3   0 1355.66   70.69
  -3   3   0 1433.76   76.39
  -3   3   0 1333.97   71.09
   2  -3   0 2190.08  116.19
   2  -3   0 2161.38  111.99
   1  -3   0    9.90    0.80
   1  -3   0    9.30    2.30
   1  -3   0    8.60    2.40
   1  -3   0    8.40    1.60
   1  -3   0    7.60    1.40
  -1   3   0    8.00    2.30
  -1   3   0    9.90    1.50
  -1   3   0    6.70    3.70
  -1   3   0    9.50    4.40
  -1   3   0   10.10    1.50
  -1   3   0   10.40    2.20
   0  -3   0  254.97   13.90
   0  -3   0  263.77   13.90
   0  -3   0  261.27   13.60
   0  -3   0  243.28   15.60
   0  -3   0  274.77   13.60
   0   3   0  246.18   15.40
   0   3   0  265.17   14.00
   0   3   0  269.27   13.90
   0   3   0  263.47   13.60
   0   3   0  272.97   13.70
   1   3   0 5729.03  308.67
  -2  -3   0  815.82   49.90
  -2  -3   0  888.61   46.60
  -2  -3   0  900.71   46.60
   2   3   0  896.91   46.80
   2   3   0  941.31   46.80
   2   3   0  978.90   46.50
  -3  -3   0   36.90    4.20
  -3  -3   0   40.10    9.30
  -3  -3   0   35.10    3.30
   3   3   0   31.70    8.70
   3   3   0   39.20    4.20
   3   3   0   42.50    7.70
  -4  -3   0 1217.18   62.99
  -4  -3   0 1345.57   63.09
  -4  -3   0 1052.59   67.09
   4   3   0 1080.09   70.39
   4   3   0 1205.88   67.69
   4   3   0 1334.97   63.49
   4   3   0 1303.97   63.09
  -5  -3   0 1640.04   92.89
  -5  -3   0 1486.95   87.59
   5   3   0 1512.35   97.89
   5   3   0 1958.40   87.59
   5   3   0 1885.91   88.29
  -6  -3   0  121.79    8.30
  -6  -3   0  104.99    7.20
   6   3   0  121.19    7.80
  -7  -3   0  306.07   26.80
  -7  -3   0  332.87   17.80
   7   3   0  309.47   20.10
   7   3   0  363.76   18.30
  -8  -3   0  438.26   33.50
  -8  -3   0  342.57   23.50
  -9  -3   0  229.08   18.70
   9   3   0  254.77   15.10
   8  -4   0  211.08   20.30
   8  -4   0  237.88   13.40
  -8   4   0  207.38   11.50
  -8   4   0  171.28   14.70
  -8   4   0  215.88   15.50
  -8   4   0  191.48   23.40
   7  -4   0    8.90    3.20
   7  -4   0   10.00    5.00
   7  -4   0    8.20    8.60
   7  -4   0   10.80    3.80
  -7   4   0    6.30    2.90
  -7   4   0    9.70    4.30
  -7   4   0   10.70    6.90
  -7   4   0    9.40    1.50
   6  -4   0  429.86   24.00
   6  -4   0  407.96   36.20
   6  -4   0  434.76   23.70
   6  -4   0  454.45   25.20
  -6   4   0  491.55   25.20
  -6   4   0  417.06   22.80
  -6   4   0  432.06   32.60
  -6   4   0  435.86   23.60
  -6   4   0  434.76   24.70
   5  -4   0 1192.48   62.49
   5  -4   0 1292.67   63.99
   5  -4   0 1178.98   63.09
   5  -4   0 1238.18   74.19
   5  -4   0 1188.88   62.79
  -5   4   0 1210.88   63.29
  -5   4   0 1148.89   62.29
  -5   4   0 1224.98   63.59
  -5   4   0 1241.08   71.09
  -5   4   0 1199.78   62.69
   4  -4   0  408.56   21.40
   4  -4   0  389.96   22.10
   4  -4   0  435.96   22.80
   4  -4   0  407.86   21.70
  -4   4   0  345.87   22.20
  -4   4   0  409.46   21.20
  -4   4   0  397.16   22.30
  -4   4   0  446.76   29.30
  -4   4   0  414.76   21.60
  -4   4   0  425.76   22.50
   3  -4   0   25.70    1.80
   3  -4   0   26.60    2.50
   3  -4   0   18.30    3.90
   3  -4   0   25.50    8.60
   3  -4   0   26.30    4.10
   3  -4   0   20.40    3.00
  -3   4   0   22.50    2.90
  -3   4   0   24.10    2.60
  -3   4   0   24.70    8.20
  -3   4   0   24.10    1.70
  -3   4   0   19.70    3.90
  -3   4   0   25.60    4.00
   2  -4   0  959.50   49.40
   2  -4   0  990.60   48.90
   2  -4   0  881.51   48.50
   2  -4   0  959.80   49.30
   2  -4   0  916.51   48.70
  -2   4   0  977.90   49.40
  -2   4   0  957.10   48.80
  -2   4   0  928.21   48.50
  -2   4   0  950.50   48.80
  -2   4   0  956.40   53.99
  -2   4   0  927.01   49.20
   1  -4   0 2242.28  115.49
   0  -4   0  575.04   30.50
   0  -4   0  540.75   32.70
   0  -4   0  577.44   30.10
   0  -4   0  603.04   30.10
   0  -4   0  579.34   30.50
   0   4   0  630.34   30.50
   0   4   0  575.84   30.60
   0   4   0  608.44   30.10
   0   4   0  562.54   32.30
   0   4   0  578.74   30.20
  -1  -4   0   91.89    5.20
  -1  -4   0   89.99    8.20
  -1  -4   0   87.39    5.40
  -1  -4   0   81.69    5.30
  -1  -4   0   73.69    4.60
   1   4   0   78.89    5.30
   1   4   0   83.19    7.00
   1   4   0   75.29    5.00
  -2  -4   0 1576.74   82.79
  -2  -4   0 1435.56   82.79
   2   4   0 1778.72   86.89
   2   4   0 1575.64   82.69
   2   4   0 1774.22   85.59
   2   4   0 1523.75   82.99
  -3  -4   0 2252.07  107.09
  -3  -4   0 1862.11  103.59
   3   4   0 2046.70  103.89
   3   4   0 2049.29  103.79
   3   4   0 1857.71  103.39
  -4  -4   0  241.48   14.00
  -4  -4   0  280.87   14.30
  -4  -4   0  291.77   20.00
   4   4   0  229.28   21.90
   4   4   0  251.57   14.80
   4   4   0  256.67   19.20
  -5  -4   0  555.34   28.50
  -5  -4   0  467.55   33.50
  -5  -4   0  543.05   28.50
   5   4   0  627.84   28.80
   5   4   0  467.35   39.10
   5   4   0  590.64   34.80
   5   4   0  502.15   29.10
  -6  -4   0 1335.17   78.09
   6   4   0 1378.96   86.19
  -7  -4   0  481.15   35.50
   7   4   0  464.35   45.00
  -8  -4   0   67.89    7.00
  -8  -4   0   54.09    9.40
   8   4   0   49.99    7.50
  -9  -4   0  321.77   18.30
  -9  -4   0  347.17   23.30
   9   4   0  308.87   18.50
   9   4   0  267.47   19.40
   8  -5   0  383.16   29.00
   8  -5   0  442.76   22.20
  -8   5   0  338.67   23.00
  -8   5   0  411.76   20.60
  -8   5   0  356.26   32.80
   7  -5   0  892.01   50.59
   7  -5   0  904.81   45.50
   7  -5   0  751.12   60.79
   7  -5   0  849.02   45.40
  -7   5   0  843.12   46.40
  -7   5   0  837.22   45.70
  -7   5   0  840.12   44.30
  -7   5   0  969.30   46.10
  -7   5   0  823.62   55.29
   6  -5   0  494.15   41.20
   6  -5   0  530.05   29.20
   6  -5   0  541.75   32.50
   6  -5   0  484.25   27.50
   6  -5   0  522.55   28.00
  -6   5   0  526.35   28.30
  -6   5   0  524.35   28.70
  -6   5   0  491.15   26.60
  -6   5   0  502.45   46.60
  -6   5   0  507.75   27.40
   5  -5   0   23.70    4.40
   5  -5   0   35.80    3.70
   5  -5   0   28.60   14.20
   5  -5   0   29.00    6.50
  -5   5   0   30.10    6.20
  -5   5   0   32.30   12.10
  -5   5   0   29.50    2.30
  -5   5   0   21.20    5.70
  -5   5   0   28.40    3.90
   4  -5   0 1432.86   80.59
   4  -5   0 1442.86   71.79
   4  -5   0 1382.26   70.79
   4  -5   0 1330.67   71.19
   4  -5   0 1328.17   70.39
  -4   5   0 1363.56   71.39
  -4   5   0 1359.36   70.69
  -4   5   0 1316.27   71.89
  -4   5   0 1332.57   70.59
  -4   5   0 1323.57   70.29
  -4   5   0 1447.26   78.99
   3  -5   0 1753.32   91.79
   3  -5   0 1768.42   91.39
   3  -5   0 1689.13   91.19
   3  -5   0 1782.62   92.09
  -3   5   0 1809.12   92.29
  -3   5   0 1772.32   91.19
  -3   5   0 1806.62   91.49
  -3   5   0 1831.12   98.59
  -3   5   0 1826.82   91.59
  -3   5   0 1755.12   92.09
   2  -5   0   97.69    6.00
   2  -5   0   95.99    5.30
   2  -5   0   96.69    6.80
   2  -5   0  102.09    5.70
   2  -5   0   97.39    6.90
  -2   5   0   92.59    6.80
  -2   5   0   98.99    5.80
  -2   5   0   97.59   11.50
  -2   5   0   98.39    5.90
  -2   5   0   90.89    9.90
  -2   5   0   99.59    6.70
   1  -5   0  178.88    9.20
   1  -5   0  182.38   10.40
   1  -5   0  168.88   10.30
   1  -5   0  174.38    9.50
   1  -5   0  171.78    9.60
  -1   5   0  184.08   10.30
  -1   5   0  168.18   13.20
  -1   5   0  177.98    9.60
  -1   5   0  171.08    9.50
  -1   5   0  170.68   14.30
  -1   5   0  170.48   10.30
   0  -5   0 1168.18   58.59
   0  -5   0 1053.99   61.89
   0  -5   0 1140.89   59.09
   0  -5   0 1145.89   58.99
   0  -5   0 1120.89   58.59
   0   5   0 1159.48   58.59
   0   5   0 1235.08   58.99
   0   5   0 1103.99   58.59
   0   5   0 1151.48   59.19
   0   5   0 1107.89   61.29
  -1  -5   0 2063.99  104.79
  -1  -5   0 2163.38  104.79
   1   5   0 1937.61  104.49
   1   5   0 1938.31  104.59
   1   5   0 2083.59  105.09
  -2  -5   0   51.29    3.90
  -2  -5   0   41.80    4.10
  -2  -5   0   43.80    8.50
   2   5   0   43.00    3.50
   2   5   0   41.30    3.60
   2   5   0   44.70    4.40
  -3  -5   0  198.58   11.20
  -3  -5   0  214.28   11.10
  -3  -5   0  189.88   11.50
   3   5   0  198.18   12.00
   3   5   0  206.98   11.00
   3   5   0  197.28   11.30
  -4  -5   0  732.93   40.80
  -4  -5   0  699.83   41.10
  -4  -5   0  839.82   41.00
   4   5   0  794.22   46.10
   4   5   0  854.21   41.60
  -5  -5   0  204.48   12.30
  -5  -5   0  212.88   11.70
  -5  -5   0  199.48   19.90
   5   5   0  215.78   13.30
   5   5   0  188.68   22.70
   5   5   0  226.08   18.60
   5   5   0  175.18   12.80
  -6  -5   0   93.39    8.00
   6   5   0  105.79    9.50
  -7  -5   0  779.62   52.29
  -7  -5   0  943.11   45.80
  -8  -5   0  395.66   22.10
  -8  -5   0  315.27   32.00
   8   5   0  406.36   21.50
   7  -6   0   78.59    8.60
   7  -6   0   64.49   14.90
  -7   6   0   71.19   17.80
  -7   6   0   84.99   10.30
  -7   6   0   73.59    4.80
  -7   6   0   83.69    9.40
   6  -6   0  508.25   26.90
   6  -6   0  508.35   29.20
   6  -6   0  489.55   27.50
   6  -6   0  506.45   42.50
  -6   6   0  498.65   27.30
  -6   6   0  519.75   28.80
  -6   6   0  525.45   28.40
  -6   6   0  506.95   37.70
  -6   6   0  511.65   26.40
   5  -6   0  285.07   17.10
   5  -6   0  290.17   15.80
   5  -6   0  297.37   17.90
   5  -6   0  308.17   29.00
   5  -6   0  279.17   16.40
  -5   6   0  297.87   17.70
  -5   6   0  303.87   25.80
  -5   6   0  279.77   16.10
  -5   6   0  285.97   15.30
  -5   6   0  295.87   16.00
   4  -6   0    0.20    2.00
   4  -6   0    3.30    1.50
   4  -6   0    1.70    2.10
   4  -6   0   -2.30    2.10
   4  -6   0    1.60    0.90
  -4   6   0    0.90    3.10
  -4   6   0    0.90    1.60
  -4   6   0    0.70    4.50
  -4   6   0    1.00    2.10
  -4   6   0    1.40    1.90
  -4   6   0    2.50    0.70
  -4   6   0   -1.30    2.20
   3  -6   0 1143.79   58.29
   3  -6   0 1079.59   57.19
   3  -6   0 1178.78   57.79
   3  -6   0 1165.38   58.59
   3  -6   0 1113.99   57.39
  -3   6   0 1173.58   65.59
  -3   6   0  994.50   59.79
  -3   6   0 1056.89   62.89
  -3   6   0 1187.28   57.69
  -3   6   0 1149.19   58.49
  -3   6   0  998.30   58.19
   2  -6   0 1058.49   56.99
   2  -6   0 1096.89   56.39
   2  -6   0 1094.19   57.29
   2  -6   0 1080.79   56.49
   2  -6   0 1120.79   57.89
  -2   6   0 1101.89   63.29
  -2   6   0 1072.89   57.49
  -2   6   0 1107.89   57.29
  -2   6   0 1117.09   56.79
  -2   6   0 1122.39   56.59
   1  -6   0  144.09    8.80
   1  -6   0  137.79    8.00
   1  -6   0  139.09    7.40
   1  -6   0  135.09    8.80
   1  -6   0  140.49    7.80
  -1   6   0  136.69   12.00
  -1   6   0  130.09    8.80
  -1   6   0  149.29    8.70
  -1   6   0  138.39    7.80
  -1   6   0  134.79   13.40
  -1   6   0  138.09    8.00
   0  -6   0  137.99    8.10
   0  -6   0  133.59   12.60
   0  -6   0  137.99    8.60
   0  -6   0  144.39    8.90
   0  -6   0  151.48    8.80
   0  -6   0  141.09    8.00
   0   6   0  159.78    8.80
   0   6   0  140.89    8.10
   0   6   0  148.49    9.10
   0   6   0  131.69   11.80
   0   6   0  145.59    7.90
  -1  -6   0 2246.98  114.69
  -1  -6   0 2280.87  114.59
  -1  -6   0 2381.06  114.49
  -1  -6   0 2193.98  114.09
   1   6   0 2043.00  114.29
   1   6   0 2297.17  114.89
   1   6   0 2130.19  114.19
  -2  -6   0 3039.50  150.28
  -2  -6   0 2989.90  155.38
  -2  -6   0 3009.50  150.58
  -2  -6   0 3008.90  150.28
   2   6   0 2735.33  150.08
   2   6   0 2732.93  150.58
   2   6   0 2964.90  150.08
  -3  -6   0  356.76   20.90
  -3  -6   0  379.06   20.70
  -3  -6   0  412.76   20.60
   3   6   0  428.06   20.50
   3   6   0  364.56   20.60
   3   6   0  377.76   21.30
  -4  -6   0  252.37   15.70
  -4  -6   0  283.67   21.60
  -4  -6   0  266.77   15.10
  -4  -6   0  290.27   15.10
   4   6   0  261.97   16.50
   4   6   0  286.37   15.40
  -5  -6   0  853.41   48.30
  -5  -6   0  924.41   48.30
   5   6   0  943.21   48.90
   5   6   0 1023.80   59.49
   5   6   0  896.11   54.29
  -6  -6   0  934.01   51.19
  -6  -6   0 1084.89   51.89
  -6  -6   0  962.40   51.19
  -6  -6   0  988.20   50.59
   6   6   0  989.40   58.19
   6   6   0  944.41   51.89
   6   6   0  921.51   64.89
   6   6   0 1023.90   52.19
  -7  -6   0  119.19    9.50
  -7  -6   0  125.99   19.20
  -7  -6   0  123.79    9.00
  -7  -6   0  132.49   19.60
   7   6   0  107.49   10.20
  -8  -6   0  234.08   26.90
  -8  -6   0  257.27   15.50
  -8  -6   0  214.78   26.10
  -8  -6   0  258.57   15.80
   8   6   0  247.58   15.90
   7  -7   0  463.35   32.20
   7  -7   0  477.25   26.20
  -7   7   0  428.36   36.80
  -7   7   0  461.85   24.10
  -7   7   0  472.95   26.70
   6  -7   0    3.20    3.00
   6  -7   0    8.80    2.30
  -6   7   0    5.20    3.00
  -6   7   0    7.70    6.80
  -6   7   0    9.50    1.30
  -6   7   0    6.70    3.40
  -6   7   0    6.80    2.60
  -6   7   0    6.00    5.20
   5  -7   0  482.75   27.10
   5  -7   0  443.96   25.00
   5  -7   0  455.55   25.60
   5  -7   0  476.45   26.30
  -5   7   0  493.65   25.40
  -5   7   0  481.75   26.60
  -5   7   0  461.05   25.30
  -5   7   0  491.65   25.20
  -5   7   0  446.56   33.40
  -5   7   0  483.65   26.80
  -5   7   0  479.55   35.60
   4  -7   0 1309.97   68.19
   4  -7   0 1326.17   68.79
   4  -7   0 1322.77   67.69
   4  -7   0 1323.67   69.19
   4  -7   0 1274.47   67.49
  -4   7   0 1204.08   74.59
  -4   7   0 1344.97   68.09
  -4   7   0 1341.87   68.99
  -4   7   0 1349.07   77.39
  -4   7   0 1324.37   67.89
  -4   7   0 1318.57   68.89
   3  -7   0  651.43   34.00
   3  -7   0  641.74   34.60
   3  -7   0  645.34   34.90
   3  -7   0  651.43   33.60
   3  -7   0  622.84   33.30
  -3   7   0  636.94   34.60
  -3   7   0  675.03   34.00
  -3   7   0  668.63   33.80
  -3   7   0  653.53   42.20
  -3   7   0  618.44   39.80
  -3   7   0  630.34   34.80
   2  -7   0    2.00    1.90
   2  -7   0   -0.20    1.90
   2  -7   0    3.90    1.50
   2  -7   0    2.00    1.80
   2  -7   0    4.00    0.90
  -2   7   0    1.80    1.80
  -2   7   0    1.80    2.90
  -2   7   0    2.80    1.50
  -2   7   0    0.90    1.90
  -2   7   0    2.70    3.80
  -2   7   0    3.60    1.80
   1  -7   0  305.57   18.00
   1  -7   0  321.47   17.10
   1  -7   0  327.07   16.80
   1  -7   0  331.37   17.30
  -1   7   0  317.17   21.80
  -1   7   0  322.87   23.90
  -1   7   0  331.67   17.40
  -1   7   0  318.77   18.20
  -1   7   0  321.07   17.10
   0  -7   0  919.21   47.30
   0  -7   0  957.40   48.00
   0  -7   0  944.71   47.90
   0  -7   0  912.81   48.00
   0  -7   0  918.11   47.30
   0  -7   0  843.02   52.29
   0   7   0  932.81   48.30
   0   7   0  909.31   47.40
   0   7   0  891.91   50.99
  -1  -7   0  744.33   39.00
  -1  -7   0  720.03   38.20
  -1  -7   0  763.32   38.80
  -1  -7   0  744.03   38.30
  -1  -7   0  739.13   43.90
  -1  -7   0  736.03   38.70
   1   7   0  747.23   41.40
   1   7   0  733.53   39.10
   1   7   0  701.93   38.20
  -2  -7   0   20.30    4.10
  -2  -7   0   24.90    3.90
  -2  -7   0   17.70    4.50
  -2  -7   0   16.70    3.30
   2   7   0   23.20    8.50
   2   7   0   20.40    3.40
   2   7   0   20.50    4.70
   2   7   0   21.50    3.40
  -3  -7   0  782.92   41.60
   3   7   0  820.62   41.40
   3   7   0  762.42   42.30
   3   7   0  732.63   41.60
   3   7   0  883.21   47.10
  -4  -7   0  283.07   15.10
  -4  -7   0  265.17   15.90
  -4  -7   0  268.47   15.20
   4   7   0  277.67   16.80
   4   7   0  270.57   15.20
   4   7   0  263.97   15.40
  -5  -7   0    3.40    5.30
  -5  -7   0    2.10    2.30
   5   7   0    5.20    4.20
  -6  -7   0   68.59   15.80
  -6  -7   0   78.99    6.80
   6   7   0   62.69    7.80
   6   7   0   74.49   14.30
   6   7   0   74.89   19.80
  -7  -7   0  580.44   29.10
  -7  -7   0  446.56   28.00
  -7  -7   0  560.44   35.70
  -7  -7   0  546.15   27.00
  -7  -7   0  455.35   28.20
   7   7   0  512.35   51.59
   7   7   0  519.15   30.00
  -8  -7   0  142.59   10.40
  -8  -7   0  114.19    7.70
  -8  -7   0  108.39   20.60
  -8  -7   0  142.99   11.40
   8   7   0  124.99   11.80
   7  -8   0  425.56   24.70
  -7   8   0  418.26   25.10
   6  -8   0  480.45   26.50
   6  -8   0  519.75   28.20
  -6   8   0  512.25   27.20
  -6   8   0  486.85   38.70
  -6   8   0  509.65   28.50
  -6   8   0  492.25   29.20
   5  -8   0  133.29   10.40
   5  -8   0  134.09    8.10
   5  -8   0  114.29    9.20
   5  -8   0  131.79   11.50
  -5   8   0  130.59   28.30
  -5   8   0  121.99   17.10
  -5   8   0  134.59    9.00
  -5   8   0  127.59   10.70
  -5   8   0  132.09   10.70
  -5   8   0  126.69    8.60
   4  -8   0  105.49    9.20
   4  -8   0  112.09    6.40
   4  -8   0  117.69    7.10
   4  -8   0  108.69    9.60
   4  -8   0  105.89    7.90
  -4   8   0  107.69    9.40
  -4   8   0  104.59    9.20
  -4   8   0  108.49   15.00
  -4   8   0  115.69    7.50
  -4   8   0  116.69    7.80
  -4   8   0  115.39   17.30
   3  -8   0  672.03   35.10
   3  -8   0  662.43   36.50
   3  -8   0  685.23   35.40
   3  -8   0  681.63   36.80
   3  -8   0  689.03   35.80
  -3   8   0  653.13   36.70
  -3   8   0  706.73   45.00
  -3   8   0  691.73   35.60
  -3   8   0  712.43   35.80
  -3   8   0  668.63   36.50
  -3   8   0  638.44   42.00
   2  -8   0  589.74   29.50
   2  -8   0  572.54   29.80
   2  -8   0  589.94   31.10
   2  -8   0  548.05   30.80
   2  -8   0  569.24   30.10
  -2   8   0  579.44   30.80
  -2   8   0  580.64   30.10
  -2   8   0  565.44   38.20
  -2   8   0  546.75   31.10
  -2   8   0  555.34   35.70
  -2   8   0  564.24   29.80
   1  -8   0   27.70    2.20
   1  -8   0   24.40    3.60
   1  -8   0   26.50    5.30
   1  -8   0   30.10    5.10
   1  -8   0   19.10    3.70
  -1   8   0   24.10    3.90
  -1   8   0   25.90    3.90
  -1   8   0   27.00   10.60
  -1   8   0   20.60    8.80
  -1   8   0   26.00    5.40
  -1   8   0   33.80    5.20
   0  -8   0  662.43   35.30
   0  -8   0  675.93   35.40
   0  -8   0  703.43   36.10
   0  -8   0  621.04   41.40
   0  -8   0  667.53   36.30
   0  -8   0  696.53   35.90
   0   8   0  653.43   39.60
   0   8   0  678.73   36.50
   0   8   0  769.32   36.20
   0   8   0  648.94   35.40
  -1  -8   0 1804.52   88.79
  -1  -8   0 1723.03   95.19
  -1  -8   0 1729.13   88.79
  -1  -8   0 1581.64   88.49
  -1  -8   0 1742.13   89.19
  -1  -8   0 1746.83   88.39
   1   8   0 1679.23   88.39
   1   8   0 1778.82   91.99
   1   8   0 1758.72   89.39
   1   8   0 1610.74   88.49
  -2  -8   0  830.72   48.30
  -2  -8   0  791.32   40.30
  -2  -8   0  766.52   40.80
  -2  -8   0  783.82   40.30
  -2  -8   0  772.42   39.90
   2   8   0  737.53   44.30
   2   8   0  772.22   40.00
   2   8   0  732.63   40.00
   2   8   0  732.03   39.80
   2   8   0  742.93   40.90
  -3  -8   0   27.40    4.80
  -3  -8   0   27.00    4.50
  -3  -8   0   19.00    5.80
  -3  -8   0   19.40    4.30
   3   8   0   23.80   12.50
   3   8   0   28.60    4.30
   3   8   0   24.30    4.00
  -4  -8   0  956.60   48.00
  -4  -8   0  906.01   48.10
   4   8   0  934.51   48.00
   4   8   0  873.61   48.30
   4   8   0  932.91   49.50
  -5  -8   0  781.72   37.40
  -5  -8   0  646.44   37.20
  -5  -8   0  643.64   38.20
  -5  -8   0  810.92   46.20
   5   8   0  788.12   38.00
   5   8   0  683.43   39.30
   5   8   0  597.54   43.50
  -6  -8   0  204.08   14.60
  -6  -8   0  250.57   14.60
  -6  -8   0  260.27   23.60
   6   8   0  251.47   15.50
   6   8   0  223.38   22.20
   6   8   0  262.77   28.00
  -7  -8   0   30.60    9.00
  -7  -8   0   27.90    7.00
  -7  -8   0   23.80   16.50
   7   8   0   35.20    8.00
   7   8   0   21.20    5.10
   6  -9   0   99.29    7.60
   6  -9   0  113.59   10.60
  -6   9   0  104.19   20.80
  -6   9   0  112.59    8.40
  -6   9   0  119.49   10.80
   5  -9   0 1129.49   59.59
   5  -9   0 1083.19   58.09
  -5   9   0 1096.29   59.99
  -5   9   0 1106.09   70.09
  -5   9   0 1198.58   58.69
  -5   9   0 1122.89   59.99
  -5   9   0 1083.59   58.59
  -5   9   0 1157.88   58.69
   4  -9   0  475.95   27.80
   4  -9   0  484.55   27.20
   4  -9   0  480.75   25.30
   4  -9   0  450.15   26.20
  -4   9   0  506.05   26.00
  -4   9   0  483.95   27.30
  -4   9   0  498.65   37.10
  -4   9   0  464.05   34.30
  -4   9   0  511.65   26.30
  -4   9   0  486.55   27.50
   3  -9   0    2.20    2.70
   3  -9   0    7.40    1.90
   3  -9   0    2.50    2.30
   3  -9   0    3.20    2.60
   3  -9   0    6.60    1.20
  -3   9   0    3.60    2.40
  -3   9   0    4.20    5.40
  -3   9   0    1.60    2.40
  -3   9   0    6.80    2.10
  -3   9   0    4.80    2.60
  -3   9   0    3.90    3.90
   2  -9   0  253.27   16.00
   2  -9   0  272.27   16.10
   2  -9   0  256.47   14.80
   2  -9   0  272.57   14.00
   2  -9   0  266.27   14.40
  -2   9   0  256.87   14.50
  -2   9   0  269.47   15.10
  -2   9   0  264.57   15.80
  -2   9   0  259.87   21.10
  -2   9   0  271.57   24.10
  -2   9   0  251.97   16.20
   1  -9   0  967.40   51.79
   1  -9   0  996.10   51.99
   1  -9   0 1016.40   52.39
   1  -9   0  974.10   52.89
   1  -9   0  964.10   51.49
   1  -9   0 1053.89   53.09
  -1   9   0 1001.40   51.79
  -1   9   0 1085.39   52.89
  -1   9   0 1003.20   52.09
  -1   9   0  962.90   57.29
  -1   9   0  999.10   53.19
  -1   9   0  979.50   60.69
   0  -9   0  610.04   32.00
   0  -9   0  597.04   31.10
   0  -9   0  562.04   38.40
   0  -9   0  616.94   31.70
   0  -9   0  588.24   32.20
   0   9   0  589.14   36.00
   0   9   0  589.44   32.50
   0   9   0  582.44   31.20
  -1  -9   0    2.00    1.80
  -1  -9   0    4.10    4.50
  -1  -9   0    2.60    1.80
  -1  -9   0    2.20    2.30
  -1  -9   0    0.00    2.00
  -1  -9   0    3.70    1.90
   1   9   0    1.60    3.50
   1   9   0    0.20    1.70
   1   9   0    1.50    2.30
   1   9   0    4.90    2.10
  -2  -9   0 1516.45   77.49
  -2  -9   0 1583.94   86.89
  -2  -9   0 1457.75   77.09
  -2  -9   0 1566.24   77.49
  -2  -9   0 1474.25   77.99
   2   9   0 1414.76   77.19
   2   9   0 1345.37   81.79
   2   9   0 1459.15   78.19
   2   9   0 1411.96   77.19
   2   9   0 1701.03   81.69
  -3  -9   0  942.41   47.60
  -3  -9   0  954.60   47.40
  -3  -9   0  909.91   49.40
  -3  -9   0  955.10   47.60
   3   9   0  927.11   53.29
   3   9   0  859.51   47.50
   3   9   0  811.82   52.89
   3   9   0  881.81   48.60
   3   9   0  926.11   47.30
  -4  -9   0   90.79    7.60
  -4  -9   0   93.99    7.70
  -4  -9   0   94.79    9.60
   4   9   0   94.99    7.90
   4   9   0   97.19   10.20
   4   9   0  103.79   14.80
   4   9   0  113.29    7.40
  -5  -9   0   46.70    6.10
   5   9   0   35.80   13.70
   5   9   0   40.00   14.90
  -6  -9   0  546.95   38.20
   6   9   0  527.45   41.50
   6   9   0  508.05   29.50
  -7  -9   0  200.08   13.90
  -7  -9   0  192.58   15.60
   7   9   0  188.78   17.00
   7   9   0  211.08   14.70
   5 -10   0   10.80    2.40
   5 -10   0   10.50    1.70
   5 -10   0    7.20    3.40
  -5  10   0    8.10    3.40
  -5  10   0    9.30    3.40
   4 -10   0  469.85   25.00
   4 -10   0  460.25   24.60
   4 -10   0  460.45   26.80
  -4  10   0  470.05   41.40
  -4  10   0  504.55   25.70
  -4  10   0  473.25   25.40
  -4  10   0  473.45   27.10
  -4  10   0  441.26   26.90
   3 -10   0  568.04   31.80
   3 -10   0  603.74   33.70
   3 -10   0  596.14   33.30
   3 -10   0  621.14   31.50
   3 -10   0  584.74   32.40
  -3  10   0  610.94   33.30
  -3  10   0  569.14   39.70
  -3  10   0  651.23   32.50
  -3  10   0  600.74   33.70
  -3  10   0  646.54   43.90
  -3  10   0  606.94   32.00
   2 -10   0  137.09   10.80
   2 -10   0  141.19    9.40
   2 -10   0  147.69    8.10
   2 -10   0  141.79    9.90
   2 -10   0  142.19    8.70
   2 -10   0  144.79   10.80
  -2  10   0  152.48   19.30
  -2  10   0  145.79    8.80
  -2  10   0  142.29    9.50
  -2  10   0  138.89   16.40
  -2  10   0  135.79   11.10
  -2  10   0  147.39   10.50
   1 -10   0   59.99    6.60
   1 -10   0   61.39    7.30
   1 -10   0   64.19    4.10
   1 -10   0   64.19    5.40
   1 -10   0   60.09    5.70
  -1  10   0   58.39   12.00
  -1  10   0   67.09   15.00
  -1  10   0   68.19    7.30
  -1  10   0   65.89    5.20
   0 -10   0  521.05   28.30
   0 -10   0  520.95   26.80
   0 -10   0  519.95   27.30
   0 -10   0  490.45   36.00
   0 -10   0  538.65   28.00
   0 -10   0  504.95   27.20
   0  10   0  514.35   27.40
   0  10   0  512.65   29.00
   0  10   0  502.05   32.80
  -1 -10   0  658.73   43.40
  -1 -10   0  659.23   34.00
  -1 -10   0  641.24   33.40
  -1 -10   0  635.14   33.50
  -1 -10   0  632.84   34.20
   1  10   0  620.34   35.00
   1  10   0  590.64   33.80
   1  10   0  632.14   33.60
   1  10   0  651.83   38.60
  -2 -10   0   11.60    3.10
  -2 -10   0   10.50    2.50
   2  10   0   10.10    3.20
   2  10   0   16.90   12.80
   2  10   0   12.10    2.30
  -3 -10   0  440.06   23.80
  -3 -10   0  457.55   23.90
  -3 -10   0  428.06   24.80
  -3 -10   0  459.45   23.60
   3  10   0  407.96   23.40
   3  10   0  393.06   31.50
   3  10   0  427.76   25.20
   3  10   0  445.26   23.80
   3  10   0  452.95   30.30
  -4 -10   0  776.32   43.10
  -4 -10   0  807.62   42.90
  -4 -10   0  805.72   43.20
  -4 -10   0  821.82   44.40
   4  10   0  772.62   43.20
   4  10   0  915.01   50.19
   4  10   0  803.02   42.70
  -5 -10   0  197.28   15.20
  -5 -10   0  185.58   25.40
   5  10   0  174.38   16.30
   5  10   0  196.08   22.10
   5  10   0  221.68   13.30
   6  10   0    9.10    4.90
   4 -11   0  119.79   11.00
   4 -11   0  117.29    7.10
   4 -11   0  116.09    8.00
  -4  11   0  120.59    9.50
  -4  11   0  116.49   21.40
  -4  11   0  116.09   11.20
  -4  11   0  129.49    9.00
   3 -11   0   63.39    4.40
   3 -11   0   55.89    8.60
   3 -11   0   59.29    5.60
  -3  11   0   70.19   18.50
  -3  11   0   61.69    6.00
  -3  11   0   55.19    8.90
  -3  11   0   67.99    7.20
   2 -11   0  886.51   49.80
   2 -11   0  917.31   49.80
   2 -11   0  948.21   49.00
   2 -11   0  951.20   47.90
  -2  11   0  912.81   49.60
  -2  11   0  892.81   48.30
  -2  11   0  947.81   48.70
  -2  11   0  969.80   60.59
  -2  11   0  902.11   50.19
   1 -11   0  686.53   37.60
   1 -11   0  671.63   37.80
   1 -11   0  678.73   35.80
   1 -11   0  677.73   36.40
   1 -11   0  666.23   36.10
   1 -11   0  721.23   37.00
  -1  11   0  676.33   43.40
  -1  11   0  674.43   36.50
  -1  11   0  758.12   37.70
  -1  11   0  674.73   38.20
   0 -11   0   52.79    7.20
   0 -11   0   55.39    3.80
   0 -11   0   57.59   15.10
   0 -11   0   49.10    8.10
   0 -11   0   59.69    6.80
   0 -11   0   56.29    5.60
   0 -11   0   48.10    5.30
   0  11   0   51.59    5.90
   0  11   0   52.89   12.60
   0  11   0   48.00    8.40
  -1 -11   0  169.98   21.60
  -1 -11   0  156.48    9.30
  -1 -11   0  152.68   11.60
  -1 -11   0  158.38   10.50
  -1 -11   0  147.49    9.60
  -1 -11   0  147.69   10.70
   1  11   0  140.79   16.70
   1  11   0  141.69   11.90
   1  11   0  154.58    9.80
   1  11   0  134.09   10.20
  -2 -11   0  772.92   41.10
  -2 -11   0  777.52   41.50
  -2 -11   0  754.22   42.40
  -2 -11   0  755.62   41.50
  -2 -11   0  838.52   54.39
   2  11   0  741.63   42.70
   2  11   0  870.51   47.90
   2  11   0  722.33   41.20
   2  11   0  796.92   41.20
  -3 -11   0  219.88   15.20
  -3 -11   0  243.68   13.60
  -3 -11   0  202.48   13.60
   3  11   0  232.28   20.80
   3  11   0  210.48   15.70
  -4 -11   0   -2.00    3.60
   4  11   0    8.40    3.80
   4  11   0   -0.70    5.90
   4  11   0   -2.50    4.00
  -5 -11   0  231.48   15.00
  -5 -11   0  235.58   29.20
  -5 -11   0  228.88   17.60
   5  11   0  270.77   15.60
   5  11   0  238.18   25.10
   5  11   0  210.88   19.00
  -6 -11   0  198.38   17.40
   3 -12   0  130.99    7.70
   3 -12   0  124.89    8.50
   3 -12   0  122.59   11.60
  -3  12   0  130.29   10.00
  -3  12   0  124.89   12.10
  -3  12   0  134.99   23.10
  -3  12   0  123.09    9.00
   2 -12   0    0.10    3.20
   2 -12   0   -0.20    2.20
   2 -12   0    0.60    1.50
  -2  12   0   -1.80    3.20
  -2  12   0   -0.50    6.80
  -2  12   0    0.00    2.40
  -2  12   0   -1.20    3.30
   1 -12   0  310.57   19.70
   1 -12   0  311.17   16.70
   1 -12   0  322.87   18.50
   1 -12   0  301.27   17.30
  -1  12   0  304.37   20.10
  -1  12   0  318.07   17.90
   0 -12   0  417.06   24.60
   0 -12   0  389.86   23.10
   0 -12   0  427.36   25.10
   0 -12   0  439.46   22.40
   0 -12   0  437.86   23.20
   0  12   0  436.16   23.40
   0  12   0  420.46   25.50
  -1 -12   0   72.29    6.50
  -1 -12   0   62.19    9.20
  -1 -12   0   86.59   19.60
  -1 -12   0   85.69    6.40
   1  12   0   72.19    7.20
   1  12   0   59.49    9.70
  -2 -12   0   50.59    6.40
  -2 -12   0   63.19   20.00
  -2 -12   0   60.19    5.40
   2  12   0   51.49    6.70
  -3 -12   0  543.55   28.00
  -3 -12   0  515.35   29.70
  -3 -12   0  494.05   28.40
   3  12   0  508.45   28.10
   3  12   0  491.55   30.20
   3  12   0  528.95   35.50
  -4 -12   0  490.95   29.50
  -4 -12   0  520.85   27.60
   4  12   0  516.95   35.80
   4  12   0  457.05   30.20
   4  12   0  509.85   28.00
   1 -13   0  164.18   10.80
   1 -13   0  176.58   14.10
   1 -13   0  182.08    9.90
  -1  13   0  169.68   14.60
  -1  13   0  169.08   11.90
   0 -13   0   54.59    9.80
   0 -13   0   60.79    4.40
   0 -13   0   48.20    6.20
   0  13   0   59.99    7.40
   0  13   0   53.39   10.40
  -1 -13   0  447.56   27.80
  -1 -13   0  489.95   41.30
  -1 -13   0  515.55   25.20
   1  13   0  477.35   26.20
   1  13   0  426.36   28.10
  -2 -13   0  473.25   29.40
  -2 -13   0  514.65   26.90
  -2 -13   0  514.55   27.40
  -2 -13   0  552.14   45.30
   2  13   0  511.55   27.80
   2  13   0  448.26   29.80
  -3 -13   0  119.39   12.50
   3  13   0  120.39   18.30
   3  13   0  102.19   13.30
   2  13  -1  190.48   16.20
  -2 -13   1  213.88   15.80
   1  13  -1  448.96   28.50
   1  13  -1  478.75   26.20
  -1 -13   1  506.05   42.00
  -1 -13   1  465.45   28.10
  -1 -13   1  458.05   25.80
   0  13  -1  178.48   15.20
   0  13  -1  192.48   12.40
   0 -13   1  169.88   11.60
   0 -13   1  181.58   14.80
   0 -13   1  187.48   10.40
   4  12  -1  151.78   15.40
   4  12  -1  182.58   12.30
  -4 -12   1  164.48   14.40
   3  12  -1  427.26   23.90
   3  12  -1  388.76   26.00
  -3 -12   1  416.16   25.50
  -3 -12   1  476.75   23.90
  -3 -12   1  411.76   24.30
   2  12  -1  444.96   28.20
  -2 -12   1  491.85   26.20
  -2 -12   1  479.25   27.90
  -2 -12   1  448.06   26.70
  -2 -12   1  525.35   41.90
   1  12  -1    0.20    3.10
   1  12  -1   -1.00    3.50
  -1 -12   1   -1.00    3.40
  -1 -12   1    0.30    2.70
   0  12  -1  326.37   18.50
   0  12  -1  320.87   20.90
   0 -12   1  331.87   18.30
   0 -12   1  305.27   20.60
   0 -12   1  328.97   20.50
   0 -12   1  333.97   17.30
   0 -12   1  320.57   18.10
  -1  12  -1  432.96   26.30
  -1  12  -1  445.76   24.10
   1 -12   1  437.76   25.90
   1 -12   1  419.96   23.60
   1 -12   1  437.46   22.90
  -2  12  -1   72.49    7.50
  -2  12  -1   67.39   10.10
   2 -12   1   70.69    5.00
   2 -12   1   67.19    6.40
   2 -12   1   68.29    9.80
  -3  12  -1   36.30    9.40
  -3  12  -1   33.70    7.00
   3 -12   1   35.50    5.40
   3 -12   1   45.40    9.00
   5  11  -1  302.37   30.10
   5  11  -1  309.67   18.50
   5  11  -1  267.97   21.30
  -5 -11   1  296.57   18.10
  -5 -11   1  284.17   31.80
  -5 -11   1  284.77   20.10
   4  11  -1   16.40    4.60
  -4 -11   1   10.10    2.90
  -4 -11   1   16.50    4.10
  -4 -11   1    8.40    8.60
   3  11  -1   57.29    9.50
  -3 -11   1   70.49    8.90
  -3 -11   1   41.50   19.40
  -3 -11   1   53.49    7.00
   2  11  -1  504.35   30.60
  -2 -11   1  520.15   29.30
  -2 -11   1  521.65   30.30
  -2 -11   1  584.04   42.60
  -2 -11   1  559.44   28.90
   1  11  -1  405.76   24.80
   1  11  -1  398.56   23.40
   1  11  -1  400.86   23.10
  -1 -11   1  436.86   22.60
  -1 -11   1  431.76   23.60
  -1 -11   1  406.36   23.60
  -1 -11   1  457.35   35.30
  -1 -11   1  418.26   24.50
  -1 -11   1  417.06   24.60
   0  11  -1    0.10    3.20
   0  11  -1    2.70    2.70
   0 -11   1    0.80    3.10
   0 -11   1    3.50    5.30
   0 -11   1    4.30    1.70
   0 -11   1    4.40    2.40
   0 -11   1    5.10    2.50
   0 -11   1    0.00    2.70
  -1  11  -1  313.27   18.40
  -1  11  -1  272.87   16.10
  -1  11  -1  278.67   18.20
   1 -11   1  283.67   17.80
   1 -11   1  278.37   14.90
   1 -11   1  270.37   17.40
   1 -11   1  270.07   16.00
   1 -11   1  282.57   16.90
   1 -11   1  269.07   15.70
  -2  11  -1  606.64   32.50
  -2  11  -1  602.44   34.20
  -2  11  -1  580.24   32.10
   2 -11   1  601.74   32.10
   2 -11   1  599.74   33.80
   2 -11   1  637.24   31.60
   2 -11   1  588.04   33.80
   2 -11   1  629.64   33.10
  -3  11  -1  235.98   16.60
  -3  11  -1  263.77   14.80
  -3  11  -1  242.98   14.30
   3 -11   1  256.27   13.30
   3 -11   1  238.48   13.90
   3 -11   1  229.78   16.20
  -4  11  -1    7.80    3.70
  -4  11  -1   10.10    3.50
   4 -11   1   12.10    2.70
   4 -11   1   15.10    2.70
   4 -11   1    7.80    3.60
  -6 -10   1   12.20    5.20
   5  10  -1  212.88   25.30
   5  10  -1  189.48   17.10
   5  10  -1  236.18   14.00
  -5 -10   1  212.38   15.80
  -5 -10   1  200.68   13.90
  -5 -10   1  199.38   26.50
   4  10  -1  892.41   50.99
   4  10  -1  769.52   43.10
  -4 -10   1  787.92   42.70
  -4 -10   1  813.32   42.90
  -4 -10   1  780.72   44.00
   3  10  -1  439.16   24.60
   3  10  -1  454.65   26.50
  -3 -10   1  477.15   25.10
  -3 -10   1  441.66   25.90
  -3 -10   1  471.55   25.30
  -3 -10   1  467.65   26.10
   2  10  -1    1.30    2.80
   2  10  -1    0.60    2.00
   2  10  -1   -1.70    5.50
   2  10  -1   -3.10    2.80
  -2 -10   1    0.50    2.00
  -2 -10   1   -1.90    2.20
  -2 -10   1    1.10    2.40
   1  10  -1  946.81   52.59
   1  10  -1  968.70   53.79
   1  10  -1  979.80   52.29
   1  10  -1 1065.19   57.49
  -1 -10   1  999.70   53.49
  -1 -10   1  988.50   52.89
  -1 -10   1 1039.70   62.59
  -1 -10   1 1013.50   52.39
  -1 -10   1 1024.70   52.19
  -1 -10   1 1016.70   52.89
   0  10  -1  868.51   51.59
   0  10  -1  885.31   46.60
   0  10  -1  889.51   48.10
   0 -10   1  891.41   47.80
   0 -10   1  866.41   55.49
   0 -10   1  888.91   47.40
   0 -10   1  882.31   46.50
   0 -10   1  928.51   47.20
   0 -10   1  911.01   46.50
  -1  10  -1  260.47   21.80
  -1  10  -1  277.47   15.80
  -1  10  -1  300.07   16.90
   1 -10   1  265.07   15.40
   1 -10   1  275.07   14.60
   1 -10   1  272.87   17.10
   1 -10   1  282.77   16.40
   1 -10   1  273.27   15.60
   1 -10   1  278.27   16.90
  -2  10  -1    1.00    4.20
  -2  10  -1   -0.10    2.70
  -2  10  -1    0.70    2.10
  -2  10  -1    1.70    2.60
  -2  10  -1    0.40    2.50
   2 -10   1    0.60    2.50
   2 -10   1    0.30    2.80
   2 -10   1    0.90    2.70
   2 -10   1    0.60    1.20
   2 -10   1    1.80    2.10
  -3  10  -1  324.27   19.90
  -3  10  -1  325.47   20.30
  -3  10  -1  330.37   18.40
  -3  10  -1  334.97   27.20
  -3  10  -1  341.47   18.80
   3 -10   1  333.47   20.00
   3 -10   1  345.67   17.60
   3 -10   1  327.87   18.10
   3 -10   1  333.37   20.40
  -4  10  -1  544.35   31.40
  -4  10  -1  553.64   29.80
  -4  10  -1  556.04   40.90
  -4  10  -1  572.44   30.00
   4 -10   1  539.15   28.80
   4 -10   1  565.84   29.40
   4 -10   1  543.15   31.10
  -5  10  -1  110.09   20.10
  -5  10  -1  116.09   11.40
  -5  10  -1  118.29    9.10
   5 -10   1  111.79   10.90
   5 -10   1  107.49    7.80
   7   9  -1   51.29   10.00
  -7  -9   1   56.79   18.80
   6   9  -1  690.63   52.79
   6   9  -1  695.63   38.50
  -6  -9   1  726.13   47.10
   5   9  -1  285.67   20.80
   5   9  -1  355.76   30.00
   5   9  -1  332.07   18.40
  -5  -9   1  261.77   17.70
  -5  -9   1  317.97   29.00
  -5  -9   1  320.07   20.00
  -5  -9   1  303.37   17.80
   4   9  -1   30.00    5.10
   4   9  -1   37.50    5.60
   4   9  -1   18.70    4.30
  -4  -9   1   23.30    3.90
  -4  -9   1   30.10    7.50
  -4  -9   1   24.20    5.50
  -4  -9   1   32.80    5.50
   3   9  -1  124.49   10.50
   3   9  -1  141.09    8.50
   3   9  -1  128.89    9.00
  -3  -9   1  124.79   10.10
  -3  -9   1  131.99    9.00
  -3  -9   1  141.89    8.80
  -3  -9   1  128.49    9.20
   2   9  -1  911.51   49.99
   2   9  -1  915.31   51.09
   2   9  -1 1095.29   55.29
  -2  -9   1  909.41   51.49
  -2  -9   1  959.80   49.99
  -2  -9   1  964.60   50.39
  -2  -9   1  961.20   50.29
   1   9  -1   97.99    8.80
   1   9  -1   95.89    6.70
   1   9  -1   97.89   12.70
  -1  -9   1   94.19    7.90
  -1  -9   1   89.49    8.40
  -1  -9   1  109.49   15.60
  -1  -9   1   81.19    6.90
  -1  -9   1  101.69    7.60
  -1  -9   1   92.69    6.50
   0   9  -1  143.29   14.40
   0   9  -1  148.49    9.00
   0   9  -1  150.08   10.90
   0  -9   1  142.89    9.00
   0  -9   1  145.19   17.20
   0  -9   1  144.79   10.10
   0  -9   1  147.19   10.60
   0  -9   1  151.78   10.10
   0  -9   1  140.89    8.90
  -1   9  -1  530.25   27.20
  -1   9  -1  481.45   27.60
  -1   9  -1  491.95   26.00
  -1   9  -1  485.65   26.30
  -1   9  -1  475.35   31.50
   1  -9   1  496.45   25.60
   1  -9   1  484.55   27.30
   1  -9   1  482.35   26.20
   1  -9   1  508.45   27.30
   1  -9   1  483.65   26.10
  -2   9  -1  186.18   17.40
  -2   9  -1  185.28   10.70
  -2   9  -1  179.78   12.60
  -2   9  -1  181.48   12.10
   2  -9   1  155.98   14.50
   2  -9   1  184.88   12.40
   2  -9   1  183.68   11.00
   2  -9   1  187.08   10.70
   2  -9   1  195.08    9.90
  -3   9  -1   18.40    4.20
  -3   9  -1    9.50    2.80
  -3   9  -1   10.30    3.00
   3  -9   1    8.30    3.00
   3  -9   1   10.90    3.10
   3  -9   1   14.60    2.80
  -4   9  -1  287.77   26.70
  -4   9  -1  287.07   18.10
  -4   9  -1  308.07   16.80
  -4   9  -1  285.17   18.20
  -4   9  -1  297.57   16.50
  -4   9  -1  283.07   24.70
   4  -9   1  293.77   18.70
   4  -9   1  307.27   16.20
   4  -9   1  297.77   18.00
   4  -9   1  281.37   15.50
  -5   9  -1  681.93   37.80
  -5   9  -1  695.43   48.40
  -5   9  -1  714.53   39.30
  -5   9  -1  735.93   37.80
   5  -9   1  708.23   37.20
   5  -9   1  725.73   38.90
  -6   9  -1  238.28   14.00
  -6   9  -1  237.58   16.20
  -6   9  -1  222.68   25.90
   6  -9   1  246.58   15.90
   6  -9   1  209.68   13.20
   7   8  -1  175.38   12.60
   7   8  -1  147.89   14.70
  -7  -8   1  146.79   10.90
  -7  -8   1  137.89   13.00
   6   8  -1   71.89   22.60
  -6  -8   1   82.79   17.60
  -6  -8   1   61.89    9.70
   5   8  -1  771.02   41.80
   5   8  -1  814.72   40.30
   5   8  -1  641.04   46.20
  -5  -8   1  831.12   48.50
  -5  -8   1  658.43   39.50
  -5  -8   1  796.02   39.70
   4   8  -1 1222.98   64.49
   4   8  -1 1104.79   56.19
   4   8  -1  978.00   56.39
   4   8  -1 1049.30   57.59
  -4  -8   1 1091.09   56.19
  -4  -8   1 1120.89   57.49
  -4  -8   1  997.00   56.29
   3   8  -1   57.09    5.10
   3   8  -1   53.99    5.40
   3   8  -1   50.19    7.00
  -3  -8   1   55.39    5.90
  -3  -8   1   55.89    6.80
  -3  -8   1   56.69    5.40
  -3  -8   1   60.99    5.60
   2   8  -1   74.09    7.50
   2   8  -1   75.79    6.00
   2   8  -1   74.49    6.20
  -2  -8   1   79.39    6.80
  -2  -8   1   78.29    6.40
  -2  -8   1   83.89    6.10
  -2  -8   1   81.29    7.30
  -2  -8   1   89.79   14.40
   1   8  -1 1864.81  100.99
   1   8  -1 2082.09  104.49
   1   8  -1 1906.31  100.79
   1   8  -1 1971.00  101.89
  -1  -8   1 1974.40  101.29
  -1  -8   1 2048.50  101.29
  -1  -8   1 2008.80  100.89
  -1  -8   1 1983.30  101.69
  -1  -8   1 1739.43  100.89
  -1  -8   1 2010.90  108.19
   0   8  -1 1091.49   62.59
   0   8  -1 1289.87   59.49
   0   8  -1 1121.89   59.79
   0   8  -1 1088.49   58.69
   0  -8   1 1052.79   64.89
   0  -8   1 1171.68   59.39
   0  -8   1 1131.99   58.69
   0  -8   1 1104.49   59.49
   0  -8   1 1138.39   58.59
   0  -8   1 1141.49   59.19
  -1   8  -1    7.80    2.10
  -1   8  -1    6.00    2.10
  -1   8  -1    3.20    2.20
  -1   8  -1    4.10    3.60
  -1   8  -1    5.10    1.70
   1  -8   1    4.30    2.00
   1  -8   1    5.40    2.20
   1  -8   1    4.20    2.20
   1  -8   1    4.70    2.00
  -2   8  -1  230.48   13.00
  -2   8  -1  233.68   13.90
  -2   8  -1  217.58   18.60
  -2   8  -1  217.58   14.20
  -2   8  -1  227.88   12.70
   2  -8   1  236.58   14.20
   2  -8   1  221.58   14.00
   2  -8   1  235.28   12.10
   2  -8   1  227.18   13.00
   2  -8   1  234.88   12.70
  -3   8  -1  684.23   36.40
  -3   8  -1  606.24   37.00
  -3   8  -1  666.13   36.60
  -3   8  -1  702.53   35.50
  -3   8  -1  663.43   41.90
   3  -8   1  698.03   35.20
   3  -8   1  700.33   36.80
   3  -8   1  674.33   36.40
   3  -8   1  674.93   34.90
   3  -8   1  674.63   35.70
  -4   8  -1  744.93   47.20
  -4   8  -1  731.23   37.70
  -4   8  -1  711.63   38.80
  -4   8  -1  714.03   39.00
  -4   8  -1  690.03   45.10
  -4   8  -1  742.63   37.80
   4  -8   1  725.53   37.40
   4  -8   1  708.93   37.00
   4  -8   1  732.63   39.20
   4  -8   1  687.23   37.90
   4  -8   1  687.23   40.60
  -5   8  -1    0.00    2.80
  -5   8  -1   -0.70    3.00
  -5   8  -1   -0.70    5.50
  -5   8  -1    1.50    2.40
  -5   8  -1    1.80    4.30
   5  -8   1    1.20    2.00
   5  -8   1   -2.00    2.70
   5  -8   1    1.00    3.30
  -6   8  -1  258.07   17.10
  -6   8  -1  251.97   26.30
  -6   8  -1  259.57   15.10
   6  -8   1  257.27   14.60
   6  -8   1  277.07   16.90
   8   7  -1    9.70    5.40
   7   7  -1  333.77   21.20
  -7  -7   1  389.26   29.00
  -7  -7   1  399.76   21.60
  -7  -7   1  336.17   20.40
  -7  -7   1  320.17   20.10
   6   7  -1  518.95   44.30
   6   7  -1  530.55   36.60
   6   7  -1  552.04   29.50
  -6  -7   1  525.05   28.70
  -6  -7   1  541.85   28.70
   5   7  -1   50.09   12.50
   5   7  -1   52.59   16.90
  -5  -7   1   57.99    5.60
  -5  -7   1   42.00   15.10
  -5  -7   1   44.60    7.40
   4   7  -1   78.69    6.60
   4   7  -1   83.09   14.80
   4   7  -1   82.79    6.40
   4   7  -1   77.79    8.60
  -4  -7   1   76.99    6.50
  -4  -7   1   80.39    6.30
   3   7  -1 1287.17   70.79
   3   7  -1 1403.66   69.89
   3   7  -1 1232.28   70.19
  -3  -7   1 1378.96   70.79
  -3  -7   1 1417.66   70.29
  -3  -7   1 1322.07   70.19
  -3  -7   1 1446.26   72.99
   2   7  -1  403.16   21.90
   2   7  -1  392.86   22.50
   2   7  -1  408.16   21.70
   2   7  -1  358.56   26.00
  -2  -7   1  439.36   22.00
  -2  -7   1  405.76   22.40
  -2  -7   1  404.16   21.70
  -2  -7   1  420.66   22.20
  -2  -7   1  441.26   29.20
   1   7  -1   13.20    3.50
   1   7  -1   18.80    7.80
   1   7  -1   13.40    2.90
  -1  -7   1   14.50    3.40
  -1  -7   1   19.00    8.80
  -1  -7   1   16.10    3.80
   0   7  -1  996.10   53.09
   0   7  -1  976.90   52.19
   0   7  -1  984.30   55.69
   0   7  -1 1136.99   52.89
   0  -7   1 1026.50   52.79
   0  -7   1 1001.30   52.89
   0  -7   1  999.30   52.19
   0  -7   1  940.11   57.39
   0  -7   1 1018.20   52.19
  -1   7  -1 1335.57   74.89
  -1   7  -1 1384.06   70.49
  -1   7  -1 1401.16   70.69
  -1   7  -1 1333.87   71.49
  -1   7  -1 1485.25   71.29
   1  -7   1 1417.96   70.69
   1  -7   1 1343.27   71.29
   1  -7   1 1399.76   70.59
   1  -7   1 1323.47   70.19
   1  -7   1 1258.47   75.89
  -2   7  -1   47.70   10.70
  -2   7  -1   40.60    9.10
  -2   7  -1   37.70    5.80
  -2   7  -1   41.90    4.10
  -2   7  -1   49.20    4.40
  -2   7  -1   44.50    5.50
   2  -7   1   36.00    5.70
   2  -7   1   43.70    5.80
   2  -7   1   47.20    4.10
   2  -7   1   45.80    4.40
   2  -7   1   45.80    2.90
  -3   7  -1  254.17   13.80
  -3   7  -1  237.08   14.90
  -3   7  -1  246.08   14.70
  -3   7  -1  238.18   19.60
  -3   7  -1  256.37   13.70
  -3   7  -1  248.08   21.40
   3  -7   1  246.58   14.80
   3  -7   1  253.47   13.50
   3  -7   1  246.98   15.10
   3  -7   1  236.68   13.00
   3  -7   1  246.78   13.90
  -4   7  -1 1159.58   59.49
  -4   7  -1 1163.88   68.09
  -4   7  -1 1165.18   60.59
  -4   7  -1 1128.59   60.39
  -4   7  -1 1066.09   65.99
   4  -7   1 1173.08   60.29
   4  -7   1 1121.49   58.89
   4  -7   1 1145.09   59.69
   4  -7   1 1168.78   60.79
   4  -7   1 1159.98   59.19
  -5   7  -1  619.34   33.50
  -5   7  -1  594.84   41.50
  -5   7  -1  639.34   34.80
  -5   7  -1  652.53   43.20
  -5   7  -1  669.43   33.50
  -5   7  -1  646.34   34.90
   5  -7   1  634.14   33.20
   5  -7   1  602.54   35.40
   5  -7   1  616.84   33.80
   5  -7   1  659.63   35.30
  -6   7  -1   34.40    5.70
  -6   7  -1   35.70    7.70
  -6   7  -1   39.20    5.00
  -6   7  -1   34.70   14.30
  -6   7  -1   31.30   14.80
  -6   7  -1   40.40    8.60
   6  -7   1   34.50    4.70
   6  -7   1   28.60    7.50
  -7   7  -1  204.58   24.80
  -7   7  -1  238.98   16.00
   7  -7   1  249.58   15.50
   8   6  -1  321.87   19.90
  -8  -6   1  348.87   19.40
  -8  -6   1  281.57   29.50
  -8  -6   1  312.87   30.90
  -8  -6   1  332.57   19.40
   7   6  -1    2.20    4.20
   7   6  -1    5.90    3.50
  -7  -6   1    7.50    3.00
  -7  -6   1    3.60    2.30
  -7  -6   1    0.50    7.20
  -7  -6   1    2.20    2.90
   6   6  -1  416.96   21.70
   6   6  -1  342.07   36.10
   6   6  -1  347.17   22.30
   6   6  -1  414.06   29.10
  -6  -6   1  428.46   20.90
  -6  -6   1  384.26   21.80
  -6  -6   1  322.37   38.70
  -6  -6   1  372.16   20.90
   5   6  -1 1185.08   57.59
   5   6  -1 1110.09   63.69
   5   6  -1 1112.69   69.29
  -5  -6   1  971.30   56.89
  -5  -6   1 1011.30   57.69
  -5  -6   1 1195.68   57.09
   4   6  -1  543.75   29.20
   4   6  -1  563.84   30.10
  -4  -6   1  522.05   28.80
  -4  -6   1  566.64   29.00
  -4  -6   1  520.45   29.40
  -4  -6   1  565.44   35.00
   3   6  -1   21.10    3.70
   3   6  -1   19.60    5.00
   3   6  -1   29.10    3.30
   3   6  -1   31.00    9.60
  -3  -6   1   18.30    4.20
  -3  -6   1   26.30    3.70
   2   6  -1  589.14   32.00
   2   6  -1  574.04   31.80
   2   6  -1  570.84   32.30
   2   6  -1  643.74   36.30
  -2  -6   1  632.84   32.30
  -2  -6   1  627.04   37.50
  -2  -6   1  567.34   32.30
  -2  -6   1  651.53   31.90
  -2  -6   1  610.64   31.70
   1   6  -1 4428.46  234.28
   1   6  -1 4721.83  235.08
   0   6  -1  423.76   22.90
   0   6  -1  440.96   23.80
   0   6  -1  475.05   23.50
   0   6  -1  418.76   26.00
   0  -6   1  440.76   23.00
   0  -6   1  436.16   22.90
   0  -6   1  416.36   27.40
   0  -6   1  450.85   23.50
   0  -6   1  428.76   23.60
  -1   6  -1   13.20    4.10
  -1   6  -1   21.90    3.90
  -1   6  -1   18.30    2.70
  -1   6  -1   13.60    6.60
  -1   6  -1   18.70    2.90
   1  -6   1   20.80    4.10
   1  -6   1   14.20    2.80
   1  -6   1   17.10    3.00
   1  -6   1   21.50    1.50
   1  -6   1   15.40    4.10
   1  -6   1   16.30    7.40
  -2   6  -1 1447.46   73.89
  -2   6  -1 1297.47   79.79
  -2   6  -1 1463.05   73.79
  -2   6  -1 1394.86   74.59
   2  -6   1 1499.35   73.99
   2  -6   1 1437.56   74.49
   2  -6   1 1432.76   73.79
   2  -6   1 1504.55   74.99
   2  -6   1 1418.16   73.49
  -3   6  -1 1112.49   66.59
  -3   6  -1 1199.88   68.39
  -3   6  -1 1216.78   61.49
  -3   6  -1 1206.08   61.49
  -3   6  -1 1181.58   62.39
  -3   6  -1 1174.68   62.09
   3  -6   1 1207.08   62.39
   3  -6   1 1129.39   60.99
   3  -6   1 1215.68   62.19
   3  -6   1 1188.08   61.29
   3  -6   1 1242.18   61.69
  -4   6  -1   13.00    9.00
  -4   6  -1   15.70    3.60
  -4   6  -1   12.80    2.30
  -4   6  -1   10.10    2.50
  -4   6  -1    9.30    2.60
  -4   6  -1   15.80   10.30
   4  -6   1    9.50    2.60
   4  -6   1   10.70    2.40
   4  -6   1    7.00    2.50
  -5   6  -1  507.65   35.40
  -5   6  -1  455.65   33.60
  -5   6  -1  500.45   26.40
  -5   6  -1  489.25   25.70
  -5   6  -1  505.95   27.90
  -5   6  -1  482.85   26.50
   5  -6   1  471.95   26.70
   5  -6   1  500.25   27.40
   5  -6   1  505.75   26.10
   5  -6   1  530.15   39.40
   5  -6   1  516.75   28.30
  -6   6  -1  579.04   40.90
  -6   6  -1  555.24   30.80
  -6   6  -1  601.94   31.90
  -6   6  -1  591.24   32.30
  -6   6  -1  566.64   29.90
   6  -6   1  575.14   45.80
   6  -6   1  576.34   30.30
   6  -6   1  589.84   32.90
   6  -6   1  599.74   31.60
   6  -6   1  532.35   31.00
  -7   6  -1  315.57   29.20
  -7   6  -1  360.66   20.50
  -7   6  -1  331.67   21.30
  -7   6  -1  335.77   17.80
   7  -6   1  319.77   53.99
   7  -6   1  368.26   20.10
   7  -6   1  338.47   25.80
   7  -6   1  326.47   18.50
   8   5  -1  424.06   24.90
  -8  -5   1  462.65   24.60
  -8  -5   1  430.76   25.30
   7   5  -1  654.23   36.90
  -7  -5   1  734.53   36.50
  -7  -5   1  644.14   44.40
   6   5  -1  432.46   22.70
   6   5  -1  393.46   22.30
   6   5  -1  399.56   29.30
  -6  -5   1  360.66   21.80
   5   5  -1   -3.10    2.60
   5   5  -1    1.10    3.80
   5   5  -1    4.30    2.90
  -5  -5   1   -1.50    2.20
  -5  -5   1    0.60    2.60
   4   5  -1  349.96   18.70
   4   5  -1  326.87   19.50
   4   5  -1  355.06   24.60
  -4  -5   1  306.97   18.90
  -4  -5   1  359.16   18.50
  -4  -5   1  300.07   18.40
  -4  -5   1  400.46   25.50
   3   5  -1  814.82   42.50
   3   5  -1  766.02   42.00
  -3  -5   1  813.92   42.10
  -3  -5   1  855.51   41.90
  -3  -5   1  747.93   42.10
  -3  -5   1  846.82   42.90
   2   5  -1   15.40    2.60
   2   5  -1   10.00    2.00
  -2  -5   1   14.00    3.70
   1   5  -1   13.50    2.10
   1   5  -1   12.20    2.20
   1   5  -1   17.00    2.90
   1   5  -1   16.60    3.50
  -1  -5   1   16.90    2.80
  -1  -5   1   21.00    3.10
  -1  -5   1   16.90    3.60
  -1  -5   1   20.70    7.30
   0   5  -1 2301.37  122.29
   0   5  -1 2321.07  122.79
   0   5  -1 2436.76  122.19
   0   5  -1 2549.04  122.69
   0  -5   1 2366.96  122.19
   0  -5   1 2324.27  122.69
   0  -5   1 2383.36  122.69
  -1   5  -1 1053.69   53.59
  -1   5  -1 1095.09   54.09
  -1   5  -1 1035.60   53.59
  -1   5  -1  998.40   56.79
  -1   5  -1 1017.00   54.19
   1  -5   1  941.41   57.29
   1  -5   1 1026.70   54.09
   1  -5   1 1076.69   53.59
   1  -5   1 1085.49   54.19
   1  -5   1 1024.20   53.29
   1  -5   1 1071.89   53.59
  -2   5  -1    8.40    1.90
  -2   5  -1   14.00    3.50
  -2   5  -1   10.50    6.10
  -2   5  -1   15.10    2.70
  -2   5  -1   12.80    2.60
   2  -5   1   12.50    3.70
   2  -5   1   13.50    2.80
   2  -5   1    8.40    1.90
   2  -5   1   11.90    1.30
  -3   5  -1  851.51   49.60
  -3   5  -1  853.61   44.10
  -3   5  -1  726.93   49.00
  -3   5  -1  816.62   44.20
  -3   5  -1  853.01   43.30
  -3   5  -1  859.31   43.30
   3  -5   1  812.62   42.90
   3  -5   1  860.21   43.40
   3  -5   1  845.62   43.10
   3  -5   1  860.51   43.90
  -4   5  -1  779.42   41.10
  -4   5  -1  808.12   41.70
  -4   5  -1  815.72   41.60
  -4   5  -1  796.42   41.60
  -4   5  -1  804.52   42.50
  -4   5  -1  778.22   42.50
  -4   5  -1  821.82   49.00
   4  -5   1  790.02   41.80
   4  -5   1  813.82   42.80
   4  -5   1  783.02   42.20
   4  -5   1  800.52   41.40
  -5   5  -1   74.79    7.80
  -5   5  -1   85.19    6.10
  -5   5  -1   89.99   14.20
  -5   5  -1   90.49    8.20
  -5   5  -1   89.79    5.90
  -5   5  -1   85.09    4.80
   5  -5   1   71.39    7.50
   5  -5   1   90.29    8.40
   5  -5   1   87.49   17.10
   5  -5   1   77.99    6.50
   5  -5   1   88.99    5.80
  -6   5  -1  219.28   14.20
  -6   5  -1  216.88   13.90
  -6   5  -1  210.58   21.90
  -6   5  -1  212.18   11.40
  -6   5  -1  212.18   12.60
   6  -5   1  220.48   12.00
   6  -5   1  206.28   25.90
   6  -5   1  211.28   13.40
   6  -5   1  220.48   14.80
   6  -5   1  202.98   12.90
  -7   5  -1  498.95   28.90
  -7   5  -1  561.54   28.60
  -7   5  -1  486.35   36.90
  -7   5  -1  504.15   26.40
   7  -5   1  488.25   27.90
   7  -5   1  524.85   33.20
   7  -5   1  454.55   43.40
   7  -5   1  532.55   28.00
  -8   5  -1  416.86   21.10
  -8   5  -1  351.36   23.70
  -8   5  -1  365.16   32.60
   8  -5   1  402.76   29.70
   8  -5   1  452.35   22.90
   8   4  -1   51.39   10.80
   8   4  -1   43.20    8.10
  -8  -4   1   37.60   17.30
  -8  -4   1   57.49    9.50
   7   4  -1  139.59   10.20
  -7  -4   1  139.79   10.50
  -7  -4   1  100.19   18.60
   6   4  -1  968.80   48.00
   6   4  -1  917.81   47.60
  -6  -4   1  905.11   46.20
  -6  -4   1  717.53   52.69
   5   4  -1  937.01   50.89
   5   4  -1  747.43   55.09
   5   4  -1  901.21   44.20
   5   4  -1  758.12   44.20
   5   4  -1  874.21   44.20
  -5  -4   1  852.51   43.60
  -5  -4   1  718.73   48.80
  -5  -4   1  843.82   43.80
  -5  -4   1  913.41   44.00
   4   4  -1   71.69    5.80
   4   4  -1   77.59   11.20
  -4  -4   1   72.29    5.40
  -4  -4   1   83.29    6.10
  -4  -4   1   82.99   13.10
   3   4  -1  181.88   16.00
   3   4  -1  157.78    9.30
   3   4  -1  152.18    9.20
   3   4  -1  137.79   13.90
   3   4  -1  175.48   10.00
  -3  -4   1  159.48    9.50
  -3  -4   1  159.38    9.30
  -3  -4   1  179.28   15.10
  -3  -4   1  150.68   15.10
  -3  -4   1  179.08    9.20
   2   4  -1 1804.42   98.09
   2   4  -1 1956.60   94.89
   2   4  -1 1845.92   95.29
   2   4  -1 1815.12   95.09
  -2  -4   1 1997.90   95.19
  -2  -4   1 1679.33   95.09
   1   4  -1 1425.66   75.09
   1   4  -1 1365.66   74.99
   1   4  -1 1478.35   75.39
  -1  -4   1 1517.45   74.99
  -1  -4   1 1475.15   74.99
  -1  -4   1 1503.05   75.29
  -1  -4   1 1420.86   75.19
  -1  -4   1 1491.85   75.19
   0   4  -1  638.64   34.00
   0   4  -1  631.14   35.60
   0   4  -1  631.54   33.50
   0   4  -1  677.63   33.50
   0   4  -1  693.63   33.80
   0  -4   1  675.03   33.50
   0  -4   1  639.74   33.90
   0  -4   1  639.04   33.50
   0  -4   1  646.54   33.90
   0  -4   1  606.84   36.20
  -1   4  -1 1845.62   92.29
  -1   4  -1 1707.13   92.29
  -1   4  -1 1784.82   91.89
  -1   4  -1 1744.73   91.89
   1  -4   1 1824.62   91.89
   1  -4   1 1772.42   92.29
   1  -4   1 1849.81   92.39
  -2   4  -1 4069.29  250.77
   2  -4   1 3831.72  252.27
  -3   4  -1  312.07   17.20
  -3   4  -1  304.67   16.40
  -3   4  -1  322.27   16.50
  -3   4  -1  321.67   22.10
  -3   4  -1  303.87   17.10
  -3   4  -1  304.77   16.00
   3  -4   1  293.07   17.00
   3  -4   1  317.57   16.60
   3  -4   1  313.07   17.30
   3  -4   1  312.37   22.90
   3  -4   1  295.67   16.00
   3  -4   1  303.67   16.30
  -4   4  -1   59.79    6.10
  -4   4  -1   68.19    4.80
  -4   4  -1   78.69   11.80
  -4   4  -1   67.49    4.80
  -4   4  -1   68.19    3.90
   4  -4   1   77.89    4.60
   4  -4   1   70.89    6.80
   4  -4   1   68.49   13.10
   4  -4   1   66.89    5.20
   4  -4   1   57.29    5.90
  -5   4  -1 1262.07   71.59
  -5   4  -1 1168.18   63.39
  -5   4  -1 1226.28   63.89
  -5   4  -1 1251.87   64.79
  -5   4  -1 1211.18   64.49
   5  -4   1 1240.08   63.59
   5  -4   1 1291.67   65.19
   5  -4   1 1282.67   75.09
   5  -4   1 1218.48   63.99
   5  -4   1 1189.48   64.19
  -6   4  -1  642.64   33.10
  -6   4  -1  536.25   35.30
  -6   4  -1  626.24   32.30
  -6   4  -1  625.04   34.10
  -6   4  -1  629.24   41.40
   6  -4   1  623.34   33.20
   6  -4   1  643.64   33.40
   6  -4   1  623.84   45.90
   6  -4   1  662.83   34.60
  -7   4  -1  111.89    6.60
  -7   4  -1  119.59   10.20
  -7   4  -1  106.59    8.80
  -7   4  -1  130.09   10.60
  -7   4  -1  110.09   17.40
   7  -4   1  115.29    9.20
   7  -4   1   95.99   22.80
   7  -4   1  114.79    9.10
   7  -4   1  125.39   11.40
   7  -4   1  113.19   14.90
  -8   4  -1   60.19    4.40
  -8   4  -1   47.10   16.60
  -8   4  -1   68.09   10.90
   8  -4   1   55.09   15.00
   8  -4   1   71.29    7.80
   8   3  -1  651.43   32.20
   8   3  -1  640.34   34.80
   8   3  -1  545.55   32.90
  -8  -3   1  549.74   42.10
   7   3  -1  452.05   28.00
   7   3  -1  539.95   29.10
   7   3  -1  539.05   26.60
  -7  -3   1  463.55   35.10
  -7  -3   1  470.25   26.10
   6   3  -1  165.08   13.00
   6   3  -1  168.18   10.20
  -6  -3   1  189.78   10.40
  -6  -3   1  138.79   17.20
   5   3  -1  691.23   35.70
   5   3  -1  779.42   36.90
   5   3  -1  612.04   45.70
  -5  -3   1  645.84   40.30
  -5  -3   1  583.64   38.60
   4   3  -1 2134.69  110.79
   4   3  -1 2148.58  114.09
   4   3  -1 1838.52  105.39
   4   3  -1 2148.39  106.89
   4   3  -1 2026.00  105.49
  -4  -3   1 1948.01  105.19
  -4  -3   1 2190.08  105.29
  -4  -3   1 1939.01  109.39
  -4  -3   1 2047.60  106.69
   3   3  -1 1105.39   55.89
   3   3  -1  880.61   51.09
   3   3  -1  975.10   50.89
  -3  -3   1  958.50   50.89
  -3  -3   1  974.90   50.79
  -3  -3   1 1060.89   55.09
  -3  -3   1  936.31   54.69
  -3  -3   1  986.80   51.59
   2   3  -1  102.39    6.40
   2   3  -1  115.09    6.70
   2   3  -1  110.19    6.10
  -2  -3   1  102.89    6.40
  -2  -3   1  124.69    6.30
  -2  -3   1  106.39    6.50
   1   3  -1  120.79    7.30
   1   3  -1  119.89    7.00
   1   3  -1  117.99    7.00
  -1  -3   1  134.39    7.30
  -1  -3   1  128.29    7.00
  -1  -3   1  141.09    9.60
  -1  -3   1  130.69    7.10
   0   3  -1 7332.77  413.86
   0  -3   1 7804.62  414.76
  -1   3  -1  447.26   24.00
  -1   3  -1  462.05   23.90
  -1   3  -1  460.25   23.60
  -1   3  -1  464.05   23.60
  -1   3  -1  421.86   25.70
   1  -3   1  471.25   24.00
   1  -3   1  419.66   26.00
   1  -3   1  474.85   23.60
   1  -3   1  457.45   23.60
   1  -3   1  465.75   24.00
   1  -3   1  453.85   23.30
  -2   3  -1  357.86   18.00
  -2   3  -1  350.76   18.50
  -2   3  -1  354.06   21.90
  -2   3  -1  337.97   17.60
  -2   3  -1  332.67   18.40
  -2   3  -1  346.87   18.00
  -2   3  -1  315.87   20.80
   2  -3   1  328.27   17.70
   2  -3   1  353.56   18.00
   2  -3   1  349.37   17.90
   2  -3   1  342.37   18.40
   2  -3   1  341.67   22.10
   2  -3   1  342.57   18.50
  -3   3  -1  742.03   37.80
  -3   3  -1  736.03   38.40
  -3   3  -1  712.53   37.80
  -3   3  -1  703.13   37.50
  -3   3  -1  696.33   38.30
  -3   3  -1  791.92   43.10
   3  -3   1  769.12   44.10
   3  -3   1  723.53   37.70
   3  -3   1  741.83   38.60
   3  -3   1  738.73   37.90
   3  -3   1  678.23   38.10
  -4   3  -1  753.12   40.70
  -4   3  -1  819.12   41.80
  -4   3  -1  713.83   41.40
  -4   3  -1  860.11   47.60
  -4   3  -1  779.12   41.60
   4  -3   1  746.13   41.40
   4  -3   1  775.82   41.30
   4  -3   1  856.31   44.30
   4  -3   1  772.42   40.90
   4  -3   1  848.52   49.60
  -5   3  -1   93.09   13.20
  -5   3  -1   82.29    7.20
  -5   3  -1   85.09    5.90
  -5   3  -1   88.89    7.30
  -5   3  -1   77.09    4.80
   5  -3   1   92.39    7.80
   5  -3   1   84.69   15.30
   5  -3   1   84.79    5.50
   5  -3   1   83.09    6.20
  -6   3  -1  993.80   47.90
  -6   3  -1  843.72   46.50
  -6   3  -1  920.21   47.30
  -6   3  -1  877.51   48.00
  -6   3  -1  902.01   54.79
   6  -3   1  908.31   48.40
   6  -3   1  894.41   47.30
   6  -3   1  845.12   58.79
   6  -3   1  912.81   47.30
   6  -3   1  932.71   50.89
  -7   3  -1  733.43   40.30
  -7   3  -1  684.33   39.50
  -7   3  -1  757.52   40.00
  -7   3  -1  731.93   38.50
  -7   3  -1  735.43   47.60
   7  -3   1  675.63   53.39
   7  -3   1  783.62   44.00
   7  -3   1  801.72   39.60
   7  -3   1  766.32   40.90
   7  -3   1  767.12   40.90
  -8   3  -1  206.48   14.90
  -8   3  -1  198.58   11.10
  -8   3  -1  180.78   22.00
   8  -3   1  211.58   12.90
   8  -3   1  218.28   13.90
   8  -3   1  192.78   19.30
   9   2  -1   75.59    8.30
   9   2  -1   55.09    9.40
   9   2  -1   90.69   13.70
  -9  -2   1   72.99   19.60
   8   2  -1   10.70    4.40
  -8  -2   1    9.80    7.40
   7   2  -1  210.88   30.90
   7   2  -1  264.87   14.80
   7   2  -1  288.47   17.80
  -7  -2   1  266.57   14.30
  -7  -2   1  266.97   23.00
  -7  -2   1  246.08   15.30
   6   2  -1  513.25   26.80
   6   2  -1  470.35   40.10
  -6  -2   1  543.85   33.50
  -6  -2   1  480.85   27.10
  -6  -2   1  516.65   26.60
   5   2  -1   95.69   16.80
   5   2  -1  124.19    7.20
  -5  -2   1  106.39   11.30
  -5  -2   1  102.99    7.60
  -5  -2   1  116.19   12.60
   4   2  -1  451.85   21.80
   4   2  -1  457.35   23.60
   4   2  -1  388.26   29.10
   4   2  -1  380.66   22.50
  -4  -2   1  371.36   23.90
  -4  -2   1  424.86   21.90
  -4  -2   1  402.36   25.60
   3   2  -1 1250.47   70.59
   3   2  -1 1468.05   70.99
  -3  -2   1 1381.86   71.79
  -3  -2   1 1375.96   70.59
  -3  -2   1 1246.28   70.59
  -3  -2   1 1507.55   73.69
   2   2  -1 1154.58   54.39
   2   2  -1 1066.49   57.59
   2   2  -1 1043.40   54.19
   2   2  -1  903.21   54.19
  -2  -2   1  990.70   54.19
  -2  -2   1 1081.29   54.19
  -2  -2   1 1138.59   54.19
   1   2  -1  473.45   24.40
   1   2  -1  540.25   26.80
   1   2  -1  476.25   24.50
   1   2  -1  461.25   24.60
  -1  -2   1  484.15   24.50
  -1  -2   1  425.66   24.50
  -1  -2   1  455.05   26.10
   0   2  -1  202.08   10.00
   0   2  -1  188.98   10.10
   0   2  -1  182.08   10.30
   0   2  -1  200.58   10.20
   0   2  -1  194.58   11.30
   0   2  -1  184.38   10.00
   0  -2   1  197.98   10.20
   0  -2   1  206.18   10.10
   0  -2   1  173.68   10.20
   0  -2   1  180.38   10.00
   0  -2   1  189.48   11.50
  -1   2  -1 4495.85  252.07
   1  -2   1 4407.86  251.87
  -2   2  -1 1541.45   79.19
  -2   2  -1 1400.56   79.19
   2  -2   1 1544.05   79.39
   2  -2   1 1621.64   82.79
   2  -2   1 1582.64   78.99
  -3   2  -1  212.88   11.40
  -3   2  -1  197.68   11.90
  -3   2  -1  211.18   12.10
  -3   2  -1  245.28   16.30
  -3   2  -1  204.68   11.10
   3  -2   1  227.48   17.10
   3  -2   1  193.18   11.80
   3  -2   1  219.58   12.20
   3  -2   1  208.08   11.50
   3  -2   1  212.48   11.30
  -4   2  -1  863.11   46.20
  -4   2  -1  955.10   51.49
  -4   2  -1  828.32   45.40
  -4   2  -1  881.41   46.10
  -4   2  -1  897.11   45.70
   4  -2   1  856.61   45.50
   4  -2   1  907.11   46.50
   4  -2   1  872.81   45.80
   4  -2   1  919.61   53.19
   4  -2   1  851.61   45.90
  -5   2  -1 1872.41   93.99
  -5   2  -1 1689.43   93.59
  -5   2  -1 1943.61   94.39
  -5   2  -1 1881.51  100.39
   5  -2   1 1805.22   94.09
   5  -2   1 1763.02   93.69
   5  -2   1 1825.82   96.59
   5  -2   1 1778.62  103.09
   5  -2   1 1866.21   94.79
   5  -2   1 1817.12   93.99
  -6   2  -1  679.53   36.40
  -6   2  -1  718.83   44.20
  -6   2  -1  662.63   37.00
  -6   2  -1  676.63   37.60
  -6   2  -1  785.42   37.80
   6  -2   1  746.13   37.10
   6  -2   1  712.13   37.10
   6  -2   1  644.34   47.90
   6  -2   1  711.13   38.10
   6  -2   1  700.63   40.50
  -7   2  -1    4.70    2.80
  -7   2  -1    6.50    1.40
  -7   2  -1    8.20    4.10
  -7   2  -1    7.50    6.00
   7  -2   1    6.20    3.20
   7  -2   1    5.80    4.40
   7  -2   1    4.00    2.40
   7  -2   1   10.30    3.10
   7  -2   1    3.00    7.40
  -8   2  -1  686.63   47.90
  -8   2  -1  727.33   41.20
  -8   2  -1  729.73   39.10
  -8   2  -1  768.12   47.20
   8  -2   1  741.43   44.50
   8  -2   1  819.22   39.90
   8  -2   1  784.62   40.40
  -9   2  -1  261.57   27.60
  -9   2  -1  307.17   26.50
  -9   2  -1  297.77   16.30
   9  -2   1  320.77   17.70
   9  -2   1  286.57   23.90
   9   1  -1  331.77   19.10
   9   1  -1  375.46   23.40
   9   1  -1  291.37   19.90
  -9  -1   1  274.07   28.70
  -9  -1   1  355.56   20.00
  -9  -1   1  324.17   22.20
  -9  -1   1  327.77   30.00
   8   1  -1  536.35   30.40
  -8  -1   1  552.94   39.50
  -8  -1   1  572.14   32.30
  -8  -1   1  608.34   39.90
   7   1  -1  231.28   30.40
   7   1  -1  272.97   17.00
  -7  -1   1  276.47   14.60
  -7  -1   1  243.68   26.60
  -7  -1   1  271.57   16.50
  -7  -1   1  271.97   22.80
   6   1  -1  110.19    9.30
   6   1  -1  119.09   10.70
   6   1  -1   90.19   18.40
   6   1  -1   95.39    7.40
  -6  -1   1  113.39    9.10
  -6  -1   1  110.89   13.90
  -6  -1   1  100.69   14.00
  -6  -1   1  114.49    6.90
   5   1  -1 1027.50   65.09
   5   1  -1 1181.08   56.39
   5   1  -1 1166.28   57.49
   5   1  -1  968.80   55.49
  -5  -1   1 1109.19   60.99
  -5  -1   1 1071.19   55.99
  -5  -1   1 1076.79   60.69
  -5  -1   1 1113.69   55.49
  -5  -1   1  955.10   63.29
   4   1  -1 1867.21   92.69
   4   1  -1 1678.03   91.09
   4   1  -1 1725.03   98.29
   4   1  -1 1906.51   91.69
  -4  -1   1 1781.12   93.59
  -4  -1   1 1654.53   91.39
  -4  -1   1 1806.12   95.49
   3   1  -1   92.79    7.50
   3   1  -1   71.69    6.30
   3   1  -1   80.29    9.70
   3   1  -1   86.99    5.30
  -3  -1   1   74.59    8.30
  -3  -1   1   94.09    8.70
  -3  -1   1   89.59    8.50
   2   1  -1  388.56   21.10
   2   1  -1  328.97   20.20
   2   1  -1  339.77   17.60
   2   1  -1  284.17   17.80
  -2  -1   1  324.67   19.90
  -2  -1   1  352.86   18.60
  -1  -1   1  629.04   34.20
   0   1  -1 2211.78  125.19
   0  -1   1 2274.07  125.29
  -1   1  -1 1045.40   69.69
   1  -1   1 1034.10   70.49
  -2   1  -1  218.58   12.10
  -2   1  -1  217.98   11.60
  -2   1  -1  221.98   11.80
  -2   1  -1  228.98   11.80
  -2   1  -1  226.08   12.10
   2  -1   1  225.98   12.30
   2  -1   1  223.58   11.90
   2  -1   1  219.48   12.00
   2  -1   1  246.78   15.30
   2  -1   1  226.08   11.80
  -3   1  -1  944.91   48.90
  -3   1  -1  901.71   48.90
  -3   1  -1 1067.79   52.79
  -3   1  -1  947.71   48.60
   3  -1   1  911.71   48.60
   3  -1   1  891.11   48.50
   3  -1   1  916.11   48.80
   3  -1   1  918.71   49.10
   3  -1   1  993.20   53.69
  -4   1  -1   63.39    5.30
  -4   1  -1   52.79    4.70
  -4   1  -1   51.79    4.00
   4  -1   1   53.39    4.00
   4  -1   1   44.90    4.60
   4  -1   1   53.29    5.00
   4  -1   1   53.89    9.90
   4  -1   1   52.19    3.70
  -5   1  -1  341.37   23.00
  -5   1  -1  306.47   16.50
  -5   1  -1  305.87   17.50
  -5   1  -1  295.17   17.00
   5  -1   1  304.97   25.60
   5  -1   1  315.37   19.90
   5  -1   1  326.67   17.00
   5  -1   1  318.17   17.10
   5  -1   1  315.47   17.90
  -6   1  -1 1141.49   66.19
  -6   1  -1 1126.29   59.39
  -6   1  -1 1123.99   60.49
  -6   1  -1 1257.07   60.49
  -6   1  -1 1015.40   59.89
   6  -1   1 1263.87   59.99
   6  -1   1 1127.19   62.79
   6  -1   1 1056.89   70.69
   6  -1   1 1235.98   59.89
   6  -1   1 1194.98   60.89
  -7   1  -1  349.57   18.40
  -7   1  -1  363.76   20.40
  -7   1  -1  372.36   25.80
  -7   1  -1  324.97   26.20
  -7   1  -1  309.37   19.30
   7  -1   1  379.06   19.50
   7  -1   1  376.76   19.40
   7  -1   1  337.57   23.50
   7  -1   1  292.97   32.40
   7  -1   1  362.46   20.90
  -8   1  -1    4.50    1.80
  -8   1  -1    1.20    4.00
  -8   1  -1    2.10    6.40
   8  -1   1    3.80    4.50
   8  -1   1    1.70    2.90
   8  -1   1   -2.00    3.60
  -9   1  -1  294.17   25.80
  -9   1  -1  290.57   15.60
  -9   1  -1  251.57   26.70
   9  -1   1  256.37   18.20
   9  -1   1  295.37   22.70
  -9   0   1   28.10   16.50
   8   0  -1  108.59   13.20
  -8   0   1   91.19   17.00
  -8   0   1  110.99   17.60
  -8   0   1  106.19    7.20
   7   0  -1  862.61   47.20
   7   0  -1  728.43   58.49
   7   0  -1  856.21   43.80
   7   0  -1  880.31   45.30
  -7   0   1  874.11   44.90
  -7   0   1  833.12   60.79
  -7   0   1  872.81   43.80
  -7   0   1  781.62   50.89
   6   0  -1  359.26   33.60
   6   0  -1  447.66   25.90
   6   0  -1  446.36   23.90
   6   0  -1  487.75   22.80
  -6   0   1  425.96   24.00
  -6   0   1  433.76   22.70
  -6   0   1  447.06   29.20
  -6   0   1  414.46   29.50
  -6   0   1  361.96   23.50
   5   0  -1   61.19    6.10
   5   0  -1   48.10   12.60
   5   0  -1   51.19    8.50
  -5   0   1   55.89    4.50
  -5   0   1   65.99    5.50
  -5   0   1   59.69   10.70
  -5   0   1   53.29    9.80
   4   0  -1 1390.66   72.49
   4   0  -1 1399.56   71.99
   4   0  -1 1412.16   73.99
   4   0  -1 1297.97   78.69
  -4   0   1 1437.26   72.09
  -4   0   1 1588.94   72.49
  -4   0   1 1394.06   76.99
  -4   0   1 1324.77   72.29
  -4   0   1 1355.56   75.69
   3   0  -1 2141.99  156.78
  -3   0   1 2911.71  154.48
   2   0  -1  627.44   35.40
   2   0  -1  640.94   33.90
   2   0  -1  686.63   34.10
   2   0  -1  690.03   37.50
  -2   0   1  617.64   34.00
  -2   0   1  608.94   35.50
  -2   0   1  745.63   37.30
   1   0  -1  304.77   15.10
   1   0  -1  316.47   17.20
   1   0  -1  250.67   15.80
  -1   0   1  315.97   17.30
  -1   0   1  282.27   15.10
  -1   0   1  286.67   16.00
  -1   0  -1 6515.35  328.57
   1   0   1 5910.51  327.27
  -2   0  -1  230.78   12.10
  -2   0  -1  207.18   12.20
  -2   0  -1  259.97   12.40
   2   0   1  266.97   15.20
   2   0   1  216.08   12.30
   2   0   1  223.68   12.00
   2   0   1  211.28   12.20
  -3   0  -1  116.89    7.20
  -3   0  -1  143.39   10.40
  -3   0  -1  115.89    6.90
   3   0   1  122.39    8.80
   3   0   1  111.89    7.40
   3   0   1  121.19    7.10
   3   0   1  137.69   11.60
  -4   0  -1 1148.69   65.19
  -4   0  -1 1226.68   65.49
  -4   0  -1 1396.16   69.69
   4   0   1 1301.47   65.19
   4   0   1 1286.37   65.69
   4   0   1 1318.57   72.09
   4   0   1 1178.78   66.89
   4   0   1 1276.07   65.19
  -5   0  -1 1261.07   66.39
  -5   0  -1 1181.78   65.99
  -5   0  -1 1280.07   69.89
  -5   0  -1 1257.37   70.89
   5   0   1 1253.37   74.99
   5   0   1 1381.26   65.99
   5   0   1 1354.66   65.89
   5   0   1 1345.87   66.69
   5   0   1 1180.98   67.99
  -6   0  -1   99.49    7.80
  -6   0  -1   90.49   12.20
  -6   0  -1   90.09   12.80
  -6   0  -1   84.49    6.60
  -6   0  -1  105.89    9.00
   6   0   1   94.69    8.40
   6   0   1   75.49   16.90
   6   0   1   80.79   10.80
   6   0   1  104.69    7.00
  -7   0  -1  802.42   50.69
  -7   0  -1  839.12   44.20
  -7   0  -1  880.01   50.49
  -7   0  -1  853.71   45.10
   7   0   1  887.51   45.60
   7   0   1  896.61   44.40
   7   0   1  846.62   47.20
   7   0   1  720.03   58.09
  -8   0  -1  840.72   43.60
  -8   0  -1  759.32   51.69
  -8   0  -1  829.72   45.60
  -8   0  -1  833.72   51.39
   8   0   1  905.61   44.10
   8   0   1  849.02   47.50
  -9   0  -1  238.78   25.90
  -9   0  -1  282.07   14.60
  -9   0  -1  217.38   17.20
  -9   0  -1  277.47   25.00
   9   0   1  287.37   20.80
   9   0   1  216.18   15.70
   9  -1  -1  583.44   34.60
   9  -1  -1  513.95   30.00
  -9   1   1  479.55   39.80
  -9   1   1  566.94   40.00
  -9   1   1  601.64   32.70
   8  -1  -1  391.66   25.60
   8  -1  -1  424.16   22.00
  -8   1   1  362.56   20.50
  -8   1   1  391.66   29.90
  -8   1   1  398.36   23.00
  -8   1   1  324.87   29.50
   7  -1  -1    1.70    7.20
   7  -1  -1    3.70    4.40
   7  -1  -1    7.40    2.60
   7  -1  -1    5.90    2.90
  -7   1   1    7.00    1.60
  -7   1   1    3.30    2.40
  -7   1   1    2.90    4.60
  -7   1   1    4.60    5.70
  -7   1   1    4.00    3.60
   6  -1  -1 1087.59   56.89
   6  -1  -1 1194.98   55.99
   6  -1  -1  918.21   66.69
   6  -1  -1 1100.69   58.99
  -6   1   1 1046.70   55.99
  -6   1   1 1044.30   55.59
  -6   1   1 1003.50   62.79
  -6   1   1 1181.98   56.59
  -6   1   1 1121.49   61.99
   5  -1  -1 1842.42   89.19
   5  -1  -1 1652.23   98.49
   5  -1  -1 1785.22   89.89
   5  -1  -1 1795.12   91.99
  -5   1   1 1682.63   89.49
  -5   1   1 1682.03   95.49
  -5   1   1 1736.33   88.99
  -5   1   1 1677.13   89.19
   4  -1  -1  185.48   12.90
   4  -1  -1  169.98    9.70
   4  -1  -1  174.28   16.60
   4  -1  -1  164.48   10.10
  -4   1   1  161.08    9.90
  -4   1   1  149.88    9.50
  -4   1   1  187.88   15.40
   3  -1  -1  603.94   36.20
   3  -1  -1  594.94   30.60
   3  -1  -1  602.14   32.70
   3  -1  -1  578.54   30.90
  -3   1   1  647.14   35.50
  -3   1   1  578.54   30.70
  -3   1   1  515.05   30.50
   2  -1  -1  465.55   24.60
   2  -1  -1  420.46   22.80
   2  -1  -1  463.15   27.00
   2  -1  -1  434.16   23.10
   2  -1  -1  439.06   23.00
  -2   1   1  454.65   23.10
  -2   1   1  391.36   22.80
  -2   1   1  437.66   23.00
  -2   1   1  448.16   22.80
  -2   1   1  474.85   26.60
  -2   1   1  434.36   22.80
  -1  -1  -1  415.86   26.90
  -1  -1  -1  472.45   24.00
  -1  -1  -1  457.95   23.20
  -2  -1  -1  869.81   46.70
  -2  -1  -1  950.80   46.70
  -2  -1  -1  866.01   46.60
   2   1   1  943.91   46.70
  -3  -1  -1  355.06   21.10
  -3  -1  -1  426.86   21.50
  -3  -1  -1  367.46   23.10
  -3  -1  -1  451.85   24.10
  -3  -1  -1  372.46   21.30
   3   1   1  393.06   21.10
   3   1   1  379.26   21.20
   3   1   1  459.05   26.40
   3   1   1  446.86   21.70
  -4  -1  -1    4.50    1.40
  -4  -1  -1    1.40    1.60
  -4  -1  -1    2.60    2.20
   4   1   1    3.20    2.10
   4   1   1    1.80    3.60
  -5  -1  -1  260.67   14.40
  -5  -1  -1  261.57   15.30
  -5  -1  -1  262.47   15.20
  -5  -1  -1  257.57   18.70
  -5  -1  -1  266.97   19.30
   5   1   1  262.37   15.60
   5   1   1  246.18   23.60
   5   1   1  307.77   14.50
  -6  -1  -1  864.81   51.29
  -6  -1  -1  857.71   46.40
  -6  -1  -1  855.51   50.79
  -6  -1  -1  874.61   45.60
   6   1   1  949.71   45.60
   6   1   1  918.21   46.80
   6   1   1  860.71   47.70
   6   1   1  821.62   58.09
  -7  -1  -1   28.80   11.70
  -7  -1  -1   35.30    4.70
  -7  -1  -1   33.70   12.30
  -7  -1  -1   38.50    7.60
   7   1   1   32.90    8.00
   7   1   1   40.10    9.50
  -8  -1  -1   57.79   15.60
  -8  -1  -1   57.99   14.70
  -9  -1  -1  392.36   20.00
  -9  -1  -1  341.67   25.20
  -9  -1  -1  388.26   32.20
  -9  -1  -1  305.87   21.30
  -9  -1  -1  364.06   29.70
   9   1   1  353.56   20.60
   8  -2  -1  403.66   26.80
  -8   2   1  342.47   31.00
  -8   2   1  408.36   23.50
  -8   2   1  393.86   21.10
  -8   2   1  422.96   30.70
   7  -2  -1  410.76   40.00
   7  -2  -1  485.55   27.60
   7  -2  -1  562.54   26.50
   7  -2  -1  518.95   30.90
  -7   2   1  476.85   27.30
  -7   2   1  501.05   27.30
  -7   2   1  490.35   25.70
  -7   2   1  532.25   34.00
  -7   2   1  435.96   26.50
  -7   2   1  467.65   34.90
   6  -2  -1  122.19    8.50
   6  -2  -1  137.29   13.70
   6  -2  -1  124.59    9.50
   6  -2  -1  109.69   18.90
   6  -2  -1  127.39    8.10
  -6   2   1  129.19   16.20
  -6   2   1  122.29    7.10
  -6   2   1  124.99    9.20
   5  -2  -1  253.37   14.30
   5  -2  -1  266.67   15.10
   5  -2  -1  249.88   18.00
   5  -2  -1  243.28   23.40
  -5   2   1  252.47   14.70
  -5   2   1  259.17   21.40
  -5   2   1  262.87   13.60
   4  -2  -1 1183.78   62.59
   4  -2  -1 1184.18   60.59
   4  -2  -1 1150.18   60.09
   4  -2  -1 1158.08   67.99
   4  -2  -1 1136.19   59.99
  -4   2   1 1194.38   66.49
  -4   2   1 1145.09   60.39
  -4   2   1 1131.89   59.99
  -4   2   1 1221.18   60.39
  -4   2   1 1124.19   59.79
   3  -2  -1  264.07   15.30
   3  -2  -1  297.07   21.30
   3  -2  -1  293.17   17.50
   3  -2  -1  273.87   15.00
   3  -2  -1  286.27   15.60
  -3   2   1  279.77   15.50
  -3   2   1  277.77   14.90
  -3   2   1  276.67   15.40
  -3   2   1  275.27   14.80
  -3   2   1  304.17   20.50
  -3   2   1  290.77   15.00
   2  -2  -1  303.67   16.20
   2  -2  -1  295.97   15.80
   2  -2  -1  317.07   20.40
   2  -2  -1  308.47   15.70
   2  -2  -1  291.97   15.90
   2  -2  -1  278.27   15.60
  -2   2   1  321.17   20.10
  -2   2   1  291.77   15.60
  -2   2   1  296.67   16.10
  -2   2   1  313.17   15.70
  -2   2   1  299.97   15.80
  -2   2   1  304.77   16.10
   1  -2  -1  886.91   69.49
   0  -2  -1 1495.25   95.49
   0   2   1 1702.43   97.29
  -1  -2  -1  946.31   63.89
   1   2   1 1141.59   63.89
  -2  -2  -1  723.23   34.90
   2   2   1  670.53   37.10
   2   2   1  634.44   34.90
  -3  -2  -1 2360.96  121.29
  -4  -2  -1 1158.68   54.39
  -4  -2  -1  890.91   57.29
  -4  -2  -1 1177.08   58.89
   4   2   1 1027.10   54.39
   4   2   1 1023.70   55.09
  -5  -2  -1  148.79   14.20
  -5  -2  -1  187.58   15.30
   5   2   1  166.38    9.80
   5   2   1  177.58   20.30
  -6  -2  -1  260.87   20.70
   6   2   1  259.67   14.80
   6   2   1  281.17   29.10
  -7  -2  -1  939.31   53.39
  -7  -2  -1  756.62   46.70
   7   2   1  957.80   46.40
   7   2   1  889.71   64.69
  -8  -2  -1  261.37   17.40
  -8  -2  -1  312.57   27.30
  -9  -2  -1   37.80   18.10
   9   2   1   28.90    7.30
   8  -3  -1   34.60    6.80
   8  -3  -1   35.90    6.90
   8  -3  -1   34.80   13.10
  -8   3   1   26.40   14.20
  -8   3   1   25.40    3.70
  -8   3   1   26.80   15.70
   7  -3  -1  505.55   25.70
   7  -3  -1  518.95   25.70
   7  -3  -1  467.45   30.40
   7  -3  -1  463.95   27.00
   7  -3  -1  389.26   39.40
  -7   3   1  471.55   24.80
  -7   3   1  497.25   26.50
  -7   3   1  441.86   34.70
  -7   3   1  485.25   26.70
   6  -3  -1 1987.80   96.89
   6  -3  -1 1985.60   96.79
   6  -3  -1 1914.81   97.79
   6  -3  -1 1732.93  108.89
   6  -3  -1 1913.91  100.49
  -6   3   1 1771.22   96.79
  -6   3   1 1883.11  105.69
  -6   3   1 1907.71   97.49
  -6   3   1 1779.82   96.29
   5  -3  -1  998.70   64.19
   5  -3  -1 1025.30   53.99
   5  -3  -1 1005.40   53.79
   5  -3  -1 1047.20   57.19
   5  -3  -1 1064.49   54.79
  -5   3   1 1088.09   54.29
  -5   3   1 1045.50   54.49
  -5   3   1 1064.29   62.09
  -5   3   1  972.30   53.39
  -5   3   1 1066.99   53.79
   4  -3  -1    4.80    4.40
   4  -3  -1    5.70    1.60
   4  -3  -1    4.90    2.90
  -4   3   1    4.60    1.70
  -4   3   1    6.90    1.50
  -4   3   1    6.10    1.80
  -4   3   1    6.00    1.40
  -4   3   1    7.30    1.00
  -4   3   1    5.60    4.10
   3  -3  -1 1294.37   69.99
   3  -3  -1 1276.67   63.49
   3  -3  -1 1206.08   62.89
   3  -3  -1 1137.09   63.09
   3  -3  -1 1187.38   62.69
  -3   3   1 1234.18   63.29
  -3   3   1 1186.38   63.19
  -3   3   1 1165.08   62.59
  -3   3   1 1227.98   62.79
  -3   3   1 1290.77   69.19
  -3   3   1 1220.18   62.89
   2  -3  -1 2770.72  181.88
  -2   3   1 2910.41  179.78
   1  -3  -1  560.04   29.70
   1  -3  -1  574.24   29.90
   1  -3  -1  590.14   30.20
   1  -3  -1  583.94   30.10
  -1   3   1  590.64   30.10
  -1   3   1  567.94   30.20
  -1   3   1  562.64   29.90
  -1   3   1  578.24   29.70
  -1   3   1  593.84   33.80
   0  -3  -1   79.39    4.50
   0  -3  -1   81.89    4.80
   0  -3  -1   78.89    4.70
   0  -3  -1   77.09    6.60
   0  -3  -1   81.89    4.80
   0   3   1   81.09    4.50
   0   3   1   82.69    4.90
   0   3   1   76.19    6.50
   0   3   1   84.09    4.80
  -1  -3  -1 1544.15   98.59
   1   3   1 1723.43   98.59
  -2  -3  -1 1534.45   80.69
  -3  -3  -1  306.97   15.90
  -3  -3  -1  272.87   16.00
   3   3   1  330.07   19.80
   3   3   1  289.87   16.20
  -4  -3  -1  307.27   17.60
  -4  -3  -1  339.77   17.30
   4   3   1  348.47   22.20
   4   3   1  298.57   24.60
  -5  -3  -1  957.40   45.80
  -5  -3  -1  773.12   51.09
  -5  -3  -1  984.20   46.10
   5   3   1  716.43   55.09
   5   3   1  975.60   45.80
  -6  -3  -1  177.88   19.30
  -6  -3  -1  210.18   11.60
  -6  -3  -1  216.88   12.60
   6   3   1  229.88   12.10
  -7  -3  -1    8.80    6.60
  -7  -3  -1   11.60    2.20
  -7  -3  -1   10.50    2.80
   7   3   1    5.10    3.70
  -8  -3  -1  330.87   19.20
   8   3   1  330.17   18.80
  -9  -3  -1  238.38   22.90
  -9  -3  -1  237.78   27.20
   8  -4  -1  584.94   28.50
   8  -4  -1  527.35   34.30
   8  -4  -1  531.05   28.90
  -8   4   1  510.35   30.10
  -8   4   1  506.65   27.50
  -8   4   1  469.05   39.10
   7  -4  -1  241.28   31.40
   7  -4  -1  312.17   22.80
   7  -4  -1  306.87   16.70
   7  -4  -1  316.77   16.80
  -7   4   1  298.17   18.00
  -7   4   1  259.87   16.60
  -7   4   1  283.87   15.40
  -7   4   1  290.07   27.00
  -7   4   1  279.37   17.60
   6  -4  -1    2.80    6.20
   6  -4  -1    2.50    4.60
   6  -4  -1    1.80    2.20
   6  -4  -1    3.60    2.60
   6  -4  -1   -1.60    2.30
  -6   4   1    3.50    2.50
  -6   4   1    1.30    2.70
  -6   4   1   -0.50    2.00
  -6   4   1    1.90    1.10
   5  -4  -1  901.01   58.49
   5  -4  -1  889.41   47.00
   5  -4  -1  872.31   47.30
   5  -4  -1  904.51   50.59
   5  -4  -1  965.60   48.20
  -5   4   1  906.91   47.60
  -5   4   1  904.01   46.90
  -5   4   1  868.01   46.60
  -5   4   1  916.81   55.89
   4  -4  -1  898.41   49.90
   4  -4  -1 1012.00   50.59
   4  -4  -1  955.60   49.40
   4  -4  -1  985.60   59.19
  -4   4   1  980.60   50.29
  -4   4   1  928.91   49.60
  -4   4   1 1017.10   57.79
  -4   4   1  922.01   49.30
  -4   4   1  946.21   49.60
  -4   4   1  932.61   50.09
   3  -4  -1  330.67   18.70
   3  -4  -1  321.97   17.90
   3  -4  -1  349.57   18.40
   3  -4  -1  348.37   19.00
   3  -4  -1  360.16   18.10
   3  -4  -1  351.56   25.40
  -3   4   1  335.87   18.80
  -3   4   1  344.37   18.30
  -3   4   1  369.16   25.30
  -3   4   1  343.97   18.10
  -3   4   1  341.37   18.90
  -3   4   1  346.57   17.90
   2  -4  -1  684.33   35.40
   2  -4  -1  695.33   35.00
   2  -4  -1  651.03   34.70
   2  -4  -1  665.23   35.30
   2  -4  -1  641.04   34.60
  -2   4   1  681.43   35.40
  -2   4   1  674.13   34.60
  -2   4   1  665.13   34.80
  -2   4   1  724.63   41.00
  -2   4   1  676.73   34.90
  -2   4   1  648.44   35.20
   1  -4  -1  931.61   46.50
   1  -4  -1  901.61   45.90
   1  -4  -1  901.51   46.10
   1  -4  -1  879.91   46.40
  -1   4   1  868.81   46.40
  -1   4   1  835.62   48.90
  -1   4   1  875.01   46.10
  -1   4   1  947.01   46.40
  -1   4   1  899.01   50.59
   0  -4  -1   62.89    4.10
   0  -4  -1   57.59    3.60
   0  -4  -1   58.79    3.90
   0  -4  -1   57.99    4.10
   0  -4  -1   55.59    6.30
   0   4   1   62.19    4.20
   0   4   1   62.59    4.00
   0   4   1   58.49    3.60
   0   4   1   56.69    6.00
  -1  -4  -1    0.80    0.70
  -1  -4  -1    1.30    1.50
  -1  -4  -1    2.00    1.00
  -1  -4  -1    0.60    0.40
   1   4   1    0.50    0.70
   1   4   1    1.50    0.70
   1   4   1    1.30    1.50
   1   4   1    0.70    0.90
   1   4   1    1.70    0.90
  -2  -4  -1 1364.46   80.49
  -2  -4  -1 1493.65   78.09
   2   4   1 1587.94   78.29
   2   4   1 1571.94   78.29
   2   4   1 1575.24   77.99
  -3  -4  -1 1986.80  103.69
   3   4   1 1852.81  106.59
   3   4   1 2152.78  103.99
   3   4   1 2075.59  103.69
  -4  -4  -1  221.28   12.20
  -4  -4  -1  188.18   18.40
  -4  -4  -1  246.78   12.30
  -4  -4  -1  218.18   12.00
   4   4   1  192.78   12.70
   4   4   1  237.98   17.00
   4   4   1  211.58   12.50
   4   4   1  244.48   19.70
   4   4   1  196.68   12.70
  -5  -4  -1  240.68   20.30
  -5  -4  -1  262.87   15.00
   5   4   1  276.27   20.40
   5   4   1  275.47   15.50
   5   4   1  216.88   23.90
  -6  -4  -1  852.31   41.70
  -6  -4  -1  853.21   42.50
   6   4   1  702.83   42.60
  -7  -4  -1  630.94   35.40
  -7  -4  -1  750.42   35.90
  -7  -4  -1  632.04   36.60
   7   4   1  694.93   35.80
  -8  -4  -1  104.59   11.30
  -8  -4  -1  132.79    9.30
   8   4   1  114.69    8.90
  -9  -4  -1   26.20   18.20
   9   4   1   27.50    7.10
  -8   5   1   12.10    2.00
  -8   5   1   12.60    5.10
   7  -5  -1  855.71   46.00
   7  -5  -1  863.31   51.19
  -7   5   1  983.50   46.70
  -7   5   1  851.61   45.10
  -7   5   1  833.02   56.79
  -7   5   1  861.71   47.10
  -7   5   1  850.11   46.00
   6  -5  -1  906.11   47.40
   6  -5  -1  834.22   59.69
   6  -5  -1  901.91   50.49
   6  -5  -1  842.22   45.90
   6  -5  -1  885.41   46.20
  -6   5   1  837.32   45.20
  -6   5   1  916.61   46.60
  -6   5   1  875.21   56.29
  -6   5   1  868.81   45.80
  -6   5   1  887.51   47.00
   5  -5  -1   59.99    4.60
   5  -5  -1   57.99    7.30
   5  -5  -1   52.89    5.20
   5  -5  -1   48.90   15.30
   5  -5  -1   64.99   11.30
  -5   5   1   56.29    6.90
  -5   5   1   59.19   13.70
  -5   5   1   51.29    4.70
  -5   5   1   51.19    5.00
   4  -5  -1  509.35   28.80
   4  -5  -1  535.45   28.10
   4  -5  -1  558.24   29.50
   4  -5  -1  530.75   28.50
   4  -5  -1  548.65   38.30
  -4   5   1  547.05   29.20
  -4   5   1  577.34   37.40
  -4   5   1  516.65   28.20
  -4   5   1  545.45   28.40
  -4   5   1  531.45   27.90
  -4   5   1  535.65   29.10
   3  -5  -1 2362.46  123.99
   3  -5  -1 2233.28  116.19
   3  -5  -1 2110.69  115.39
  -3   5   1 2256.37  115.59
  -3   5   1 2369.16  123.69
  -3   5   1 2246.68  116.29
  -3   5   1 2223.78  116.19
  -3   5   1 2217.18  115.79
   2  -5  -1 1771.22   89.79
   2  -5  -1 1771.32   89.29
   2  -5  -1 1685.43   88.99
   2  -5  -1 1757.72   89.69
  -2   5   1 1783.02   89.09
  -2   5   1 1629.94   93.29
  -2   5   1 1786.12   95.89
  -2   5   1 1708.93   89.79
  -2   5   1 1738.03   89.69
  -2   5   1 1723.93   89.29
   1  -5  -1   16.00    2.40
   1  -5  -1   21.90    3.50
   1  -5  -1   20.20    1.50
   1  -5  -1   18.90    2.20
   1  -5  -1   20.30    3.60
  -1   5   1   16.20    5.90
  -1   5   1   20.50    7.30
  -1   5   1   17.90    2.50
  -1   5   1   18.90    3.30
  -1   5   1   23.50    3.60
   0  -5  -1  731.33   44.20
   0  -5  -1  814.42   41.10
   0  -5  -1  786.12   41.40
   0  -5  -1  785.82   41.00
   0  -5  -1  807.12   41.40
   0   5   1  764.92   43.80
   0   5   1  807.32   41.50
   0   5   1  794.92   41.00
   0   5   1  847.92   41.30
   1   5   1 3418.86  202.08
   1   5   1 2645.94  175.78
  -2  -5  -1  403.26   21.70
  -2  -5  -1  415.46   25.70
  -2  -5  -1  436.06   21.70
  -2  -5  -1  363.76   21.70
   2   5   1  453.45   25.10
   2   5   1  395.26   22.00
   2   5   1  429.96   21.60
   2   5   1  395.66   22.00
  -3  -5  -1    5.80    1.60
   3   5   1    6.90    1.70
   3   5   1    4.70    2.00
   3   5   1    4.00    1.30
  -4  -5  -1 1281.17   76.29
  -4  -5  -1 1650.53   76.09
   4   5   1 1417.06   80.79
   4   5   1 1577.34   77.09
  -5  -5  -1  814.32   40.00
  -5  -5  -1  782.72   39.80
  -5  -5  -1  683.73   39.60
  -5  -5  -1  869.31   44.90
  -5  -5  -1  792.92   46.80
   5   5   1  775.62   45.30
   5   5   1  772.92   40.20
   5   5   1  660.23   40.40
   5   5   1  798.62   49.70
   5   5   1  643.94   40.10
  -6  -5  -1    9.30    7.10
  -6  -5  -1   11.90    2.80
   6   5   1   18.30   11.70
  -7  -5  -1  122.79   19.80
  -7  -5  -1  144.69   10.50
  -7  -5  -1  153.28   25.90
  -8  -5  -1  318.87   31.30
  -8  -5  -1  314.17   30.80
  -8  -5  -1  410.86   20.60
  -8  -5  -1  388.36   21.70
   8   5   1  391.56   20.80
  -9  -5  -1  110.29    9.50
  -9  -5  -1   90.99   22.30
   9   5   1   89.29    9.70
   7  -6  -1    7.20    2.90
   7  -6  -1    7.80    5.40
  -7   6   1    6.40    7.50
  -7   6   1    8.20    1.50
  -7   6   1    6.60    3.40
  -7   6   1    7.50    3.50
   6  -6  -1  106.59    8.00
   6  -6  -1  110.69   10.30
   6  -6  -1  101.99    9.00
   6  -6  -1  100.99   22.00
   6  -6  -1  104.79   14.70
  -6   6   1  110.09    9.40
  -6   6   1  109.99    6.20
  -6   6   1  111.39   18.50
  -6   6   1  101.09    7.50
  -6   6   1  116.69   10.00
   5  -6  -1  802.72   54.59
   5  -6  -1  814.72   43.10
   5  -6  -1  771.32   41.80
   5  -6  -1  808.62   41.30
   5  -6  -1  779.82   42.20
  -5   6   1  766.72   41.50
  -5   6   1  821.62   42.80
  -5   6   1  795.92   41.60
  -5   6   1  781.92   41.10
  -5   6   1  811.32   51.99
   4  -6  -1  293.67   16.50
   4  -6  -1  315.17   16.00
   4  -6  -1  293.57   15.80
   4  -6  -1  296.07   17.60
   4  -6  -1  285.57   17.10
  -4   6   1  307.77   15.80
  -4   6   1  301.57   16.20
  -4   6   1  315.27   25.90
  -4   6   1  299.27   16.50
  -4   6   1  301.67   17.40
  -4   6   1  294.17   17.40
   3  -6  -1  175.78   10.10
   3  -6  -1  176.48   11.00
   3  -6  -1  169.88   10.80
   3  -6  -1  178.58    9.60
   3  -6  -1  173.48    9.40
  -3   6   1  174.08   11.00
  -3   6   1  177.08    9.30
  -3   6   1  183.38   18.10
  -3   6   1  178.28   10.00
  -3   6   1  175.68    9.80
  -3   6   1  170.38   10.80
  -3   6   1  159.58   15.20
   2  -6  -1 1025.20   53.99
   2  -6  -1 1039.50   54.59
   2  -6  -1 1026.00   53.09
  -2   6   1 1010.10   54.09
  -2   6   1 1058.99   53.99
  -2   6   1 1050.89   53.29
  -2   6   1 1014.10   60.39
  -2   6   1 1041.90   53.49
   1  -6  -1  945.41   48.10
   1  -6  -1  884.91   47.90
   1  -6  -1  918.31   47.40
   1  -6  -1  906.01   47.10
  -1   6   1  918.31   47.50
  -1   6   1  882.81   51.39
  -1   6   1  888.41   48.00
  -1   6   1  913.31   53.59
  -1   6   1  993.30   48.00
   0  -6  -1  350.46   18.60
   0  -6  -1  320.37   22.40
   0  -6  -1  339.07   18.30
   0  -6  -1  347.57   18.80
   0  -6  -1  353.36   18.90
   0   6   1  330.17   18.30
   0   6   1  345.97   21.90
   0   6   1  389.56   18.90
   0   6   1  345.67   19.00
  -1  -6  -1  330.57   17.70
  -1  -6  -1  333.67   17.30
  -1  -6  -1  321.57   21.50
  -1  -6  -1  334.37   17.40
  -1  -6  -1  320.67   17.00
   1   6   1  329.47   17.80
   1   6   1  298.97   17.20
   1   6   1  319.67   19.90
   1   6   1  313.97   17.00
  -2  -6  -1 2538.85  128.89
  -2  -6  -1 2467.35  133.49
  -2  -6  -1 2576.14  129.19
   2   6   1 2357.26  128.69
   2   6   1 2746.53  132.19
   2   6   1 2649.83  131.09
   2   6   1 2304.77  129.19
   2   6   1 2427.96  128.69
  -3  -6  -1  855.71   41.60
  -3  -6  -1  747.63   41.80
   3   6   1  792.52   42.20
   3   6   1  806.02   46.50
   3   6   1  726.33   45.30
   3   6   1  855.91   41.70
   3   6   1  817.32   42.30
  -4  -6  -1   18.50   11.30
  -4  -6  -1   24.90    5.10
   4   6   1   15.90    3.20
  -5  -6  -1  556.84   32.30
  -5  -6  -1  479.55   26.40
  -5  -6  -1  526.15   25.90
  -5  -6  -1  480.35   26.50
   5   6   1  456.65   27.60
   5   6   1  481.05   32.10
  -6  -6  -1 1330.57   63.69
  -6  -6  -1 1166.08   62.79
  -6  -6  -1 1108.69   62.79
  -6  -6  -1 1237.78   62.29
   6   6   1 1248.08   75.49
   6   6   1 1201.88   69.09
   6   6   1 1312.17   63.69
   6   6   1 1071.89   63.89
  -7  -6  -1  458.95   26.60
  -7  -6  -1  476.75   25.60
  -7  -6  -1  498.85   33.60
  -7  -6  -1  443.76   26.30
  -7  -6  -1  523.75   36.10
   7   6   1  564.64   29.10
   7   6   1  451.55   42.60
  -8  -6  -1   77.39   20.10
  -8  -6  -1   75.39    8.50
  -8  -6  -1  114.79    9.20
  -8  -6  -1   95.19   20.20
   8   6   1   94.89    9.50
   7  -7  -1  560.64   29.40
   7  -7  -1  526.95   35.60
  -7   7   1  509.45   30.70
  -7   7   1  518.85   27.60
  -7   7   1  559.14   29.80
  -7   7   1  487.05   40.80
   6  -7  -1  108.29   15.10
   6  -7  -1   89.39   10.50
   6  -7  -1   84.59    7.60
  -6   7   1   84.79    7.10
  -6   7   1   90.19    9.10
  -6   7   1   96.99    5.60
  -6   7   1   98.79   10.00
  -6   7   1   95.39   18.40
   5  -7  -1   12.90    2.10
   5  -7  -1    9.30    2.60
   5  -7  -1    6.70    2.60
   5  -7  -1   10.30    2.90
  -5   7   1   14.50    1.90
  -5   7   1   12.10    2.60
  -5   7   1    7.90    2.70
  -5   7   1   10.40    2.20
  -5   7   1    8.40    6.60
  -5   7   1   10.60    2.90
   4  -7  -1  895.51   47.60
   4  -7  -1  887.81   46.10
   4  -7  -1  887.31   46.00
   4  -7  -1  873.81   46.60
   4  -7  -1  880.11   47.20
  -4   7   1  944.31   56.79
  -4   7   1  897.61   47.40
  -4   7   1  811.72   53.09
  -4   7   1  902.81   46.40
  -4   7   1  919.71   46.60
  -4   7   1  902.81   47.50
   3  -7  -1 1248.48   63.69
   3  -7  -1 1262.67   64.99
   3  -7  -1 1214.18   63.69
   3  -7  -1 1254.07   64.69
   3  -7  -1 1272.57   64.19
  -3   7   1 1238.78   64.69
  -3   7   1 1288.07   73.39
  -3   7   1 1179.08   70.09
  -3   7   1 1141.89   64.49
  -3   7   1 1225.98   64.89
  -3   7   1 1287.07   64.19
   2  -7  -1  195.38   11.10
   2  -7  -1  203.78   12.10
   2  -7  -1  206.38   10.50
   2  -7  -1  184.28   11.90
   2  -7  -1  195.58   10.60
  -2   7   1  197.48   11.10
  -2   7   1  186.28   12.00
  -2   7   1  196.98   18.60
  -2   7   1  188.78   16.20
  -2   7   1  201.68   12.30
   1  -7  -1  228.28   13.60
   1  -7  -1  228.08   13.00
   1  -7  -1  235.98   12.30
   1  -7  -1  228.18   13.10
  -1   7   1  238.88   20.00
  -1   7   1  226.98   13.70
  -1   7   1  238.98   12.90
  -1   7   1  251.57   13.60
  -1   7   1  227.58   17.30
   0  -7  -1 1364.06   68.29
   0  -7  -1 1361.96   68.59
   0  -7  -1 1288.57   67.99
   0  -7  -1 1192.78   72.69
   0  -7  -1 1310.67   68.69
   0   7   1 1510.25   68.69
   0   7   1 1225.68   67.89
   0   7   1 1326.87   68.89
   0   7   1 1300.27   68.09
  -1  -7  -1 1253.17   64.49
  -1  -7  -1 1297.87   64.39
  -1  -7  -1 1260.67   64.79
  -1  -7  -1 1248.38   64.09
  -1  -7  -1 1229.68   69.39
   1   7   1 1166.48   64.29
   1   7   1 1224.18   64.19
   1   7   1 1274.17   64.99
  -2  -7  -1  172.88    9.80
  -2  -7  -1  169.78    9.80
  -2  -7  -1  170.48   10.40
  -2  -7  -1  153.98    9.10
  -2  -7  -1  184.18   16.20
  -2  -7  -1  163.78    9.40
   2   7   1  151.98    9.30
   2   7   1  189.58   14.00
   2   7   1  152.88   10.40
  -3  -7  -1  439.36   23.40
   3   7   1  446.06   28.10
   3   7   1  453.25   23.20
   3   7   1  427.26   24.20
   3   7   1  430.36   23.40
  -4  -7  -1 1042.50   52.19
  -4  -7  -1 1060.19   52.09
  -4  -7  -1  949.71   52.69
  -4  -7  -1  863.51   57.99
   4   7   1 1026.10   52.19
   4   7   1 1017.00   53.39
   4   7   1 1064.99   52.49
  -5  -7  -1   40.50    7.10
  -5  -7  -1   51.49   14.10
   5   7   1   47.30    8.10
   5   7   1   52.29   11.60
   5   7   1   42.70    6.30
  -6  -7  -1    5.70    2.70
  -6  -7  -1    4.50    1.20
   6   7   1    2.00    3.50
   6   7   1    5.80    7.20
   6   7   1    9.00    3.50
   6   7   1    7.00    4.60
   6   7   1    2.90    3.90
   6   7   1    1.50    3.40
  -7  -7  -1  385.96   19.30
  -7  -7  -1  384.46   27.90
  -7  -7  -1  326.37   20.50
  -7  -7  -1  409.06   21.40
  -7  -7  -1  329.67   20.40
   7   7   1  349.57   36.10
   7   7   1  341.37   28.30
   7   7   1  397.46   21.80
  -8  -7  -1  403.26   23.00
  -8  -7  -1  382.46   21.00
  -8  -7  -1  412.46   23.00
  -8  -7  -1  392.86   30.70
   8   7   1  386.76   23.30
   7  -8  -1   -0.30    5.60
   7  -8  -1    5.70    3.30
  -7   8   1    3.20    1.60
  -7   8   1    4.30    3.50
  -7   8   1    3.90    8.20
   6  -8  -1  349.67   19.60
   6  -8  -1  378.06   21.30
  -6   8   1  366.76   22.30
  -6   8   1  370.26   21.50
  -6   8   1  358.16   32.40
  -6   8   1  370.96   19.00
  -6   8   1  331.97   20.10
   5  -8  -1  559.04   31.90
   5  -8  -1  617.44   32.40
   5  -8  -1  593.64   33.60
  -5   8   1  595.84   31.70
  -5   8   1  601.04   33.00
  -5   8   1  615.54   33.20
  -5   8   1  615.84   43.70
  -5   8   1  553.14   40.40
  -5   8   1  627.04   31.90
   4  -8  -1  150.78   10.80
   4  -8  -1  147.09    9.60
   4  -8  -1  151.48   11.10
   4  -8  -1  148.89    8.50
   4  -8  -1  165.58    8.90
  -4   8   1  156.48   11.00
  -4   8   1  160.98    9.80
  -4   8   1  159.88    9.40
  -4   8   1  162.08   20.10
  -4   8   1  147.09   11.00
  -4   8   1  143.69   16.80
   3  -8  -1   74.39    4.40
   3  -8  -1   61.39    7.00
   3  -8  -1   64.79    5.70
   3  -8  -1   77.89    5.10
   3  -8  -1   71.89    7.20
  -3   8   1   66.19    6.90
  -3   8   1   66.39    7.10
  -3   8   1   72.19    5.30
  -3   8   1   68.69   11.80
  -3   8   1   76.79   14.40
  -3   8   1   78.29    5.90
   2  -8  -1  637.94   33.80
   2  -8  -1  651.13   32.40
   2  -8  -1  606.54   33.60
   2  -8  -1  622.84   32.90
  -2   8   1  642.64   33.60
  -2   8   1  616.34   32.60
  -2   8   1  601.24   38.60
  -2   8   1  602.74   33.80
  -2   8   1  650.13   33.00
  -2   8   1  617.04   41.50
   1  -8  -1  526.15   27.70
   1  -8  -1  511.85   26.80
   1  -8  -1  497.55   26.30
   1  -8  -1  483.85   27.60
  -1   8   1  495.75   26.90
  -1   8   1  551.44   27.60
  -1   8   1  496.35   32.00
  -1   8   1  505.85   35.00
  -1   8   1  500.85   27.80
   0  -8  -1   64.39    5.60
   0  -8  -1   71.59    5.90
   0  -8  -1   58.59   10.90
   0  -8  -1   68.79    6.20
   0  -8  -1   62.79    4.70
   0   8   1   67.79    6.50
   0   8   1   58.99    9.80
   0   8   1   57.49    4.10
   0   8   1   65.59    5.00
  -1  -8  -1  710.93   37.00
  -1  -8  -1  720.73   37.90
  -1  -8  -1  743.83   37.40
  -1  -8  -1  715.03   37.50
  -1  -8  -1  714.63   43.60
   1   8   1  702.93   37.10
   1   8   1  717.63   40.90
   1   8   1  720.73   38.10
   1   8   1  660.53   37.30
  -2  -8  -1 1512.65   80.89
  -2  -8  -1 1594.54   81.39
  -2  -8  -1 1574.34   81.89
  -2  -8  -1 1574.24   81.39
  -2  -8  -1 1663.93   88.99
   2   8   1 1468.25   81.09
   2   8   1 1720.83   84.69
   2   8   1 1513.25   81.99
   2   8   1 1550.24   81.19
  -3  -8  -1  143.79    9.40
  -3  -8  -1  153.48   10.50
  -3  -8  -1  156.08    9.40
   3   8   1  161.38   16.10
   3   8   1  141.39    9.30
   3   8   1  142.39   10.70
   3   8   1  161.48    9.10
  -4  -8  -1  223.98   12.90
  -4  -8  -1  213.68   12.90
   4   8   1  253.67   19.50
   4   8   1  216.88   13.20
   4   8   1  222.18   12.90
   4   8   1  211.08   14.90
  -5  -8  -1  731.23   36.60
  -5  -8  -1  752.12   37.80
   5   8   1  648.34   42.80
   5   8   1  643.14   38.40
  -6  -8  -1  475.95   27.50
  -6  -8  -1  528.75   27.70
   6   8   1  569.34   39.20
   6   8   1  507.75   34.80
   6   8   1  464.95   28.30
  -7  -8  -1   -0.10    2.80
   7   8   1    0.60    4.50
   7   8   1    1.90    3.90
  -8  -8  -1  399.36   31.60
  -8  -8  -1  412.56   23.80
  -8  -8  -1  399.56   21.20
   8   8   1  379.76   24.20
   6  -9  -1   14.40    2.70
   6  -9  -1   25.30    7.70
  -6   9   1   14.80    3.70
  -6   9   1   13.10    8.50
   5  -9  -1  629.74   33.80
   5  -9  -1  649.74   33.60
   5  -9  -1  642.24   35.40
  -5   9   1  673.63   34.60
  -5   9   1  654.43   35.80
  -5   9   1  648.74   46.90
  -5   9   1  641.14   35.90
  -5   9   1  627.04   34.30
   4  -9  -1 1269.77   63.19
   4  -9  -1 1200.78   63.09
   4  -9  -1 1204.78   64.99
   4  -9  -1 1142.89   63.79
  -4   9   1 1211.78   64.69
  -4   9   1 1263.77   63.59
  -4   9   1 1268.97   75.69
  -4   9   1 1149.69   71.79
  -4   9   1 1221.68   64.79
  -4   9   1 1306.67   63.89
   3  -9  -1  173.48   12.10
   3  -9  -1  169.88   11.90
   3  -9  -1  190.68   10.10
   3  -9  -1  176.88    9.70
   3  -9  -1  169.28   10.70
  -3   9   1  180.98   10.30
  -3   9   1  185.28   10.90
  -3   9   1  166.48   12.00
  -3   9   1  178.18   18.00
  -3   9   1  177.98   11.80
  -3   9   1  180.08   20.90
   2  -9  -1   53.89    3.50
   2  -9  -1   48.80    6.40
   2  -9  -1   44.30    4.90
   2  -9  -1   42.50    6.50
  -2   9   1   46.40    6.70
  -2   9   1   51.99    6.30
  -2   9   1   53.69   13.50
  -2   9   1   45.90   10.80
  -2   9   1   52.19    5.20
   1  -9  -1 1188.28   60.89
   1  -9  -1 1133.69   61.39
   1  -9  -1 1122.59   60.09
   1  -9  -1 1217.28   61.49
   1  -9  -1 1159.78   60.59
  -1   9   1 1168.88   69.99
  -1   9   1 1279.27   61.39
  -1   9   1 1142.29   61.69
  -1   9   1 1172.78   60.69
  -1   9   1 1099.99   65.89
   0  -9  -1 1183.38   59.59
   0  -9  -1 1197.88   60.09
   0  -9  -1 1115.49   58.89
   0  -9  -1 1169.38   59.29
   0  -9  -1 1158.88   60.29
   0  -9  -1 1061.29   65.99
   0   9   1 1128.99   59.39
   0   9   1 1138.49   64.09
   0   9   1 1148.99   60.49
  -1  -9  -1  220.68   12.60
  -1  -9  -1  214.78   13.30
  -1  -9  -1  212.48   12.60
  -1  -9  -1  207.88   11.80
  -1  -9  -1  220.38   20.30
   1   9   1  219.08   17.00
   1   9   1  210.38   12.10
   1   9   1  203.68   13.40
   1   9   1  205.48   12.40
  -2  -9  -1  208.18   12.00
  -2  -9  -1  187.78   11.10
  -2  -9  -1  201.68   11.90
  -2  -9  -1  223.38   21.10
  -2  -9  -1  194.88   12.80
   2   9   1  188.68   11.60
   2   9   1  216.18   17.20
   2   9   1  194.98   12.90
   2   9   1  195.38   11.60
  -3  -9  -1 1294.97   67.89
  -3  -9  -1 1344.77   67.89
  -3  -9  -1 1326.17   68.69
  -3  -9  -1 1296.87   67.69
   3   9   1 1388.96   72.89
   3   9   1 1305.47   67.69
   3   9   1 1270.77   68.89
   3   9   1 1239.08   67.89
  -4  -9  -1  923.51   46.70
  -4  -9  -1  829.52   49.20
  -4  -9  -1  870.71   46.80
   4   9   1  858.51   47.00
   4   9   1  936.21   52.99
   4   9   1  888.81   48.30
   4   9   1  940.11   46.60
  -5  -9  -1   24.20    8.20
  -5  -9  -1   19.30    3.10
   5   9   1   26.90   12.80
   5   9   1   30.60    6.60
   5   9   1   14.20    5.30
  -6  -9  -1  130.39   19.80
   6   9   1  105.69   10.10
   6   9   1  127.89   20.10
   6   9   1  119.09   18.00
  -7  -9  -1  432.16   26.00
  -7  -9  -1  450.15   33.20
  -7  -9  -1  423.76   25.00
   7   9   1  426.26   26.80
   5 -10  -1  223.58   12.50
   5 -10  -1  230.58   15.40
   5 -10  -1  223.58   12.90
  -5  10   1  245.48   14.20
  -5  10   1  221.08   26.90
  -5  10   1  225.18   15.90
  -5  10   1  229.38   13.80
   4 -10  -1   39.00    4.50
   4 -10  -1   37.50    3.30
   4 -10  -1   31.50    7.50
  -4  10   1   32.10    7.50
  -4  10   1   37.40    5.20
  -4  10   1   40.90   16.40
  -4  10   1   39.80    6.10
  -4  10   1   37.00    7.70
   3 -10  -1  447.76   25.00
   3 -10  -1  469.55   24.40
   3 -10  -1  448.66   26.20
   3 -10  -1  471.55   24.10
   3 -10  -1  451.45   26.00
  -3  10   1  488.15   36.90
  -3  10   1  452.75   24.60
  -3  10   1  445.66   26.20
  -3  10   1  453.45   25.90
  -3  10   1  491.05   25.20
  -3  10   1  440.36   32.70
   2 -10  -1  353.26   21.80
   2 -10  -1  373.26   21.60
   2 -10  -1  369.86   20.50
   2 -10  -1  394.96   19.80
  -2  10   1  381.66   20.70
  -2  10   1  383.16   21.40
  -2  10   1  383.36   31.40
  -2  10   1  368.96   27.50
  -2  10   1  360.96   21.90
   1 -10  -1   46.50    5.10
   1 -10  -1   52.69    3.60
   1 -10  -1   51.19    5.90
   1 -10  -1   56.49    6.80
   1 -10  -1   47.60    7.00
  -1  10   1   53.39   14.60
  -1  10   1   60.49    6.70
  -1  10   1   49.50   11.60
  -1  10   1   45.50    8.40
   0 -10  -1  108.79    6.30
   0 -10  -1  115.29    8.70
   0 -10  -1  106.99    9.20
   0 -10  -1  118.89    8.10
   0 -10  -1  108.49    7.30
   0  10   1  107.99    9.50
   0  10   1  112.09    7.60
   0  10   1  106.29   13.60
  -1 -10  -1  411.36   22.10
  -1 -10  -1  415.66   22.90
  -1 -10  -1  418.46   23.60
  -1 -10  -1  438.86   22.80
   1  10   1  414.16   23.90
   1  10   1  393.46   22.60
   1  10   1  416.96   27.50
   1  10   1  414.96   22.50
  -2 -10  -1  205.18   11.60
  -2 -10  -1  212.88   12.60
  -2 -10  -1  214.98   12.10
  -2 -10  -1  192.68   32.90
  -2 -10  -1  203.18   12.60
  -2 -10  -1  201.88   13.80
   2  10   1  205.88   12.30
   2  10   1  223.88   18.50
   2  10   1  225.18   18.60
   2  10   1  216.68   12.30
   2  10   1  194.68   13.80
  -3 -10  -1   23.00    5.10
  -3 -10  -1   15.60    3.50
   3  10   1   27.90   11.10
   3  10   1   23.30   13.70
   3  10   1   15.80    3.70
   3  10   1   30.20    4.70
   3  10   1   23.70    4.60
  -4 -10  -1  338.07   19.00
  -4 -10  -1  340.17   20.70
  -4 -10  -1  331.97   19.00
  -4 -10  -1  332.77   19.00
   4  10   1  335.37   18.80
   4  10   1  357.56   26.10
  -5 -10  -1  640.84   37.30
  -5 -10  -1  722.13   39.50
  -5 -10  -1  734.13   49.50
   5  10   1  663.33   40.00
   5  10   1  725.53   45.20
   5  10   1  727.53   38.00
  -6 -10  -1   26.90   18.60
   7  10   1   36.50    7.10
   7  10   1   54.29    9.40
   4 -11  -1  292.87   15.90
   4 -11  -1  268.97   15.70
   4 -11  -1  283.57   18.10
  -4  11   1  287.57   18.50
  -4  11   1  284.97   16.40
  -4  11   1  286.67   30.50
  -4  11   1  303.77   17.00
   3 -11  -1   -1.30    2.90
   3 -11  -1    2.10    1.40
  -3  11   1   -1.60    2.80
  -3  11   1    0.50    6.50
  -3  11   1    2.00    3.00
  -3  11   1    0.30    2.80
   2 -11  -1  405.66   24.90
   2 -11  -1  418.86   24.90
   2 -11  -1  452.45   22.80
   2 -11  -1  424.26   23.60
  -2  11   1  418.16   25.30
  -2  11   1  457.15   36.10
  -2  11   1  436.76   24.70
  -2  11   1  448.56   23.90
   1 -11  -1  558.94   31.40
   1 -11  -1  571.04   31.30
   1 -11  -1  557.84   29.30
   1 -11  -1  548.55   30.00
   1 -11  -1  587.54   30.40
  -1  11   1  543.95   31.70
  -1  11   1  570.14   41.90
  -1  11   1  533.85   29.60
  -1  11   1  541.25   36.60
  -1  11   1  559.54   30.20
  -1  11   1  615.24   31.30
   0 -11  -1  232.68   14.80
   0 -11  -1  246.98   14.20
   0 -11  -1  232.68   12.80
   0 -11  -1  242.38   13.60
   0 -11  -1  236.38   15.40
   0  11   1  235.28   15.80
   0  11   1  242.08   13.90
   0  11   1  232.68   20.10
  -1 -11  -1    2.00    2.80
  -1 -11  -1    5.40    2.10
  -1 -11  -1    2.80    2.40
  -1 -11  -1    4.40    5.30
  -1 -11  -1    4.50    2.10
   1  11   1    3.70    2.90
   1  11   1    1.70    4.60
   1  11   1    2.80    2.10
   1  11   1    5.20    2.60
  -2 -11  -1  464.45   25.20
  -2 -11  -1  465.55   26.70
  -2 -11  -1  449.06   24.80
  -2 -11  -1  454.35   25.70
  -2 -11  -1  478.25   25.70
  -2 -11  -1  513.85   38.40
   2  11   1  448.96   25.40
   2  11   1  442.66   26.90
   2  11   1  458.95   31.80
   2  11   1  478.05   25.50
   2  11   1  512.05   31.90
  -3 -11  -1  782.02   39.20
  -3 -11  -1  755.22   39.40
  -3 -11  -1  728.93   39.40
  -3 -11  -1  758.02   40.60
   3  11   1  740.83   41.00
   3  11   1  693.53   39.00
   3  11   1  735.83   46.40
  -4 -11  -1  221.48   14.20
  -4 -11  -1  251.87   14.20
  -4 -11  -1  243.08   16.40
   4  11   1  224.98   17.10
   4  11   1  235.98   14.40
   4  11   1  229.78   21.70
  -5 -11  -1   52.19    7.40
  -5 -11  -1   40.60   10.60
  -5 -11  -1   53.29   21.50
   5  11   1   43.30   12.20
   5  11   1   57.29   16.00
  -6 -11  -1  488.05   38.20
  -6 -11  -1  403.06   27.60
   6  11   1  413.26   25.70
   3 -12  -1  495.85   29.80
   3 -12  -1  523.35   27.50
  -3  12   1  500.05   30.20
  -3  12   1  545.75   28.80
  -3  12   1  544.85   43.20
   2 -12  -1  104.09   10.60
   2 -12  -1  105.19    6.70
  -2  12   1  102.79   11.00
  -2  12   1  116.09   21.20
  -2  12   1  111.69    8.80
   1 -12  -1   44.00    6.20
   1 -12  -1   29.80    3.30
   1 -12  -1   28.20    8.20
  -1  12   1   34.00   17.10
  -1  12   1   35.30    4.00
  -1  12   1   35.10    6.10
   0 -12  -1  297.57   15.50
   0 -12  -1  280.27   17.80
   0 -12  -1  315.77   17.10
   0 -12  -1  282.37   18.40
   0 -12  -1  288.37   16.30
   0  12   1  282.07   18.70
   0  12   1  297.47   16.70
   0  12   1  265.17   17.10
  -1 -12  -1  241.38   14.70
  -1 -12  -1  255.97   26.60
  -1 -12  -1  217.48   14.90
  -1 -12  -1  227.98   15.70
  -1 -12  -1  249.48   13.60
   1  12   1  221.88   16.10
   1  12   1  223.68   14.50
   1  12   1  249.97   14.20
  -2 -12  -1   43.50    7.20
  -2 -12  -1   56.19    8.70
   2  12   1   57.39    9.10
   2  12   1   49.50   14.80
  -3 -12  -1   44.10    9.00
  -3 -12  -1   57.59    6.40
  -3 -12  -1   55.19    4.90
   3  12   1   64.29   14.10
  -4 -12  -1  441.36   23.60
  -4 -12  -1  414.66   25.70
   4  12   1  401.16   26.50
   4  12   1  431.76   24.00
   4  12   1  422.56   31.50
  -5 -12  -1  155.68   28.50
  -5 -12  -1  164.28   11.80
  -5 -12  -1  144.69   15.10
   5  12   1  181.98   12.70
   2 -13  -1  706.73   39.50
   2 -13  -1  741.63   36.90
  -2  13   1  722.83   38.00
  -2  13   1  671.73   39.80
  -2  13   1  736.93   53.19
  -2  13   1  655.33   37.20
   1 -13  -1  379.46   20.20
   1 -13  -1  377.26   23.30
  -1  13   1  381.96   21.50
  -1  13   1  367.16   23.70
  -1  13   1  381.76   35.50
   0 -13  -1    1.00    1.60
   0 -13  -1   -0.20    3.50
   0  13   1    2.80    3.30
   0  13   1   -1.90    3.40
   0  13   1   -2.10    7.00
  -1 -13  -1  265.87   18.70
  -1 -13  -1  305.17   15.90
  -1 -13  -1  310.27   31.50
   1  13   1  266.67   19.30
   1  13   1  300.67   17.30
  -2 -13  -1  559.84   29.40
  -2 -13  -1  597.84   47.40
  -2 -13  -1  530.55   31.70
   2  13   1  570.14   30.30
   2  13   1  507.45   32.10
  -3 -13  -1  448.96   23.10
  -3 -13  -1  409.36   25.40
   3  13   1  376.96   31.10
   3  13   1  380.46   25.80
   3  13   1  459.25   23.70
   3  12  -2  200.28   12.70
   3  12  -2  184.08   15.30
  -3 -12   2  184.48   14.50
  -3 -12   2  159.38   15.20
   2  12  -2  511.55   32.50
  -2 -12   2  553.64   32.10
  -2 -12   2  633.04   47.10
  -2 -12   2  592.24   30.60
  -2 -12   2  520.85   31.00
   1  12  -2   64.49    7.20
   1  12  -2   60.79   10.30
  -1 -12   2   62.59    7.10
  -1 -12   2   57.69    9.70
  -1 -12   2   53.59    8.80
  -1 -12   2   76.09    6.80
   0  12  -2  146.39   13.60
   0  12  -2  150.38   10.70
   0 -12   2  134.19   11.60
   0 -12   2  160.18   13.20
   0 -12   2  168.38   23.20
   0 -12   2  161.08   10.40
   0 -12   2  158.38    8.90
  -1  12  -2  552.24   32.50
  -1  12  -2  543.65   30.20
   1 -12   2  573.14   29.20
   1 -12   2  567.64   32.00
   1 -12   2  552.14   30.00
  -2  12  -2  205.48   15.80
  -2  12  -2  208.68   13.20
   2 -12   2  214.78   15.50
   2 -12   2  200.08   12.70
  -5 -11   2  402.76   25.40
   4  11  -2  308.17   21.40
   4  11  -2  327.27   19.20
  -4 -11   2  359.06   19.20
  -4 -11   2  325.57   20.60
  -4 -11   2  296.87   18.80
   3  11  -2    1.30    3.80
  -3 -11   2    1.10    6.80
  -3 -11   2    2.90    3.40
   2  11  -2   19.20    4.20
  -2 -11   2   17.10    3.90
  -2 -11   2   14.50    3.20
   1  11  -2  616.74   38.40
   1  11  -2  679.33   38.60
  -1 -11   2  685.53   38.20
  -1 -11   2  750.42   49.40
  -1 -11   2  674.23   37.40
  -1 -11   2  722.23   36.40
  -1 -11   2  708.73   36.70
   0  11  -2  293.57   16.10
   0  11  -2  281.27   18.50
   0 -11   2  270.37   18.00
   0 -11   2  281.87   27.30
   0 -11   2  269.17   17.20
   0 -11   2  285.57   16.00
   0 -11   2  277.57   16.00
  -1  11  -2   13.50    3.20
  -1  11  -2    8.90    3.60
   1 -11   2   14.70    2.40
   1 -11   2   11.60    3.60
   1 -11   2   12.70    2.80
   1 -11   2   12.40    3.20
   1 -11   2    8.50    3.40
  -2  11  -2  325.57   21.20
  -2  11  -2  322.27   18.90
  -2  11  -2  335.37   19.20
   2 -11   2  354.86   22.30
   2 -11   2  347.47   20.90
   2 -11   2  339.27   21.70
   2 -11   2  361.16   18.10
   2 -11   2  334.97   18.80
  -3  11  -2  218.78   13.50
  -3  11  -2  219.88   13.80
  -3  11  -2  215.78   15.70
   3 -11   2  229.78   11.90
   3 -11   2  206.38   15.20
   3 -11   2  210.98   12.80
  -4  11  -2   10.60    1.80
  -4  11  -2   18.00    4.20
   4 -11   2   23.20    5.20
   4 -11   2   17.30    4.00
   5  10  -2   37.20   11.40
   5  10  -2   43.70   21.10
  -5 -10   2   59.99    8.30
  -5 -10   2   48.80   20.80
  -5 -10   2   50.69   10.10
   4  10  -2  339.97   20.00
  -4 -10   2  334.87   19.50
  -4 -10   2  344.47   21.10
  -4 -10   2  355.56   19.80
   3  10  -2  718.33   41.20
   3  10  -2  735.53   40.00
  -3 -10   2  767.72   39.90
  -3 -10   2  746.83   40.80
  -3 -10   2  783.92   39.90
   2  10  -2  112.89   17.90
   2  10  -2  132.19    9.00
   2  10  -2  120.29   10.70
   2  10  -2  110.49    8.70
  -2 -10   2  120.19   10.40
  -2 -10   2  133.69    9.70
  -2 -10   2  130.79    8.80
  -2 -10   2  125.49    9.20
   1  10  -2  125.39    9.10
   1  10  -2  113.09   10.80
   1  10  -2  133.49   16.10
  -1 -10   2  123.79   10.50
  -1 -10   2  125.59    8.30
  -1 -10   2  125.89    9.90
  -1 -10   2  118.59    9.50
  -1 -10   2  149.39   19.60
   0  10  -2  795.52   41.10
   0  10  -2  787.72   46.40
   0  10  -2  786.42   42.80
   0 -10   2  772.82   42.00
   0 -10   2  812.42   41.10
   0 -10   2  800.42   42.50
   0 -10   2  699.93   41.80
   0 -10   2  783.92   50.79
   0 -10   2  799.12   41.90
  -1  10  -2 1266.67   66.19
  -1  10  -2 1213.98   71.49
  -1  10  -2 1355.66   67.19
   1 -10   2 1280.77   67.29
   1 -10   2 1266.07   65.49
   1 -10   2 1261.17   66.79
   1 -10   2 1273.77   66.19
   1 -10   2 1266.27   67.19
  -2  10  -2   92.79    7.30
  -2  10  -2   99.59   14.90
  -2  10  -2   90.69    9.30
  -2  10  -2   99.49    9.90
  -2  10  -2  110.89    7.80
   2 -10   2  103.59    7.80
   2 -10   2  105.19    9.70
   2 -10   2   93.39    9.60
   2 -10   2  110.19    6.00
   2 -10   2   95.49    7.40
  -3  10  -2  117.09   10.70
  -3  10  -2  118.09    8.80
  -3  10  -2  125.29    8.60
   3 -10   2  119.59   10.50
   3 -10   2  123.89    8.20
   3 -10   2  125.49    7.00
   3 -10   2  118.49   11.10
  -4  10  -2  608.94   31.10
  -4  10  -2  559.64   32.50
   4 -10   2  549.35   29.70
   4 -10   2  565.54   30.40
   4 -10   2  580.74   32.20
  -5  10  -2  271.07   15.90
  -5  10  -2  261.27   17.90
   5 -10   2  263.77   17.50
   5 -10   2  254.87   15.00
   6   9  -2  224.58   33.40
  -6  -9   2  233.68   17.90
  -6  -9   2  264.07   26.30
   5   9  -2  556.94   43.70
   5   9  -2  564.94   30.60
   5   9  -2  528.15   32.50
  -5  -9   2  549.74   40.70
  -5  -9   2  569.34   31.70
   4   9  -2  156.28   20.40
   4   9  -2  132.59    9.10
   4   9  -2  129.19   11.80
   4   9  -2  151.48   10.00
  -4  -9   2  119.29   12.30
  -4  -9   2  141.89    9.80
  -4  -9   2  132.69   11.20
  -4  -9   2  142.09    9.80
  -4  -9   2  132.99    9.50
   3   9  -2   -0.60    5.20
   3   9  -2    1.70    2.90
   3   9  -2    2.20    1.90
   3   9  -2    5.80    3.50
  -3  -9   2   -0.50    2.10
  -3  -9   2    2.20    2.80
  -3  -9   2    4.00    2.10
   2   9  -2   50.89    5.70
   2   9  -2   44.70    5.40
   2   9  -2   48.00   13.70
   2   9  -2   40.20    7.30
  -2  -9   2   41.10    6.90
  -2  -9   2   43.10    5.80
  -2  -9   2   56.69    5.60
  -2  -9   2   50.09    6.50
   1   9  -2  696.63   38.00
   1   9  -2  636.14   36.70
   1   9  -2  776.32   41.60
   1   9  -2  682.13   36.50
  -1  -9   2  710.73   36.70
  -1  -9   2  710.13   37.20
  -1  -9   2  733.43   51.69
  -1  -9   2  714.53   37.30
  -1  -9   2  601.94   38.60
   0   9  -2    2.60    3.70
   0   9  -2    3.80    2.20
   0   9  -2    3.80    2.70
   0  -9   2    4.20    2.30
   0  -9   2    3.10    2.30
   0  -9   2    2.20    2.10
   0  -9   2    1.60    2.20
  -1   9  -2   94.99    6.40
  -1   9  -2   88.89    8.70
  -1   9  -2   93.59    6.70
  -1   9  -2   83.79   12.30
  -1   9  -2   95.09    8.10
   1  -9   2   87.39    6.60
   1  -9   2   93.29    8.10
   1  -9   2   91.39    5.20
   1  -9   2   93.59    6.70
   1  -9   2   76.39    9.50
  -2   9  -2  431.46   23.60
  -2   9  -2  450.45   23.90
  -2   9  -2  432.76   24.80
  -2   9  -2  435.56   29.90
  -2   9  -2  428.06   25.20
   2  -9   2  465.45   23.00
   2  -9   2  445.56   25.10
   2  -9   2  453.25   23.70
   2  -9   2  433.46   24.90
   2  -9   2  437.76   23.90
  -3   9  -2  235.18   13.40
  -3   9  -2  228.38   20.70
  -3   9  -2  219.48   15.10
  -3   9  -2  222.68   14.80
  -3   9  -2  246.48   13.60
   3  -9   2  215.18   14.80
   3  -9   2  226.68   13.70
   3  -9   2  236.28   15.20
   3  -9   2  234.68   12.30
   3  -9   2  237.68   13.20
  -4   9  -2    1.60    2.50
  -4   9  -2   -0.10    2.80
  -4   9  -2    0.10    3.00
  -4   9  -2   -0.50    1.00
   4  -9   2   -0.50    1.00
   4  -9   2   -1.20    2.90
   4  -9   2    1.40    3.40
   4  -9   2    2.20    2.20
  -5   9  -2  548.95   29.50
  -5   9  -2  535.75   31.10
   5  -9   2  556.44   30.80
   5  -9   2  540.65   29.00
  -6   9  -2  242.18   16.70
   6  -9   2  238.08   16.40
  -7  -8   2  246.38   15.30
   6   8  -2   -0.10   10.20
   5   8  -2  210.98   22.30
   5   8  -2  265.77   15.10
   5   8  -2  234.78   28.30
   5   8  -2  255.87   17.40
  -5  -8   2  255.07   14.50
  -5  -8   2  249.97   24.40
   4   8  -2  592.24   32.90
   4   8  -2  652.23   42.00
   4   8  -2  563.14   31.70
   4   8  -2  609.04   31.30
  -4  -8   2  508.35   40.00
  -4  -8   2  624.74   31.40
  -4  -8   2  622.54   32.60
  -4  -8   2  548.15   33.10
  -4  -8   2  594.44   31.60
   3   8  -2  639.24   35.30
   3   8  -2  640.54   36.10
   3   8  -2  662.63   34.90
  -3  -8   2  721.93   35.20
  -3  -8   2  671.03   35.20
  -3  -8   2  660.43   35.40
   2   8  -2   59.59    7.20
   2   8  -2   65.79   12.80
   2   8  -2   63.89    6.00
   2   8  -2   68.29    5.70
  -2  -8   2   78.79   14.60
  -2  -8   2   60.69    6.60
  -2  -8   2   68.99    7.00
  -2  -8   2   74.39    5.90
  -2  -8   2   71.69    6.20
   1   8  -2  268.17   16.00
   1   8  -2  274.67   17.30
   1   8  -2  280.57   16.10
   1   8  -2  324.07   20.90
  -1  -8   2  298.37   16.00
  -1  -8   2  275.47   16.70
  -1  -8   2  304.37   23.80
  -1  -8   2  285.37   17.00
  -1  -8   2  285.87   16.40
   0   8  -2 1700.13   88.39
   0   8  -2 1652.13   87.29
   0   8  -2 1628.74   90.99
   0   8  -2 1907.11   88.09
   0  -8   2 1583.04   93.79
   0  -8   2 1670.23   88.09
   0  -8   2 1698.43   87.29
   0  -8   2 1695.03   87.99
   0  -8   2 1701.13   87.39
  -1   8  -2  467.75   24.80
  -1   8  -2  457.15   24.00
  -1   8  -2  445.06   25.20
  -1   8  -2  441.26   23.90
  -1   8  -2  434.56   28.70
   1  -8   2  478.85   25.10
   1  -8   2  421.86   30.90
   1  -8   2  450.35   24.00
   1  -8   2  455.45   24.00
   1  -8   2  435.26   24.90
   1  -8   2  457.15   23.30
  -2   8  -2   72.29   11.80
  -2   8  -2   74.59    5.90
  -2   8  -2   72.99    7.00
  -2   8  -2   63.69    7.40
  -2   8  -2   72.09    5.60
   2  -8   2   81.49    4.40
   2  -8   2   73.99    7.50
   2  -8   2   75.19    5.70
   2  -8   2   67.29    5.90
   2  -8   2   67.69    7.30
  -3   8  -2  612.34   39.60
  -3   8  -2  627.24   34.40
  -3   8  -2  648.44   33.50
  -3   8  -2  605.24   34.60
  -3   8  -2  644.44   33.70
   3  -8   2  651.73   33.70
   3  -8   2  623.64   32.80
   3  -8   2  644.74   34.80
   3  -8   2  651.33   33.30
  -4   8  -2 1027.70   54.29
  -4   8  -2  967.30   60.09
  -4   8  -2 1024.80   61.39
  -4   8  -2 1004.70   54.09
  -4   8  -2 1028.90   53.09
  -4   8  -2 1037.40   53.49
   4  -8   2 1041.50   54.09
   4  -8   2  988.70   53.19
   4  -8   2 1031.80   52.79
   4  -8   2  989.00   52.29
   4  -8   2 1030.10   54.49
  -5   8  -2  206.78   21.70
  -5   8  -2  193.08   14.40
  -5   8  -2  206.88   12.30
  -5   8  -2  198.18   12.50
  -5   8  -2  202.88   14.20
  -5   8  -2  189.38   20.90
   5  -8   2  204.18   11.80
   5  -8   2  209.18   14.00
   5  -8   2  203.78   15.20
  -6   8  -2   90.79    7.40
  -6   8  -2   81.79   17.40
  -6   8  -2   86.49   10.00
   6  -8   2   88.69    6.80
   6  -8   2   85.69    9.90
   7   7  -2  235.38   15.50
  -7  -7   2  245.88   24.00
  -7  -7   2  205.88   14.10
  -7  -7   2  203.48   15.50
   6   7  -2  719.53   57.89
   6   7  -2  879.51   41.90
  -6  -7   2  755.92   40.70
  -6  -7   2  811.72   40.90
  -6  -7   2  693.43   41.80
   5   7  -2  608.94   32.80
   5   7  -2  569.34   39.60
   5   7  -2  588.14   34.20
   5   7  -2  588.34   45.80
  -5  -7   2  660.63   40.10
  -5  -7   2  630.84   32.40
   4   7  -2    0.70    3.90
   4   7  -2    1.60    1.90
   4   7  -2    3.90    2.70
   4   7  -2   -0.90    2.90
   4   7  -2   -2.20    6.00
  -4  -7   2    0.70    1.90
  -4  -7   2    2.30    1.70
   3   7  -2  399.66   20.60
   3   7  -2  365.46   21.00
   3   7  -2  352.46   21.60
  -3  -7   2  378.66   21.10
  -3  -7   2  417.56   20.90
  -3  -7   2  396.86   22.70
  -3  -7   2  385.46   21.60
   2   7  -2 1386.46   73.89
   2   7  -2 1334.27   69.39
   2   7  -2 1320.07   69.59
   2   7  -2 1286.67   70.09
  -2  -7   2 1304.67   69.99
  -2  -7   2 1365.76   76.59
  -2  -7   2 1364.46   69.79
  -2  -7   2 1311.07   69.39
  -2  -7   2 1413.76   69.69
   1   7  -2 1058.29   53.79
   1   7  -2  863.51   50.29
   1   7  -2  963.30   51.09
   1   7  -2  967.30   50.39
  -1  -7   2  962.00   50.29
  -1  -7   2  971.90   50.69
  -1  -7   2  975.00   50.59
  -1  -7   2  962.30   50.89
  -1  -7   2  988.70   56.59
   0   7  -2  174.68    9.80
   0   7  -2  142.29   10.10
   0   7  -2  151.48   13.00
   0   7  -2  137.29    8.70
   0  -7   2  154.18    9.00
   0  -7   2  144.79   14.90
   0  -7   2  154.38    9.90
   0  -7   2  153.58    9.60
   0  -7   2  137.09    8.70
  -1   7  -2  647.54   34.00
  -1   7  -2  692.83   34.80
  -1   7  -2  656.03   34.10
  -1   7  -2  633.24   35.10
  -1   7  -2  643.34   38.30
   1  -7   2  640.64   34.90
   1  -7   2  677.23   34.10
   1  -7   2  655.93   34.10
   1  -7   2  618.04   39.90
  -2   7  -2  779.02   41.60
  -2   7  -2  750.52   45.70
  -2   7  -2  792.52   40.90
  -2   7  -2  761.42   41.90
  -2   7  -2  785.42   40.80
   2  -7   2  796.72   40.30
   2  -7   2  810.42   41.90
   2  -7   2  760.82   41.60
   2  -7   2  805.32   41.00
   2  -7   2  790.42   40.80
  -3   7  -2   22.90    4.00
  -3   7  -2   21.50    5.70
  -3   7  -2   31.00    4.20
  -3   7  -2   22.40    9.30
  -3   7  -2   24.30    5.40
   3  -7   2   25.20    2.10
   3  -7   2   20.00    5.80
   3  -7   2   25.00    5.90
   3  -7   2   26.80    3.90
   3  -7   2   22.90    4.50
  -4   7  -2  216.98   12.50
  -4   7  -2  211.48   19.30
  -4   7  -2  212.48   20.20
  -4   7  -2  217.18   12.60
  -4   7  -2  211.68   14.10
  -4   7  -2  213.58   13.80
   4  -7   2  217.28   14.40
   4  -7   2  226.08   12.20
   4  -7   2  217.98   14.10
   4  -7   2  211.38   12.80
  -5   7  -2  717.03   39.10
  -5   7  -2  726.03   46.50
  -5   7  -2  731.13   39.10
  -5   7  -2  730.43   37.70
  -5   7  -2  680.83   45.80
  -5   7  -2  710.73   37.90
   5  -7   2  735.93   37.50
   5  -7   2  738.53   38.80
   5  -7   2  720.43   39.60
   5  -7   2  667.13   38.00
  -6   7  -2  150.38   19.90
  -6   7  -2  165.48   12.40
  -6   7  -2  168.98   10.40
  -6   7  -2  152.48   20.50
  -6   7  -2  156.58   14.10
   6  -7   2  158.68    9.80
   6  -7   2  166.48   12.20
  -7   7  -2    3.10    3.50
  -7   7  -2    0.80    6.90
   7  -7   2    7.10    3.60
   7  -7   2    2.60    2.50
   8   6  -2  493.95   28.20
  -8  -6   2  503.75   27.40
  -8  -6   2  428.16   36.00
  -8  -6   2  517.75   27.70
  -8  -6   2  461.95   38.30
   7   6  -2  102.69    9.50
   7   6  -2   97.59   10.90
  -7  -6   2   90.69    8.90
  -7  -6   2  100.69    8.40
  -7  -6   2   84.39   19.00
  -7  -6   2   97.39   19.50
  -7  -6   2  111.49   10.00
   6   6  -2   18.60   11.20
  -6  -6   2   18.90    3.60
  -6  -6   2   25.30    5.90
   5   6  -2  432.56   29.30
   5   6  -2  402.26   35.40
   5   6  -2  415.76   22.70
   5   6  -2  377.26   23.20
  -5  -6   2  390.56   23.60
  -5  -6   2  374.96   22.60
  -5  -6   2  450.05   21.50
  -5  -6   2  377.56   21.50
  -5  -6   2  329.27   36.50
   4   6  -2  800.42   48.90
   4   6  -2  941.71   49.30
   4   6  -2 1038.10   59.69
   4   6  -2 1016.90   50.09
   4   6  -2  822.62   54.69
  -4  -6   2  909.81   49.30
  -4  -6   2  913.71   50.19
  -4  -6   2  990.90   49.10
  -4  -6   2 1037.90   55.29
  -4  -6   2  932.61   48.90
   3   6  -2   12.30    2.50
   3   6  -2    8.50    2.30
   3   6  -2    7.90    5.40
  -3  -6   2    7.90    2.20
  -3  -6   2    6.90    1.70
   2   6  -2  375.06   20.80
   2   6  -2  366.86   21.20
   2   6  -2  401.86   20.60
   2   6  -2  393.06   25.60
  -2  -6   2  409.36   20.80
  -2  -6   2  369.86   26.40
  -2  -6   2  384.56   20.60
  -2  -6   2  389.96   21.20
  -2  -6   2  387.56   21.00
   1   6  -2  462.75   26.90
   1   6  -2  578.64   30.30
   1   6  -2  496.35   27.00
   1   6  -2  488.45   27.60
  -1  -6   2  527.55   26.80
  -1  -6   2  506.95   27.40
  -1  -6   2  494.75   27.10
  -1  -6   2  510.25   26.80
  -1  -6   2  532.65   32.20
   0   6  -2 1741.43   91.19
   0   6  -2 1802.22   91.99
   0   6  -2 1582.84   91.99
   0  -6   2 1792.42   91.89
   0  -6   2 1852.41   91.29
   0  -6   2 1729.03   95.89
   0  -6   2 1859.81   91.79
   0  -6   2 1832.72   91.19
  -1   6  -2    1.60    1.60
  -1   6  -2    2.70    1.40
  -1   6  -2   -1.20    1.70
  -1   6  -2    3.50    1.60
   1  -6   2   -1.20    1.70
   1  -6   2    1.70    1.50
   1  -6   2    1.40    2.80
   1  -6   2    1.20    1.70
   1  -6   2    2.50    1.60
  -2   6  -2  735.83   39.10
  -2   6  -2  743.13   38.60
  -2   6  -2  706.23   42.80
  -2   6  -2  705.03   39.40
  -2   6  -2  751.52   38.50
   2  -6   2  737.03   38.10
   2  -6   2  750.92   38.50
   2  -6   2  763.42   38.70
   2  -6   2  745.83   39.20
   2  -6   2  757.32   39.90
  -3   6  -2  989.70   58.89
  -3   6  -2 1062.99   53.89
  -3   6  -2 1037.10   54.79
  -3   6  -2 1002.60   54.49
  -3   6  -2 1057.19   53.89
   3  -6   2  989.40   53.29
   3  -6   2 1056.79   54.59
   3  -6   2 1051.39   53.79
   3  -6   2 1057.99   54.89
   3  -6   2 1082.59   54.09
  -4   6  -2  248.08   14.10
  -4   6  -2  261.37   21.40
  -4   6  -2  260.87   14.10
  -4   6  -2  247.18   15.20
  -4   6  -2  233.78   20.10
  -4   6  -2  260.07   15.50
   4  -6   2  244.68   14.30
   4  -6   2  246.18   15.20
   4  -6   2  254.67   13.80
   4  -6   2  259.77   15.60
  -5   6  -2    4.40    5.20
  -5   6  -2    4.00    2.20
  -5   6  -2    2.70    4.00
  -5   6  -2    3.50    2.70
  -5   6  -2    1.40    0.90
   5  -6   2    2.50    2.90
   5  -6   2   -2.10    3.60
   5  -6   2    1.00    2.50
   5  -6   2    3.20    6.60
  -6   6  -2  737.23   39.40
  -6   6  -2  723.23   39.80
  -6   6  -2  695.53   38.40
  -6   6  -2  696.33   47.30
   6  -6   2  766.82   39.20
   6  -6   2  748.93   53.49
   6  -6   2  742.53   37.90
   6  -6   2  742.03   40.40
   6  -6   2  664.93   38.50
  -7   6  -2  722.73   49.80
  -7   6  -2  826.32   41.90
  -7   6  -2  746.93   60.19
   7  -6   2  749.23   40.20
   7  -6   2  717.63   58.19
   7  -6   2  837.42   41.50
   8   5  -2  121.19   13.70
   8   5  -2  123.99   11.40
  -8  -5   2  125.29   17.60
   7   5  -2  773.82   40.50
  -7  -5   2  806.92   40.00
  -7  -5   2  724.53   43.50
  -7  -5   2  678.53   47.80
   6   5  -2  638.24   36.00
   6   5  -2  728.73   43.90
   6   5  -2  548.45   50.09
   6   5  -2  724.03   35.80
  -6  -5   2  643.44   38.10
  -6  -5   2  684.63   42.30
  -6  -5   2  672.33   35.10
  -6  -5   2  648.94   35.50
   5   5  -2   93.69    7.10
   5   5  -2   94.89   14.30
  -5  -5   2   84.19    9.80
  -5  -5   2   73.29    7.00
   4   5  -2  450.95   25.10
   4   5  -2  485.55   26.00
   4   5  -2  473.75   31.60
  -4  -5   2  481.05   25.00
  -4  -5   2  419.06   24.80
  -4  -5   2  463.55   25.40
  -4  -5   2  514.55   31.80
   3   5  -2 1227.98   63.99
   3   5  -2 1335.07   63.29
   3   5  -2 1155.08   63.59
  -3  -5   2 1175.68   63.89
  -3  -5   2 1049.70   67.39
  -3  -5   2 1325.57   64.59
  -3  -5   2 1328.57   63.39
   2   5  -2  822.02   43.60
   2   5  -2  874.01   43.40
   2   5  -2  838.72   48.30
   2   5  -2  809.52   43.90
  -2  -5   2  869.51   43.90
  -2  -5   2  864.31   43.80
  -2  -5   2  718.63   47.40
  -2  -5   2  913.41   43.60
   1   5  -2  168.28   10.10
   1   5  -2  163.58    9.60
   1   5  -2  151.98    9.50
  -1  -5   2  171.28    9.70
  -1  -5   2  184.38   14.40
  -1  -5   2  168.28    9.40
  -1  -5   2  168.38   10.00
  -1  -5   2  168.08    9.50
   0   5  -2  510.45   29.10
   0   5  -2  482.15   26.40
   0   5  -2  495.85   26.60
   0   5  -2  536.45   26.50
   0   5  -2  561.34   27.00
   0   5  -2  492.85   27.10
   0  -5   2  508.15   26.90
   0  -5   2  497.55   26.50
   0  -5   2  496.85   26.40
   0  -5   2  484.55   30.30
   0  -5   2  520.75   26.60
   0  -5   2  501.15   27.00
  -1   5  -2 1067.89   60.79
  -1   5  -2 1069.59   58.39
  -1   5  -2 1163.78   58.29
  -1   5  -2 1142.79   57.79
  -1   5  -2 1125.29   57.79
   1  -5   2 1172.68   58.39
   1  -5   2 1139.49   57.79
   1  -5   2 1019.50   61.59
   1  -5   2 1175.28   57.79
   1  -5   2 1120.29   58.29
  -2   5  -2  593.04   32.30
  -2   5  -2  616.24   31.80
  -2   5  -2  625.54   31.80
  -2   5  -2  570.14   35.40
  -2   5  -2  589.74   32.50
   2  -5   2  625.44   32.50
   2  -5   2  596.04   31.30
   2  -5   2  641.14   31.90
   2  -5   2  620.14   31.70
   2  -5   2  607.84   32.40
  -3   5  -2  248.38   13.40
  -3   5  -2  209.08   19.10
  -3   5  -2  237.58   14.40
  -3   5  -2  254.17   13.50
  -3   5  -2  241.58   14.10
  -3   5  -2  253.47   13.40
   3  -5   2  251.67   13.20
   3  -5   2  245.08   13.50
   3  -5   2  250.57   14.30
  -4   5  -2  330.97   24.70
  -4   5  -2  341.87   20.30
  -4   5  -2  367.46   19.20
  -4   5  -2  376.66   26.10
  -4   5  -2  353.86   19.30
  -4   5  -2  357.36   20.30
   4  -5   2  351.26   19.40
   4  -5   2  372.86   28.30
   4  -5   2  344.17   20.00
   4  -5   2  368.56   19.10
   4  -5   2  366.16   20.60
  -5   5  -2  191.28   18.70
  -5   5  -2  202.68   12.00
  -5   5  -2  209.78   13.30
  -5   5  -2  211.48   13.50
  -5   5  -2  216.18   11.80
  -5   5  -2  219.18   19.90
   5  -5   2  221.88   14.00
   5  -5   2  196.58   12.30
   5  -5   2  211.38   11.70
   5  -5   2  195.08   13.00
   5  -5   2  221.28   23.50
  -6   5  -2   17.40    2.90
  -6   5  -2   18.90    3.30
   6  -5   2   13.10    3.10
   6  -5   2   18.70    3.30
   6  -5   2   23.80   16.90
  -7   5  -2  123.69   11.20
  -7   5  -2  111.89   17.80
  -7   5  -2  123.99   10.80
   7  -5   2   97.69   24.60
   7  -5   2  124.49    9.90
   7  -5   2  120.69    8.00
  -8   5  -2  460.95   37.10
  -8   5  -2  454.95   29.10
   8  -5   2  525.75   34.70
   8  -5   2  573.34   28.20
   8   4  -2  233.08   16.40
   8   4  -2  263.37   16.00
  -8  -4   2  252.17   17.10
   7   4  -2   18.50    4.50
   7   4  -2   29.70    7.00
   6   4  -2  172.48   26.80
  -6  -4   2  217.28   16.00
  -6  -4   2  176.88   20.00
   5   4  -2  643.34   40.10
   5   4  -2  747.53   51.99
   5   4  -2  854.61   40.10
  -5  -4   2  670.03   39.80
  -5  -4   2  822.32   39.70
  -5  -4   2  680.93   45.80
  -5  -4   2  814.72   42.10
  -5  -4   2  725.13   45.70
  -5  -4   2  856.01   39.50
   4   4  -2  274.17   23.80
   4   4  -2  227.88   14.90
   4   4  -2  272.07   14.30
  -4  -4   2  260.27   14.20
  -4  -4   2  221.68   14.30
  -4  -4   2  269.77   15.60
   3   4  -2  176.48   10.10
   3   4  -2  164.08   10.20
   3   4  -2  165.78   15.60
   3   4  -2  182.38   10.80
   3   4  -2  184.98   17.00
  -3  -4   2  195.68   11.50
  -3  -4   2  198.48   16.20
  -3  -4   2  185.58   10.10
  -3  -4   2  176.98   10.30
  -3  -4   2  178.28   10.40
   2   4  -2 1060.49   58.39
   2   4  -2 1086.29   58.59
   2   4  -2 1163.38   58.19
  -2  -4   2 1195.88   58.29
  -2  -4   2 1148.59   58.59
   1   4  -2 1313.47   72.39
   1   4  -2 1397.46   72.69
   1   4  -2 1420.06   72.49
  -1  -4   2 1442.16   72.39
  -1  -4   2 1429.86   72.59
  -1  -4   2 1407.66   72.39
  -1  -4   2 1437.06   72.69
   0   4  -2  289.07   15.40
   0   4  -2  289.57   15.00
   0   4  -2  284.57   17.30
   0   4  -2  284.17   14.90
   0   4  -2  278.37   15.50
   0  -4   2  279.07   15.40
   0  -4   2  285.67   14.90
   0  -4   2  273.27   18.10
   0  -4   2  277.37   15.40
   0  -4   2  283.37   15.00
   0  -4   2  286.07   15.10
  -1   4  -2  508.85   30.30
  -1   4  -2  549.65   27.70
  -1   4  -2  507.35   28.20
  -1   4  -2  550.34   28.10
  -1   4  -2  536.25   27.60
   1  -4   2  535.45   28.20
   1  -4   2  550.74   27.70
   1  -4   2  490.85   30.90
   1  -4   2  549.74   27.70
   1  -4   2  534.85   28.20
  -2   4  -2 1913.61  101.89
  -2   4  -2 1985.40  102.09
  -2   4  -2 1959.20  101.49
  -2   4  -2 2025.10  101.49
   2  -4   2 1900.61  102.09
   2  -4   2 2016.90  101.99
   2  -4   2 1981.20  101.49
   2  -4   2 2027.00  101.59
  -3   4  -2 1128.49   67.99
  -3   4  -2 1239.48   64.79
  -3   4  -2 1280.97   64.19
  -3   4  -2 1239.08   64.69
  -3   4  -2 1263.67   64.19
  -3   4  -2 1307.27   69.29
   3  -4   2 1240.38   64.69
   3  -4   2 1288.77   64.99
   3  -4   2 1259.37   70.29
   3  -4   2 1204.78   65.09
   3  -4   2 1229.18   64.09
  -4   4  -2   49.70    5.90
  -4   4  -2   54.69    6.10
  -4   4  -2   55.59    4.50
  -4   4  -2   59.59    4.50
  -4   4  -2   56.39    3.30
  -4   4  -2   64.99   10.80
   4  -4   2   62.99    4.40
   4  -4   2   60.09   12.50
   4  -4   2   54.19    4.90
   4  -4   2   60.89    6.70
  -5   4  -2  361.36   20.60
  -5   4  -2  343.27   18.70
  -5   4  -2  363.36   19.50
  -5   4  -2  385.46   26.90
  -5   4  -2  358.96   19.30
  -5   4  -2  354.56   20.40
   5  -4   2  350.06   19.70
   5  -4   2  340.97   20.10
   5  -4   2  378.46   21.20
   5  -4   2  367.06   19.20
   5  -4   2  371.96   30.20
  -6   4  -2 1108.89   59.59
  -6   4  -2 1174.38   67.89
  -6   4  -2 1176.18   60.39
  -6   4  -2 1125.09   61.19
   6  -4   2 1157.48   60.59
   6  -4   2 1202.78   61.79
   6  -4   2 1160.08   72.99
   6  -4   2 1177.78   59.99
   6  -4   2 1152.58   60.49
  -7   4  -2  235.68   14.20
  -7   4  -2  199.88   12.90
  -7   4  -2  200.58   21.10
  -7   4  -2  202.08   14.20
  -7   4  -2  199.68   11.00
   7  -4   2  209.88   13.10
   7  -4   2  212.58   15.40
   7  -4   2  210.08   18.80
   7  -4   2  191.58   27.40
   7  -4   2  193.78   13.20
  -8   4  -2   -3.80    4.80
  -8   4  -2    1.10    6.70
   8  -4   2    2.00    5.30
   8  -4   2    3.40    3.10
   8   3  -2  446.96   22.40
   8   3  -2  408.26   25.60
   8   3  -2  373.36   23.30
  -8  -3   2  368.26   32.70
   7   3  -2 1519.15   72.19
   7   3  -2 1359.96   72.39
  -7  -3   2 1306.67   79.89
  -7  -3   2 1343.87   75.49
   6   3  -2 1199.48   60.69
   6   3  -2 1154.18   58.89
   6   3  -2  950.00   71.79
   6   3  -2 1250.97   58.59
  -6  -3   2 1116.19   65.29
  -6  -3   2 1072.89   61.49
   5   3  -2   74.59   16.70
   5   3  -2   96.09    6.70
   5   3  -2   82.79   10.00
  -5  -3   2   83.09   10.10
  -5  -3   2   84.39   12.50
   4   3  -2 1642.94   87.99
   4   3  -2 1568.14   81.99
   4   3  -2 1503.25   82.19
   4   3  -2 1651.03   90.59
  -4  -3   2 1646.64   81.89
  -4  -3   2 1539.25   83.29
  -4  -3   2 1574.24   81.69
  -4  -3   2 1581.64   86.09
   3   3  -2 2591.24  128.79
   3   3  -2 2203.78  123.19
   3   3  -2 2440.36  123.39
   3   3  -2 2653.23  129.59
  -3  -3   2 2248.48  126.59
  -3  -3   2 2475.85  127.49
  -3  -3   2 2395.26  123.19
  -3  -3   2 2183.98  123.19
   2   3  -2  522.75   27.80
   2   3  -2  505.85   27.70
   2   3  -2  536.75   27.40
  -2  -3   2  471.05   27.60
  -2  -3   2  560.84   27.50
  -2  -3   2  585.94   28.60
  -2  -3   2  523.65   27.80
   1   3  -2   45.80    3.60
   1   3  -2   48.40    3.40
   1   3  -2   48.90    3.80
  -1  -3   2   55.49    3.60
  -1  -3   2   45.80    3.40
  -1  -3   2   52.49    3.80
   0   3  -2 1064.99   55.79
   0   3  -2 1057.49   56.09
   0   3  -2 1131.29   55.79
   0   3  -2 1057.39   55.89
   0   3  -2 1115.89   55.99
   0  -3   2 1061.49   56.09
   0  -3   2 1142.19   55.89
   0  -3   2 1092.39   55.79
   0  -3   2 1045.90   56.09
  -1   3  -2 2869.91  183.28
   1  -3   2 2879.01  185.48
  -2   3  -2   71.49    5.40
  -2   3  -2   75.99    5.50
  -2   3  -2   81.99    4.70
  -2   3  -2   81.39    4.70
  -2   3  -2   72.19    4.80
  -2   3  -2   67.19    7.70
   2  -3   2   78.89    4.80
   2  -3   2   75.99    4.70
   2  -3   2   77.09    5.50
   2  -3   2   72.19    5.50
  -3   3  -2  369.06   19.70
  -3   3  -2  361.96   19.00
  -3   3  -2  393.96   23.70
  -3   3  -2  335.57   19.60
  -3   3  -2  356.86   19.00
   3  -3   2  349.96   19.80
   3  -3   2  358.56   19.10
   3  -3   2  338.87   19.40
   3  -3   2  370.06   24.80
   3  -3   2  364.86   18.90
  -4   3  -2  809.22   42.50
  -4   3  -2  812.32   42.40
  -4   3  -2  771.12   43.00
  -4   3  -2  894.41   48.40
  -4   3  -2  771.42   43.70
   4  -3   2  778.12   42.80
   4  -3   2  815.82   42.30
   4  -3   2  873.31   50.59
   4  -3   2  831.12   42.70
   4  -3   2  831.12   43.80
  -5   3  -2  525.05   32.70
  -5   3  -2  497.55   26.70
  -5   3  -2  466.75   25.30
  -5   3  -2  485.45   26.80
  -5   3  -2  495.55   26.00
   5  -3   2  487.55   26.10
   5  -3   2  461.85   26.30
   5  -3   2  511.05   27.30
   5  -3   2  482.75   25.60
   5  -3   2  489.65   35.60
  -6   3  -2   10.00    1.70
  -6   3  -2    7.60    2.40
  -6   3  -2    8.40    2.90
  -6   3  -2   14.10   10.50
  -6   3  -2    8.90    2.60
   6  -3   2    5.80    6.30
   6  -3   2   10.50    2.90
   6  -3   2    8.60    2.80
  -7   3  -2  553.04   31.70
  -7   3  -2  547.25   31.60
  -7   3  -2  561.84   31.00
  -7   3  -2  567.74   38.50
   7  -3   2  523.25   44.50
   7  -3   2  572.04   32.40
   7  -3   2  603.24   30.90
   7  -3   2  616.64   35.60
   7  -3   2  618.04   31.20
  -8   3  -2  325.17   17.40
  -8   3  -2  342.87   21.30
  -8   3  -2  286.67   27.00
   8  -3   2  345.87   18.90
   8  -3   2  358.26   24.30
   8  -3   2  318.77   25.00
   8   2  -2   52.49    8.10
   8   2  -2   63.99    7.00
   8   2  -2   66.89   11.90
  -8  -2   2   58.99   16.70
   7   2  -2    2.30    9.10
   7   2  -2    8.30    3.90
   7   2  -2    6.40    2.30
  -7  -2   2    4.60    6.10
  -7  -2   2    8.50    2.70
  -7  -2   2    9.20    2.20
   6   2  -2 1125.49   57.19
   6   2  -2 1163.78   58.79
   6   2  -2 1088.49   56.69
   6   2  -2  934.71   69.09
  -6  -2   2 1199.48   56.89
  -6  -2   2 1085.39   62.99
  -6  -2   2 1043.90   59.99
   5   2  -2 1425.56   71.99
   5   2  -2 1374.66   72.29
   5   2  -2 1505.45   73.99
   5   2  -2 1262.27   81.79
  -5  -2   2 1336.27   76.89
  -5  -2   2 1552.04   72.19
  -5  -2   2 1305.67   74.69
   4   2  -2   10.30    2.20
  -4  -2   2   10.70    7.00
  -4  -2   2   14.50    7.00
   3   2  -2 1355.76   80.09
   3   2  -2 1371.36   84.09
   3   2  -2 1770.52   80.09
  -3  -2   2 1832.32   81.39
  -3  -2   2 1444.46   79.89
   2   2  -2 1424.76   76.19
   2   2  -2 1558.04   72.29
   2   2  -2 1401.06   72.19
   2   2  -2 1414.16   72.09
  -2  -2   2 1222.38   75.09
   1   2  -2   16.40    1.60
   1   2  -2   10.30    5.40
   1   2  -2   13.30    2.00
  -1  -2   2   13.60    1.70
  -1  -2   2   12.00    5.00
   0   2  -2  277.27   14.90
   0   2  -2  267.47   13.50
   0   2  -2  252.47   13.60
   0   2  -2  249.68   13.90
   0   2  -2  254.17   13.60
   0  -2   2  265.07   13.50
   0  -2   2  256.57   15.30
   0  -2   2  246.08   13.70
   0  -2   2  253.97   13.70
  -1   2  -2 4449.25  250.87
   1  -2   2 4291.87  250.57
  -2   2  -2 2936.91  180.08
   2  -2   2 2821.52  185.08
  -3   2  -2    7.50    1.70
  -3   2  -2    9.00    2.10
  -3   2  -2    5.70    1.40
   3  -2   2    7.70    1.70
   3  -2   2   11.50    2.30
   3  -2   2   10.80    6.50
  -4   2  -2  693.13   37.40
  -4   2  -2  622.64   32.10
  -4   2  -2  619.74   32.70
  -4   2  -2  564.04   31.70
  -4   2  -2  590.54   32.60
   4  -2   2  592.54   32.40
   4  -2   2  608.74   32.20
   4  -2   2  605.24   31.90
   4  -2   2  636.04   39.20
   4  -2   2  633.04   33.00
  -5   2  -2 1650.73   93.09
  -5   2  -2 1884.41   93.99
  -5   2  -2 1915.41   99.49
  -5   2  -2 1739.13   94.09
  -5   2  -2 1901.81   93.59
   5  -2   2 1865.31   93.69
   5  -2   2 1769.52   93.29
   5  -2   2 1773.72   93.69
   5  -2   2 1864.71   94.49
   5  -2   2 1796.32  102.49
  -6   2  -2 1135.69   56.09
  -6   2  -2 1026.80   56.09
  -6   2  -2 1019.20   54.89
  -6   2  -2 1084.99   61.99
  -6   2  -2 1068.19   55.59
   6  -2   2 1076.89   55.49
   6  -2   2 1068.29   56.59
   6  -2   2 1114.59   55.69
   6  -2   2  993.90   66.29
   6  -2   2 1074.29   58.69
  -7   2  -2    1.70    1.30
  -7   2  -2   -3.30    2.50
  -7   2  -2    1.70    5.40
  -7   2  -2    1.40    4.00
   7  -2   2    0.80    5.50
   7  -2   2   -3.60    3.70
   7  -2   2   -0.10    6.90
   7  -2   2   -3.00    3.00
   7  -2   2    4.80    3.00
  -8   2  -2  316.27   25.40
  -8   2  -2  332.07   20.20
  -8   2  -2  297.27   26.70
  -8   2  -2  300.67   17.00
   8  -2   2  358.16   18.40
   8  -2   2  318.47   23.90
   8  -2   2  309.37   19.30
  -9   2  -2  426.86   31.30
  -9   2  -2  362.06   32.40
  -9   2  -2  417.96   23.00
   9  -2   2  449.76   23.10
   9  -2   2  380.76   29.00
   8   1  -2  507.15   28.70
   8   1  -2  594.24   31.40
   8   1  -2  524.75   27.80
  -8  -1   2  517.75   37.00
  -8  -1   2  442.06   36.50
  -8  -1   2  515.75   29.60
  -8  -1   2  496.65   28.30
   7   1  -2  414.76   23.20
   7   1  -2  433.06   22.20
   7   1  -2  347.57   37.30
   7   1  -2  409.06   30.30
   7   1  -2  356.46   21.20
  -7  -1   2  363.46   29.60
  -7  -1   2  400.86   29.20
  -7  -1   2  394.26   22.70
  -7  -1   2  405.36   21.10
   6   1  -2    1.60    3.20
   6   1  -2    2.60    1.90
   6   1  -2   -1.30    5.80
  -6  -1   2    3.40    1.80
  -6  -1   2    2.30    2.40
  -6  -1   2    1.40    4.60
   5   1  -2  902.61   54.99
   5   1  -2 1041.20   64.99
   5   1  -2 1181.58   55.89
  -5  -1   2 1134.59   58.59
  -5  -1   2 1018.10   60.39
  -5  -1   2 1109.29   60.99
  -5  -1   2 1063.19   55.49
   4   1  -2 3101.69  143.09
   4   1  -2 2692.93  149.79
   4   1  -2 2570.54  142.49
  -4  -1   2 2873.21  147.39
  -4  -1   2 2623.44  146.69
  -4  -1   2 2932.61  145.29
  -4  -1   2 2655.43  142.69
   3   1  -2 1486.95   81.49
   3   1  -2 1588.84   76.29
   3   1  -2 1463.65   77.59
   3   1  -2 1472.05   76.29
  -3  -1   2 1398.66   79.59
  -3  -1   2 1556.84   78.09
  -3  -1   2 1272.27   76.29
  -3  -1   2 1620.64   80.19
   2   1  -2  596.14   31.50
   2   1  -2  544.05   27.90
   2   1  -2  485.65   28.00
   2   1  -2  520.55   29.00
   2   1  -2  529.65   30.90
  -2  -1   2  492.05   30.60
  -2  -1   2  593.34   28.90
  -1  -1   2  760.82   41.40
   0   1  -2 3512.45  195.08
   0  -1   2 3614.74  195.28
  -1   1  -2  672.43   34.50
  -1   1  -2  619.94   34.60
  -1   1  -2  721.53   34.30
   1  -1   2  631.64   34.50
   1  -1   2  644.04   36.00
   1  -1   2  661.63   34.40
   1  -1   2  715.13   34.30
  -2   1  -2   71.19    4.10
  -2   1  -2   64.89    4.50
  -2   1  -2   70.99    4.60
  -2   1  -2   74.99    4.10
   2  -1   2   64.09    4.40
   2  -1   2   68.09    4.30
   2  -1   2   74.09    4.20
   2  -1   2   66.89    4.70
   2  -1   2   73.99    4.10
   2  -1   2   80.19    7.20
  -3   1  -2 2254.07  119.79
   3  -1   2 2294.87  119.99
   3  -1   2 2294.97  119.49
   3  -1   2 2476.65  124.29
  -4   1  -2  842.92   42.20
  -4   1  -2  738.93   41.40
  -4   1  -2  815.32   41.70
  -4   1  -2  753.12   42.10
  -4   1  -2  902.71   46.30
   4  -1   2  805.82   42.40
   4  -1   2  822.22   48.20
   4  -1   2  779.22   41.50
   4  -1   2  814.32   41.80
   4  -1   2  778.72   41.90
  -5   1  -2    3.90    0.90
  -5   1  -2    5.50    3.00
  -5   1  -2    4.10    4.00
  -5   1  -2    3.20    1.70
   5  -1   2    4.80    1.50
   5  -1   2    1.80    4.50
   5  -1   2    3.50    2.00
  -6   1  -2  282.77   17.70
  -6   1  -2  352.36   18.80
  -6   1  -2  297.67   16.90
  -6   1  -2  332.47   24.00
  -6   1  -2  320.97   18.50
   6  -1   2  327.17   21.30
   6  -1   2  292.97   28.20
   6  -1   2  335.37   19.00
   6  -1   2  348.97   18.00
   6  -1   2  329.17   17.80
  -7   1  -2  740.73   46.00
  -7   1  -2  697.73   39.90
  -7   1  -2  749.23   40.10
  -7   1  -2  778.42   44.90
  -7   1  -2  744.33   38.50
  -7   1  -2  641.24   39.20
   7  -1   2  797.62   39.10
   7  -1   2  643.84   52.29
   7  -1   2  792.42   40.70
   7  -1   2  828.02   39.60
   7  -1   2  746.53   43.00
  -8   1  -2   12.70    7.20
  -8   1  -2    9.10    4.30
  -8   1  -2   17.40   12.10
   8  -1   2   10.30    5.00
   8  -1   2    8.10    4.00
  -9   1  -2   58.59   15.70
  -9   1  -2   52.79    5.20
  -9   1  -2   47.20   17.50
   9  -1   2   56.49   14.30
   8   0  -2   42.10   11.40
   8   0  -2   35.90    5.40
  -8   0   2   36.70   15.20
  -8   0   2   26.80    4.60
  -8   0   2   34.80   15.20
  -8   0   2   28.70    7.60
   7   0  -2  337.77   21.60
   7   0  -2  341.17   19.80
  -7   0   2  287.57   25.60
  -7   0   2  327.57   18.00
  -7   0   2  347.17   19.40
  -7   0   2  324.47   26.30
   6   0  -2 1281.87   62.99
   6   0  -2 1213.88   61.29
   6   0  -2 1016.20   71.69
   6   0  -2 1129.99   60.19
  -6   0   2 1090.69   66.89
  -6   0   2 1166.68   60.89
  -6   0   2 1188.78   60.19
  -6   0   2 1221.48   67.09
   5   0  -2  458.15   25.10
   5   0  -2  370.66   31.10
   5   0  -2  440.46   22.20
   5   0  -2  419.86   23.00
  -5   0   2  404.36   22.70
  -5   0   2  410.46   28.50
  -5   0   2  428.06   22.20
  -5   0   2  422.16   27.70
   4   0  -2  121.99    9.80
   4   0  -2  104.69   13.30
   4   0  -2  109.39    7.50
  -4   0   2  106.49   11.10
  -4   0   2  111.29   11.20
  -4   0   2  114.19   12.10
  -4   0   2  115.69    7.10
  -4   0   2  115.79    7.60
   3   0  -2 1339.87   68.09
   3   0  -2 1279.27   73.29
   3   0  -2 1352.66   69.59
   3   0  -2 1377.16   67.79
  -3   0   2 1393.66   72.59
  -3   0   2 1313.27   70.39
  -3   0   2 1285.97   70.99
  -3   0   2 1220.18   67.89
   2   0  -2 1182.48   70.99
   2   0  -2 1409.46   73.99
  -2   0   2 1498.95   73.69
   1   0  -2  183.18   12.20
   1   0  -2  169.78    9.90
   1   0  -2  208.18   10.90
  -1   0   2  199.48   10.80
  -1   0   2  190.88   11.70
  -1   0   2  191.48   12.10
  -1   0   2  172.98    9.90
   0   0  -2  176.38   11.20
   0   0  -2  201.88   10.40
   0   0  -2  209.48   10.20
   0   0  -2  196.28   10.20
   0   0   2  199.18   10.30
   0   0   2  193.88   10.30
   0   0   2  203.28   10.20
   1   0   2 2213.38  126.89
  -2   0  -2  722.33   38.10
  -2   0  -2  710.43   38.30
  -2   0  -2  808.52   38.40
  -2   0  -2  727.13   38.30
   2   0   2  730.53   38.10
   2   0   2  769.12   38.30
   2   0   2  755.62   38.20
   2   0   2  710.63   38.40
  -3   0  -2    0.10    1.10
  -3   0  -2    0.70    1.60
  -3   0  -2    2.50    1.00
   3   0   2    1.80    2.50
   3   0   2    3.00    0.80
   3   0   2    1.50    0.70
  -4   0  -2 1641.34   82.99
  -4   0  -2 1468.25   79.59
  -4   0  -2 1527.05   79.29
   4   0   2 1678.73   86.29
   4   0   2 1520.85   79.29
   4   0   2 1446.86   79.09
   4   0   2 1507.15   79.79
  -5   0  -2 1691.73   89.79
  -5   0  -2 1603.54   85.79
  -5   0  -2 1506.05   85.19
   5   0   2 1804.12   85.29
   5   0   2 1722.03   85.19
   5   0   2 1594.24   85.99
   5   0   2 1656.63   94.19
  -6   0  -2  301.97   22.70
  -6   0  -2  322.37   22.00
  -6   0  -2  353.46   18.30
  -6   0  -2  308.67   17.80
  -6   0  -2  283.07   17.00
   6   0   2  325.47   17.10
   6   0   2  275.07   20.10
   6   0   2  317.27   18.40
   6   0   2  332.27   17.30
   6   0   2  269.97   27.80
  -7   0  -2  189.38   12.60
  -7   0  -2  173.88   11.20
  -7   0  -2  186.88   17.50
  -7   0  -2  187.58   18.60
  -7   0  -2  156.28   13.40
   7   0   2  190.48   11.90
   7   0   2  158.68   25.10
   7   0   2  189.58   15.70
   7   0   2  194.48   13.30
  -8   0  -2  765.32   42.10
  -8   0  -2  783.12   39.80
  -8   0  -2  691.33   48.10
  -8   0  -2  764.82   47.30
   8   0   2  754.22   44.00
   8   0   2  862.81   40.50
   8   0   2  720.23   40.90
  -9   0  -2  450.15   37.40
  -9   0  -2  514.85   35.90
  -9   0  -2  529.75   26.80
   9   0   2  421.86   28.40
   9   0   2  522.45   27.60
   9   0   2  563.44   32.40
   8  -1  -2  581.34   31.90
   8  -1  -2  632.04   35.70
   8  -1  -2  575.24   32.40
  -8   1   2  500.75   40.10
  -8   1   2  586.74   31.30
  -8   1   2  629.34   41.20
  -8   1   2  642.04   33.40
   7  -1  -2   11.90    8.60
  -7   1   2    8.20    3.80
  -7   1   2   20.00   12.70
  -7   1   2   15.20    2.10
  -7   1   2   13.90    2.70
  -7   1   2   11.40    5.30
   6  -1  -2  207.38   13.30
   6  -1  -2  233.88   12.30
   6  -1  -2  210.28   16.40
  -6   1   2  204.88   12.10
  -6   1   2  208.08   12.90
  -6   1   2  235.48   13.50
  -6   1   2  194.88   11.50
  -6   1   2  189.38   19.50
  -6   1   2  212.28   18.90
   5  -1  -2 1491.75   94.39
   5  -1  -2 1762.22   87.99
   5  -1  -2 1765.82   85.19
   5  -1  -2 1666.83   85.89
  -5   1   2 1679.83   90.39
  -5   1   2 1571.14   85.59
  -5   1   2 1601.74   84.99
  -5   1   2 1643.04   92.19
  -5   1   2 1707.93   85.29
   4  -1  -2 1108.99   59.19
   4  -1  -2 1109.69   66.49
   4  -1  -2 1247.68   61.39
   4  -1  -2 1131.99   58.69
  -4   1   2 1079.99   58.99
  -4   1   2 1135.89   64.79
  -4   1   2 1159.48   58.79
   3  -1  -2   68.09    4.60
   3  -1  -2   74.99   10.20
   3  -1  -2   65.99    5.00
  -3   1   2   68.99    5.00
  -3   1   2   70.19    9.40
  -3   1   2   81.09    9.50
   2  -1  -2  803.42   40.80
   2  -1  -2  761.12   42.30
   2  -1  -2  830.72   45.30
  -2   1   2  784.62   40.80
  -2   1   2  831.42   44.80
  -2   1   2  668.73   42.40
  -2   1   2  849.41   40.60
   1  -1  -2 6010.40  328.17
  -1   1   2 6418.56  327.27
  -1  -1  -2   22.00    2.00
  -1  -1  -2   22.50    1.30
  -1  -1  -2   18.70    1.60
   1   1   2   17.50    1.30
   1   1   2   18.70    1.30
   1   1   2   18.20    1.60
   1   1   2   21.40    1.60
  -2  -1  -2 1333.07   69.29
   2   1   2 1247.88   66.19
  -3  -1  -2 5548.15  279.47
   3   1   2 4442.76  284.07
  -4  -1  -2   81.89    8.90
  -4  -1  -2   74.19    7.90
  -4  -1  -2   69.09    5.00
  -4  -1  -2   71.69    5.80
   4   1   2   69.79    6.30
   4   1   2   83.09   11.90
   4   1   2   82.89    5.10
  -5  -1  -2  120.59    8.40
  -5  -1  -2  110.19    7.40
  -5  -1  -2  140.79    9.00
  -5  -1  -2  118.79   11.50
  -5  -1  -2  129.39   12.60
   5   1   2  108.09   16.20
   5   1   2  107.29    9.60
   5   1   2  141.19    7.60
  -6  -1  -2 1103.69   55.49
  -6  -1  -2 1069.99   56.29
  -6  -1  -2  959.20   55.99
  -6  -1  -2 1086.09   60.29
  -6  -1  -2 1074.99   61.19
   6   1   2 1191.78   55.39
   6   1   2 1016.60   57.59
   6   1   2 1137.09   56.69
   6   1   2  976.10   67.49
  -7  -1  -2  481.15   25.50
  -7  -1  -2  453.05   32.80
  -7  -1  -2  471.15   31.50
  -7  -1  -2  456.55   26.80
   7   1   2  475.15   28.30
   7   1   2  478.65   27.30
   7   1   2  471.55   25.90
   7   1   2  494.95   25.40
  -8  -1  -2    6.10    3.60
  -8  -1  -2    0.50    3.90
  -8  -1  -2    1.90    5.30
   8   1   2    5.40    4.40
   8   1   2    4.70    2.90
  -9  -1  -2  135.59   18.70
  -9  -1  -2  122.89   21.20
   9   1   2  123.49   10.20
   8  -2  -2   44.20    7.20
   8  -2  -2   47.30   12.50
   8  -2  -2   46.00    7.40
  -8   2   2   48.30    4.70
  -8   2   2   53.49   15.00
  -8   2   2   40.70   16.10
   7  -2  -2  842.52   45.00
   7  -2  -2  748.03   42.00
  -7   2   2  859.31   49.00
  -7   2   2  765.12   40.40
  -7   2   2  759.02   41.60
  -7   2   2  737.73   41.00
  -7   2   2  778.92   41.70
  -7   2   2  718.13   49.60
   6  -2  -2  581.14   32.00
   6  -2  -2  466.75   39.30
   6  -2  -2  526.05   28.70
   6  -2  -2  591.54   27.80
  -6   2   2  465.25   27.70
  -6   2   2  500.05   28.80
  -6   2   2  518.65   27.30
  -6   2   2  516.95   36.20
   5  -2  -2    4.70    3.50
   5  -2  -2    5.30    5.20
   5  -2  -2    4.20    2.20
  -5   2   2    5.50    4.60
  -5   2   2    4.50    2.00
  -5   2   2    5.40    1.20
  -5   2   2    2.20    1.80
   4  -2  -2  614.04   41.40
   4  -2  -2  611.34   32.50
   4  -2  -2  589.14   32.30
   4  -2  -2  631.24   35.40
   4  -2  -2  623.64   33.10
  -4   2   2  596.34   32.70
  -4   2   2  620.14   39.00
  -4   2   2  683.83   32.80
  -4   2   2  620.44   32.20
   3  -2  -2  547.25   29.10
   3  -2  -2  574.74   35.70
   3  -2  -2  587.04   31.70
   3  -2  -2  559.34   29.40
  -3   2   2  528.95   28.80
  -3   2   2  588.04   34.90
  -3   2   2  564.64   29.20
  -3   2   2  556.44   28.80
  -3   2   2  560.34   29.30
  -3   2   2  498.95   28.80
   2  -2  -2  989.70   51.39
   2  -2  -2 1006.60   56.09
   2  -2  -2  959.40   51.29
   2  -2  -2 1062.79   53.19
   2  -2  -2  961.50   51.09
  -2   2   2 1020.90   51.09
  -2   2   2  985.90   51.09
  -2   2   2 1039.20   55.99
  -2   2   2  947.01   51.09
  -2   2   2  986.50   51.29
  -2   2   2  982.00   51.29
   1  -2  -2  216.18   11.50
   1  -2  -2  230.58   15.40
   1  -2  -2  209.88   11.70
   1  -2  -2  224.08   11.80
   1  -2  -2  217.68   13.10
  -1   2   2  215.78   11.70
  -1   2   2  217.88   11.70
  -1   2   2  221.08   11.50
  -1   2   2  218.78   11.60
  -1   2   2  237.38   15.50
   0  -2  -2 4253.27  221.78
   0   2   2 3907.11  220.68
  -1  -2  -2 7063.59  420.26
   1   2   2 9003.10  421.26
  -2  -2  -2  116.59    6.10
  -2  -2  -2  101.59    6.20
  -2  -2  -2  103.09    5.70
   2   2   2   99.49    6.50
   2   2   2  103.29    6.10
   2   2   2  105.79    7.70
  -3  -2  -2  729.03   36.20
  -3  -2  -2  706.43   36.00
  -3  -2  -2  592.24   39.80
   3   2   2  750.02   41.00
   3   2   2  749.33   36.20
   3   2   2  658.63   36.00
  -4  -2  -2 1984.90  120.39
  -4  -2  -2 2285.67  124.49
  -4  -2  -2 2525.45  120.49
  -4  -2  -2 2488.55  120.19
   4   2   2 2328.77  127.49
   4   2   2 2416.56  120.19
   4   2   2 2367.46  120.79
  -5  -2  -2  643.44   39.30
  -5  -2  -2  624.34   36.20
  -5  -2  -2  731.83   41.20
   5   2   2  652.03   36.80
   5   2   2  668.43   45.90
   5   2   2  772.12   35.60
  -6  -2  -2   28.40    3.90
   6   2   2   38.10   16.50
   6   2   2   29.30    4.20
  -7  -2  -2  578.64   33.10
  -7  -2  -2  595.74   33.50
   7   2   2  617.44   49.90
   7   2   2  619.44   33.80
  -8  -2  -2  498.45   28.40
  -8  -2  -2  519.75   37.90
  -9  -2  -2  164.78   23.70
  -9  -2  -2  186.88   13.60
   9   2   2  183.38   12.20
   8  -3  -2   65.69   13.90
  -8   3   2   65.09   16.30
  -8   3   2   65.49    5.20
  -8   3   2   60.79   17.70
   7  -3  -2  193.88   14.10
   7  -3  -2  205.08   18.10
   7  -3  -2  223.08   12.70
  -7   3   2  185.68   22.00
  -7   3   2  227.48   14.00
  -7   3   2  190.78   11.30
  -7   3   2  210.28   13.90
   6  -3  -2  994.60   50.39
   6  -3  -2  862.01   61.59
   6  -3  -2 1003.10   53.69
   6  -3  -2 1023.20   49.30
   6  -3  -2 1073.69   49.40
  -6   3   2  880.31   64.19
  -6   3   2  955.00   48.80
  -6   3   2  813.82   49.20
  -6   3   2  887.81   50.49
   5  -3  -2 2110.79  108.69
   5  -3  -2 2011.30  119.39
   5  -3  -2 2139.19  109.39
   5  -3  -2 2139.69  111.99
  -5   3   2 2121.69  117.29
  -5   3   2 1977.80  108.29
  -5   3   2 2142.79  109.19
  -5   3   2 2066.49  108.59
  -5   3   2 2284.07  109.09
   4  -3  -2  262.37   15.10
   4  -3  -2  261.37   14.70
   4  -3  -2  294.67   18.60
   4  -3  -2  271.17   23.90
   4  -3  -2  270.27   15.70
  -4   3   2  276.77   15.40
  -4   3   2  258.67   14.40
  -4   3   2  293.97   22.60
  -4   3   2  284.17   14.70
  -4   3   2  269.97   15.30
  -4   3   2  264.87   14.60
   3  -3  -2  496.65   26.10
   3  -3  -2  464.65   25.70
   3  -3  -2  471.05   25.50
   3  -3  -2  509.65   28.30
   3  -3  -2  502.45   32.80
  -3   3   2  506.85   25.40
  -3   3   2  475.05   25.30
  -3   3   2  477.15   25.90
  -3   3   2  519.25   32.30
  -3   3   2  490.55   26.00
  -3   3   2  471.55   25.50
  -2   3   2 2707.93  170.08
  -1   3   2 1657.33  113.39
   0  -3  -2   95.39    5.40
   0  -3  -2  104.99    5.20
   0  -3  -2   98.99    5.60
   0  -3  -2   99.09    5.80
   0   3   2   97.99    5.70
   0   3   2   95.09    5.40
   0   3   2   93.49    5.40
   0   3   2   96.19    7.40
   0   3   2  110.79    5.60
  -1  -3  -2  579.44   31.60
  -1  -3  -2  627.74   31.60
  -1  -3  -2  645.74   31.60
  -1  -3  -2  580.94   33.00
  -1  -3  -2  591.14   31.50
  -1  -3  -2  595.54   31.50
   1   3   2  623.34   31.70
   1   3   2  604.94   31.50
   1   3   2  643.74   31.70
   1   3   2  633.74   31.50
   1   3   2  608.24   31.50
  -2  -3  -2 7375.26  463.35
   2   3   2 9999.00  463.65
  -3  -3  -2 1798.92   82.49
  -3  -3  -2 1539.95   82.39
  -3  -3  -2 1467.45   82.39
  -3  -3  -2 1689.03   87.59
   3   3   2 1524.15   82.69
   3   3   2 1596.64   82.49
  -4  -3  -2   19.70    3.80
   4   3   2   12.30    7.40
   4   3   2   17.50    3.20
  -5  -3  -2  469.15   22.50
  -5  -3  -2  397.46   23.00
   5   3   2  358.06   31.80
   5   3   2  451.25   23.00
   5   3   2  465.35   22.80
  -6  -3  -2  813.92   50.09
  -6  -3  -2  990.00   49.60
   6   3   2  935.61   49.80
   6   3   2 1017.00   51.09
   6   3   2 1035.50   50.09
  -7  -3  -2  195.28   12.80
   7   3   2  198.28   14.30
  -8  -3  -2   31.30    9.70
  -8  -3  -2   42.50   16.50
  -9  -3  -2  490.45   27.40
   9   3   2  481.85   26.80
   8  -4  -2  329.27   24.50
  -8   4   2  282.17   19.50
  -8   4   2  337.87   20.20
  -8   4   2  315.97   16.90
  -8   4   2  294.07   30.00
   7  -4  -2  475.35   51.09
   7  -4  -2  636.34   30.50
   7  -4  -2  582.24   35.70
   7  -4  -2  597.44   30.40
  -7   4   2  530.45   29.50
  -7   4   2  579.24   31.20
  -7   4   2  542.05   41.20
  -7   4   2  573.84   31.60
   6  -4  -2   48.80   16.70
   6  -4  -2   38.90    6.10
   6  -4  -2   56.09   12.10
   6  -4  -2   60.79    7.50
   6  -4  -2   52.99    5.20
  -6   4   2   43.60    3.60
  -6   4   2   39.50    5.20
  -6   4   2   51.89   14.50
  -6   4   2   52.69    7.10
  -6   4   2   50.09    7.00
   5  -4  -2   91.89   16.90
   5  -4  -2   88.69    6.20
   5  -4  -2   73.89    7.10
   5  -4  -2  103.09    8.20
   5  -4  -2   83.89   12.00
  -5   4   2   98.49    6.10
  -5   4   2   86.69    7.60
  -5   4   2   99.09   15.40
  -5   4   2   87.09    6.10
  -5   4   2   84.09    5.20
  -5   4   2   89.49    7.90
   4  -4  -2 1000.10   50.99
   4  -4  -2  953.90   50.09
   4  -4  -2  907.51   50.29
   4  -4  -2  977.10   59.89
   4  -4  -2 1003.30   53.39
  -4   4   2 1024.70   58.89
  -4   4   2  944.01   50.49
  -4   4   2  927.61   49.80
  -4   4   2  942.41   49.99
  -4   4   2  963.30   49.99
  -4   4   2  991.00   50.69
   3  -4  -2 1016.70   55.99
   3  -4  -2 1088.39   55.79
   3  -4  -2 1117.99   63.59
   3  -4  -2 1102.59   56.39
   3  -4  -2 1004.30   55.49
   3  -4  -2 1134.99   55.59
  -3   4   2 1074.09   56.19
  -3   4   2 1059.99   55.59
  -3   4   2 1167.58   63.69
  -3   4   2 1074.99   56.19
  -3   4   2 1048.30   55.69
  -3   4   2 1070.09   55.49
   2  -4  -2    2.70    0.60
   2  -4  -2    2.50    1.10
   2  -4  -2    2.30    1.20
   2  -4  -2    4.30    0.90
   2  -4  -2    1.00    1.20
  -2   4   2    2.80    3.00
  -2   4   2    3.10    1.30
  -2   4   2    3.00    1.10
  -2   4   2    3.30    0.60
  -2   4   2    1.30    1.20
   1  -4  -2  597.64   32.00
   1  -4  -2  609.64   31.60
   1  -4  -2  600.84   31.70
   1  -4  -2  636.14   32.20
  -1   4   2  660.93   32.10
  -1   4   2  591.24   32.10
  -1   4   2  607.54   36.70
  -1   4   2  600.54   31.80
  -1   4   2  617.74   31.60
   0  -4  -2  112.59    6.60
   0  -4  -2  112.59    6.40
   0  -4  -2  112.69    6.30
   0  -4  -2  120.59    6.70
   0  -4  -2  118.89    6.10
   0   4   2  113.19    6.60
   0   4   2  114.09    8.80
   0   4   2  105.79    6.20
   0   4   2  114.99    6.80
   0   4   2  127.79    6.70
   0   4   2  115.19    6.40
  -1  -4  -2  123.19    6.80
  -1  -4  -2  119.69    6.60
  -1  -4  -2  138.69    7.00
  -1  -4  -2  117.29    6.60
  -1  -4  -2  121.79    9.20
   1   4   2  116.39    8.60
   1   4   2  129.69    6.80
   1   4   2  125.19    6.60
   1   4   2  127.89    7.10
   1   4   2  112.79    6.70
   1   4   2  125.79    7.10
  -2  -4  -2  250.07   12.80
  -2  -4  -2  238.38   15.80
  -2  -4  -2  230.78   13.20
  -2  -4  -2  249.18   13.00
  -2  -4  -2  226.68   13.10
   2   4   2  244.38   12.90
   2   4   2  253.27   13.40
   2   4   2  235.88   13.40
   2   4   2  281.47   16.20
  -3  -4  -2  934.81   50.49
  -3  -4  -2  894.01   47.70
  -3  -4  -2  965.30   47.40
   3   4   2 1081.69   48.00
   3   4   2  829.22   50.19
   3   4   2  820.02   47.70
  -4  -4  -2 1836.92  109.69
  -4  -4  -2 2199.48  115.59
  -4  -4  -2 2122.49  109.79
  -4  -4  -2 2205.78  109.79
  -4  -4  -2 2375.06  113.09
   4   4   2 2061.79  109.89
   4   4   2 1984.00  110.09
   4   4   2 2042.00  113.39
   4   4   2 2395.16  116.29
  -5  -4  -2   88.49    6.10
  -5  -4  -2   85.19    5.40
  -5  -4  -2   83.39   12.70
   5   4   2   75.09   14.50
   5   4   2   81.79   11.80
   5   4   2   79.39    8.40
  -6  -4  -2  329.17   16.90
  -6  -4  -2  350.46   17.30
  -6  -4  -2  309.47   18.20
   6   4   2  307.47   18.10
   6   4   2  274.67   29.40
  -7  -4  -2  742.73   36.60
  -7  -4  -2  622.24   37.30
  -7  -4  -2  629.24   36.00
   7   4   2  756.82   38.00
   7   4   2  701.13   36.40
  -8  -4  -2  447.16   23.20
  -8  -4  -2  390.86   24.70
   8   4   2  409.36   22.90
  -9  -4  -2    1.30    8.80
  -9  -4  -2    4.20    3.30
   9   4   2   -2.80    2.90
   8  -5  -2    5.60    5.60
  -8   5   2    5.50    8.30
  -8   5   2    1.60    5.10
  -8   5   2    7.00    1.90
   7  -5  -2  280.77   16.10
   7  -5  -2  298.97   16.50
   7  -5  -2  256.07   22.40
  -7   5   2  267.67   14.90
  -7   5   2  292.47   17.40
  -7   5   2  289.27   17.70
  -7   5   2  257.27   16.10
  -7   5   2  269.77   27.90
   6  -5  -2  796.52   41.60
   6  -5  -2  723.03   55.09
   6  -5  -2  797.02   42.70
   6  -5  -2  801.52   46.30
   6  -5  -2  779.52   41.40
  -6   5   2  785.62   52.49
  -6   5   2  749.03   40.70
  -6   5   2  802.42   42.50
  -6   5   2  844.92   42.10
  -6   5   2  784.42   41.30
   5  -5  -2  257.37   14.90
   5  -5  -2  291.17   20.10
   5  -5  -2  261.67   26.60
   5  -5  -2  249.38   15.40
   5  -5  -2  280.67   16.40
  -5   5   2  257.67   14.20
  -5   5   2  259.87   15.70
  -5   5   2  282.27   25.10
  -5   5   2  268.87   14.70
  -5   5   2  268.57   14.80
   4  -5  -2  114.39   16.70
   4  -5  -2  102.59    7.70
   4  -5  -2  111.49    7.20
   4  -5  -2  111.09    6.80
   4  -5  -2  115.79   12.30
   4  -5  -2  118.29    8.40
  -4   5   2  116.49    8.30
  -4   5   2  121.29   16.00
  -4   5   2  116.89    7.10
  -4   5   2  112.49    6.30
  -4   5   2  109.19    8.10
   3  -5  -2 1918.01   96.39
   3  -5  -2 1813.42   95.99
   3  -5  -2 1805.02   96.59
  -3   5   2 1840.12   96.29
  -3   5   2 1993.60  105.09
  -3   5   2 1878.91   96.89
  -3   5   2 1881.91   95.99
  -3   5   2 1847.92   96.79
   2  -5  -2 1982.40  103.09
   2  -5  -2 1922.11  102.49
   2  -5  -2 2059.49  103.29
   2  -5  -2 2015.80  102.69
  -2   5   2 2042.00  109.89
  -2   5   2 2003.90  103.09
  -2   5   2 1994.40  102.79
  -2   5   2 1973.90  103.19
   1  -5  -2  306.07   16.10
   1  -5  -2  282.77   16.00
   1  -5  -2  304.27   15.30
   1  -5  -2  287.07   15.60
  -1   5   2  281.17   19.10
  -1   5   2  314.57   16.10
  -1   5   2  280.27   16.10
  -1   5   2  295.77   15.60
   0  -5  -2  355.56   18.70
   0  -5  -2  344.47   18.40
   0  -5  -2  345.77   18.40
   0  -5  -2  351.46   18.20
   0  -5  -2  358.56   18.80
   0   5   2  384.36   18.80
   0   5   2  324.27   18.30
   0   5   2  348.37   18.40
   0   5   2  356.66   18.90
   0   5   2  340.07   21.40
  -1  -5  -2 1822.82   89.49
  -1  -5  -2 1824.12   89.59
  -1  -5  -2 1733.03   89.09
   1   5   2 1759.92   89.49
   1   5   2 1708.53   89.29
   1   5   2 1586.64   89.19
   1   5   2 1731.03   89.59
  -2  -5  -2 2093.69  115.29
   2   5   2 2281.37  115.49
   2   5   2 2357.26  115.49
  -3  -5  -2  657.33   36.90
  -3  -5  -2  772.42   36.70
  -3  -5  -2  690.23   36.70
   3   5   2  715.13   37.20
   3   5   2  733.83   36.80
   3   5   2  666.03   41.20
   3   5   2  714.93   37.30
  -4  -5  -2  207.58   10.90
  -4  -5  -2  174.58   11.80
   4   5   2  169.48   11.60
   4   5   2  203.48   15.40
  -5  -5  -2 2132.19  107.49
  -5  -5  -2 1755.22  100.49
  -5  -5  -2 1932.71  100.59
  -5  -5  -2 2161.68  104.59
  -5  -5  -2 1770.52  100.19
  -5  -5  -2 2066.09  100.69
   5   5   2 2132.69  109.29
   5   5   2 1869.21  105.49
   5   5   2 1958.10  100.79
   5   5   2 1745.73  100.89
  -6  -5  -2  795.72   43.60
  -6  -5  -2  904.21   49.40
  -6  -5  -2  943.01   44.10
  -6  -5  -2  835.82   44.30
  -6  -5  -2  852.21   51.79
  -6  -5  -2  792.52   43.90
   6   5   2  711.33   44.60
   6   5   2  830.92   55.69
   6   5   2  906.21   44.20
  -7  -5  -2   60.99    5.80
  -7  -5  -2   45.80   15.50
  -7  -5  -2   57.99    5.00
  -7  -5  -2   67.39   16.90
  -7  -5  -2   43.50    7.60
  -8  -5  -2  310.67   29.40
  -8  -5  -2  310.17   19.00
  -8  -5  -2  315.47   29.90
  -8  -5  -2  349.77   20.40
  -8  -5  -2  367.66   19.10
   8   5   2  355.76   19.20
  -9  -5  -2  294.97   17.10
   9   5   2  270.47   17.20
   7  -6  -2  270.07   16.50
   7  -6  -2  264.17   22.30
   7  -6  -2  241.78   15.40
  -7   6   2  248.88   27.90
  -7   6   2  234.78   13.80
  -7   6   2  271.37   16.50
  -7   6   2  258.27   17.10
   6  -6  -2   11.60    2.70
   6  -6  -2    9.00    8.30
   6  -6  -2    7.70    4.90
   6  -6  -2    9.30    2.80
   6  -6  -2   11.90    3.20
  -6   6   2   15.10    2.20
  -6   6   2    9.40    7.00
  -6   6   2   10.80    3.00
  -6   6   2   13.30    3.30
  -6   6   2   11.60    2.40
   5  -6  -2  897.41   56.59
   5  -6  -2  930.31   61.59
   5  -6  -2  886.71   48.40
   5  -6  -2  909.51   48.80
   5  -6  -2  971.30   49.70
  -5   6   2  980.10   59.79
  -5   6   2  974.80   49.40
  -5   6   2  902.71   47.80
  -5   6   2  929.21   48.30
  -5   6   2  883.71   48.10
   4  -6  -2 1968.70   99.19
   4  -6  -2 1879.81   98.59
   4  -6  -2 1874.71   97.89
   4  -6  -2 1940.91   97.89
   4  -6  -2 1914.31   98.29
  -4   6   2 1917.91   98.99
  -4   6   2 1910.31   98.19
  -4   6   2 1904.71   98.89
  -4   6   2 1706.73   97.89
  -4   6   2 1885.51   97.99
  -4   6   2 2061.79  108.99
   3  -6  -2  207.58   12.50
   3  -6  -2  229.88   11.50
   3  -6  -2  205.68   12.70
   3  -6  -2  209.08   11.90
   3  -6  -2  201.68   11.30
  -3   6   2  201.68   12.70
  -3   6   2  209.98   11.80
  -3   6   2  216.68   20.40
  -3   6   2  220.78   11.30
  -3   6   2  211.68   12.50
  -3   6   2  220.58   11.60
   2  -6  -2  453.75   23.90
   2  -6  -2  439.16   24.80
   2  -6  -2  475.65   24.60
  -2   6   2  468.35   31.70
  -2   6   2  459.35   24.80
  -2   6   2  472.25   23.80
  -2   6   2  468.85   24.30
  -2   6   2  447.16   24.90
   1  -6  -2 1235.98   67.19
   1  -6  -2 1385.16   67.39
   1  -6  -2 1301.47   66.79
   1  -6  -2 1285.97   66.59
  -1   6   2 1233.58   70.79
  -1   6   2 1243.98   67.29
  -1   6   2 1294.07   66.89
  -1   6   2 1390.86   67.29
   0  -6  -2  733.03   45.50
   0  -6  -2  774.02   41.50
   0  -6  -2  803.82   41.80
   0  -6  -2  812.12   42.30
   0  -6  -2  836.22   42.20
   0  -6  -2  822.72   41.70
   0   6   2  800.52   41.80
   0   6   2  766.62   41.70
   0   6   2  901.61   42.20
   0   6   2  792.92   45.20
   0   6   2  836.02   42.40
  -1  -6  -2   10.20    2.20
  -1  -6  -2   17.10    6.80
  -1  -6  -2   18.40    3.70
  -1  -6  -2   15.50    2.90
   1   6   2   15.20    1.80
   1   6   2   16.00    2.90
   1   6   2   13.70    5.80
   1   6   2   20.20    3.50
   1   6   2   12.00    2.40
  -2  -6  -2  475.75   25.70
  -2  -6  -2  502.55   30.50
  -2  -6  -2  519.15   25.90
  -2  -6  -2  476.85   25.40
   2   6   2  496.55   25.70
   2   6   2  464.75   26.20
   2   6   2  506.05   28.00
   2   6   2  491.05   26.20
   2   6   2  487.75   25.30
  -3  -6  -2 1125.09   62.69
  -3  -6  -2 1254.27   62.49
  -3  -6  -2 1117.79   62.79
  -3  -6  -2 1124.69   62.29
   3   6   2 1305.87   62.49
   3   6   2 1231.48   63.09
   3   6   2 1225.38   63.19
   3   6   2 1304.97   65.99
  -4  -6  -2  383.46   25.60
  -4  -6  -2  335.17   19.10
  -4  -6  -2  341.97   20.10
   4   6   2  398.76   20.70
  -5  -6  -2  237.48   14.10
  -5  -6  -2  274.17   13.40
  -5  -6  -2  246.28   14.20
  -5  -6  -2  273.37   20.20
  -5  -6  -2  244.58   14.60
   5   6   2  222.88   15.00
   5   6   2  246.68   19.60
  -6  -6  -2  878.51   45.00
  -6  -6  -2  972.00   46.30
  -6  -6  -2  822.62   45.50
  -6  -6  -2  765.12   45.40
   6   6   2  876.61   56.19
   6   6   2  861.31   51.39
   6   6   2  916.71   46.10
  -7  -6  -2 1230.58   58.99
  -7  -6  -2 1041.10   58.59
  -7  -6  -2 1180.58   58.19
  -7  -6  -2 1100.89   58.99
   7   6   2 1084.19   59.89
   7   6   2 1120.39   73.49
  -8  -6  -2   38.70   18.20
  -8  -6  -2   43.30    6.80
  -8  -6  -2   48.60   17.90
  -8  -6  -2   48.20    4.50
   8   6   2   56.99    7.80
   8   6   2   49.50    9.20
   7  -7  -2  301.77   17.20
   7  -7  -2  268.27   24.10
  -7   7   2  263.17   29.50
  -7   7   2  268.47   15.10
  -7   7   2  302.77   17.80
  -7   7   2  275.77   19.00
   6  -7  -2  174.78   11.60
   6  -7  -2  200.58   18.80
   6  -7  -2  180.98   12.50
  -6   7   2  184.68   12.90
  -6   7   2  195.08   13.70
  -6   7   2  188.78   23.60
  -6   7   2  187.28   10.20
  -6   7   2  192.78   11.50
  -6   7   2  173.88   11.20
   5  -7  -2   72.99    5.60
   5  -7  -2   62.49    7.30
   5  -7  -2   72.59    8.00
   5  -7  -2   68.09    6.20
   5  -7  -2   87.79   13.30
  -5   7   2   74.29    4.50
  -5   7   2   69.99    5.60
  -5   7   2   75.89   19.90
  -5   7   2   76.99    8.10
  -5   7   2   75.59    6.20
  -5   7   2   69.49    7.50
   4  -7  -2  723.23   39.30
   4  -7  -2  715.03   38.90
   4  -7  -2  754.32   37.90
   4  -7  -2  719.73   37.80
   4  -7  -2  697.43   38.30
  -4   7   2  767.02   49.20
  -4   7   2  721.43   39.10
  -4   7   2  734.13   38.30
  -4   7   2  752.22   37.70
  -4   7   2  715.63   38.10
  -4   7   2  728.53   39.20
   3  -7  -2 2034.40  101.29
   3  -7  -2 1881.21  100.89
   3  -7  -2 2009.90  102.09
   3  -7  -2 2001.20  100.89
   3  -7  -2 1987.90  101.79
  -3   7   2 1974.00  101.99
  -3   7   2 2022.40  101.29
  -3   7   2 2053.99  111.29
  -3   7   2 1995.30  102.29
  -3   7   2 1861.71  107.29
  -3   7   2 1795.42  101.09
   2  -7  -2  317.57   17.00
   2  -7  -2  307.87   17.70
   2  -7  -2  321.97   16.50
   2  -7  -2  322.37   17.80
  -2   7   2  305.97   22.30
  -2   7   2  316.37   17.00
  -2   7   2  299.27   17.80
  -2   7   2  310.77   24.90
  -2   7   2  325.37   17.60
   1  -7  -2   94.29    7.10
   1  -7  -2  103.19    5.50
   1  -7  -2   90.19    9.40
  -1   7   2  109.09    7.10
  -1   7   2   98.19    7.20
  -1   7   2   92.89   10.90
  -1   7   2  102.29    6.30
   0  -7  -2 1653.23   81.99
   0  -7  -2 1424.26   85.99
   0  -7  -2 1577.74   82.09
   0  -7  -2 1509.85   81.19
   0  -7  -2 1604.94   81.59
   0  -7  -2 1583.34   81.49
   0   7   2 1569.04   81.59
   0   7   2 1609.94   82.29
   0   7   2 1516.15   81.39
   0   7   2 1821.92   82.09
   0   7   2 1549.74   85.59
  -1  -7  -2 1517.55   75.59
  -1  -7  -2 1491.45   75.39
  -1  -7  -2 1521.65   76.09
  -1  -7  -2 1431.16   80.39
  -1  -7  -2 1502.35   75.89
   1   7   2 1483.15   76.19
   1   7   2 1447.16   75.59
   1   7   2 1401.56   75.29
   1   7   2 1461.75   78.69
   1   7   2 1410.46   75.59
  -2  -7  -2  406.96   26.60
  -2  -7  -2  401.56   20.80
  -2  -7  -2  400.96   21.20
  -2  -7  -2  377.06   20.20
   2   7   2  357.46   21.20
   2   7   2  397.46   20.50
   2   7   2  347.07   20.40
   2   7   2  410.66   23.60
  -3  -7  -2  205.88   12.10
  -3  -7  -2  216.68   12.50
   3   7   2  203.08   13.10
   3   7   2  237.58   18.90
   3   7   2  224.58   12.00
   3   7   2  211.88   13.20
  -4  -7  -2  883.61   45.60
  -4  -7  -2  765.92   46.00
  -4  -7  -2  919.01   45.50
   4   7   2  911.61   46.70
   4   7   2  828.42   46.70
   4   7   2  977.50   51.69
   4   7   2  836.22   45.60
  -5  -7  -2  960.20   47.40
  -5  -7  -2  954.20   46.90
   5   7   2  840.92   52.59
   5   7   2  870.91   48.50
  -6  -7  -2   62.49   14.60
  -6  -7  -2   73.49    6.70
  -6  -7  -2   57.19    6.80
  -6  -7  -2   62.79    4.70
   6   7   2   68.49   13.10
   6   7   2   71.89   15.80
   6   7   2   82.29    8.30
  -7  -7  -2  264.57   17.10
  -7  -7  -2  308.57   16.00
  -7  -7  -2  332.77   17.90
  -7  -7  -2  268.77   17.00
  -7  -7  -2  314.77   24.50
   7   7   2  281.27   30.60
   7   7   2  320.37   18.20
   7   7   2  288.67   24.80
  -8  -7  -2  696.03   37.30
  -8  -7  -2  718.53   37.60
  -8  -7  -2  729.33   44.20
   8   7   2  652.13   38.80
   8   7   2  676.63   37.80
   7  -8  -2    6.10    6.10
  -7   8   2    7.90    3.50
  -7   8   2    5.20    4.60
  -7   8   2    6.20    8.60
   6  -8  -2  276.47   23.30
   6  -8  -2  283.87   16.90
  -6   8   2  267.87   28.60
  -6   8   2  281.47   17.20
  -6   8   2  276.17   15.90
  -6   8   2  244.38   15.60
  -6   8   2  279.37   18.00
  -6   8   2  274.17   14.60
   5  -8  -2  760.22   42.50
   5  -8  -2  852.11   42.10
   5  -8  -2  799.12   44.00
   5  -8  -2  818.92   43.20
  -5   8   2  825.52   43.70
  -5   8   2  842.92   42.60
  -5   8   2  826.92   41.80
  -5   8   2  789.22   42.30
  -5   8   2  841.32   55.09
  -5   8   2  815.92   43.50
  -5   8   2  709.63   50.69
   4  -8  -2  464.25   25.70
   4  -8  -2  504.35   25.20
   4  -8  -2  466.75   26.90
   4  -8  -2  471.85   25.10
   4  -8  -2  474.95   26.50
  -4   8   2  490.95   25.50
  -4   8   2  499.35   25.80
  -4   8   2  477.35   26.80
  -4   8   2  507.65   37.30
  -4   8   2  449.46   33.20
  -4   8   2  469.65   26.60
   3  -8  -2   42.40    4.60
   3  -8  -2   46.60    6.30
   3  -8  -2   48.20    3.20
   3  -8  -2   37.40    6.00
  -3   8   2   44.80    4.80
  -3   8   2   47.40   13.20
  -3   8   2   43.10   10.30
  -3   8   2   45.60    5.90
  -3   8   2   38.40    6.00
   2  -8  -2 1044.10   56.69
   2  -8  -2 1105.59   55.69
   2  -8  -2 1116.59   56.89
   2  -8  -2 1106.19   56.09
  -2   8   2 1102.09   56.69
  -2   8   2 1047.20   56.89
  -2   8   2 1067.09   65.19
  -2   8   2 1102.69   56.19
  -2   8   2 1031.70   61.89
   1  -8  -2  785.62   42.50
   1  -8  -2  818.12   41.90
   1  -8  -2  787.32   41.50
   1  -8  -2  849.72   42.70
  -1   8   2  793.62   42.80
  -1   8   2  803.52   42.00
  -1   8   2  818.22   50.79
  -1   8   2  780.32   47.00
  -1   8   2  796.62   43.40
   0  -8  -2   21.50    1.90
   0  -8  -2   23.70    4.80
   0  -8  -2   18.50    4.50
   0  -8  -2   25.70    4.30
   0  -8  -2   17.70    3.10
   0   8   2   20.70    3.40
   0   8   2   17.50    7.80
   0   8   2   21.30    4.90
   0   8   2   19.00    2.50
  -1  -8  -2  269.27   15.30
  -1  -8  -2  275.37   14.60
  -1  -8  -2  270.77   14.80
  -1  -8  -2  265.77   20.80
   1   8   2  245.38   13.90
   1   8   2  268.27   15.50
   1   8   2  256.87   14.40
   1   8   2  266.47   18.50
  -2  -8  -2 1095.99   55.99
  -2  -8  -2 1130.59   63.09
  -2  -8  -2 1047.60   55.39
  -2  -8  -2 1073.59   55.79
  -2  -8  -2 1081.39   56.39
   2   8   2 1134.59   58.99
   2   8   2 1063.19   55.69
   2   8   2 1040.00   56.49
   2   8   2 1018.90   55.69
  -3  -8  -2  748.53   38.60
  -3  -8  -2  688.13   38.50
  -3  -8  -2  745.93   39.40
   3   8   2  718.63   38.60
   3   8   2  822.42   43.00
   3   8   2  745.23   38.40
   3   8   2  685.73   39.40
  -4  -8  -2    0.40    1.80
  -4  -8  -2    1.90    1.70
  -4  -8  -2    3.30    2.40
   4   8   2   -0.40    4.60
   4   8   2   -0.40    1.90
   4   8   2    0.30    2.60
  -5  -8  -2  158.88   14.00
  -5  -8  -2  171.78   10.60
   5   8   2  171.18   17.20
  -6  -8  -2  509.55   28.00
  -6  -8  -2  544.35   27.30
  -6  -8  -2  580.24   36.10
  -6  -8  -2  522.75   29.10
  -6  -8  -2  513.15   28.20
   6   8   2  508.15   34.80
   6   8   2  441.06   29.70
   6   8   2  536.75   37.40
  -7  -8  -2  111.19    6.90
  -7  -8  -2  114.39   17.90
  -7  -8  -2  113.69   12.10
  -7  -8  -2  100.09    8.90
   7   8   2  112.39   17.70
  -8  -8  -2   73.59   18.30
  -8  -8  -2   97.29   10.00
  -8  -8  -2   72.29    5.90
   8   8   2   84.89    9.60
   8   8   2   84.19   10.20
   6  -9  -2   54.89    8.20
  -6   9   2   47.80   10.10
  -6   9   2   44.30    6.80
  -6   9   2   54.79    8.60
  -6   9   2   43.10    8.10
  -6   9   2   42.80   18.80
   5  -9  -2   96.99    5.90
   5  -9  -2   81.39    6.60
   5  -9  -2   92.89    8.70
  -5   9   2   98.69    7.80
  -5   9   2   93.99    9.40
  -5   9   2  101.59    9.80
  -5   9   2   91.99   19.50
  -5   9   2   91.19    7.10
   4  -9  -2 1322.07   68.49
   4  -9  -2 1347.77   69.79
   4  -9  -2 1310.57   70.19
   4  -9  -2 1277.27   69.09
  -4   9   2 1330.67   70.09
  -4   9   2 1219.28   77.09
  -4   9   2 1319.07   88.89
  -4   9   2 1340.07   69.99
  -4   9   2 1378.56   68.79
  -4   9   2 1440.56   69.19
   3  -9  -2  628.44   35.10
   3  -9  -2  640.64   34.90
   3  -9  -2  650.93   34.10
   3  -9  -2  648.84   33.50
  -3   9   2  621.14   41.40
  -3   9   2  681.13   34.20
  -3   9   2  661.53   45.20
  -3   9   2  621.54   35.10
  -3   9   2  639.84   34.80
   2  -9  -2   16.40    3.90
   2  -9  -2   22.20    2.40
   2  -9  -2   18.60    5.50
   2  -9  -2   21.60    5.40
  -2   9   2   18.30   11.90
  -2   9   2   24.50    5.30
  -2   9   2   19.50    4.30
  -2   9   2   18.60    5.60
  -2   9   2   20.20    9.60
   1  -9  -2  747.73   39.80
   1  -9  -2  744.63   41.00
   1  -9  -2  810.82   41.20
   1  -9  -2  757.32   40.20
  -1   9   2  833.52   41.00
  -1   9   2  725.03   45.70
  -1   9   2  765.92   41.30
  -1   9   2  776.62   50.19
  -1   9   2  762.02   40.30
   0  -9  -2 1525.95   76.69
   0  -9  -2 1496.25   76.49
   0  -9  -2 1494.65   77.39
   0  -9  -2 1400.16   76.09
   0  -9  -2 1559.14   77.19
   0   9   2 1466.45   76.59
   0   9   2 1511.75   77.59
   0   9   2 1430.76   76.29
   0   9   2 1450.55   81.39
  -1  -9  -2  519.15   27.40
  -1  -9  -2  521.75   28.50
  -1  -9  -2  521.45   28.00
  -1  -9  -2  528.45   35.10
  -1  -9  -2  542.55   27.80
   1   9   2  510.15   28.70
   1   9   2  506.25   27.80
   1   9   2  531.85   32.10
   1   9   2  515.95   27.60
  -2  -9  -2   39.40    6.00
  -2  -9  -2   47.80    4.90
  -2  -9  -2   45.10    5.00
  -2  -9  -2   35.90    3.80
   2   9   2   43.50    4.60
   2   9   2   34.50    6.20
   2   9   2   43.60   10.30
   2   9   2   44.70    4.50
  -3  -9  -2 1065.69   53.59
  -3  -9  -2 1054.49   54.39
  -3  -9  -2 1005.50   52.99
  -3  -9  -2 1018.90   53.49
   3   9   2 1041.10   53.39
   3   9   2 1008.30   54.59
   3   9   2 1004.40   53.59
  -4  -9  -2 1149.89   60.89
  -4  -9  -2 1212.38   60.79
   4   9   2 1083.69   66.69
   4   9   2 1253.37   60.79
   4   9   2 1167.58   62.39
   4   9   2 1155.68   61.09
  -5  -9  -2  364.86   19.70
  -5  -9  -2  364.96   31.40
  -5  -9  -2  311.07   19.50
   5   9   2  347.07   20.30
   5   9   2  378.46   27.00
  -6  -9  -2   35.40    7.10
  -6  -9  -2   26.00    4.40
   6   9   2   36.20    9.20
  -7  -9  -2  381.56   22.30
  -7  -9  -2  365.56   29.40
  -7  -9  -2  344.97   22.40
   7   9   2  365.66   23.10
   5 -10  -2  317.27   19.20
   5 -10  -2  327.77   17.30
   5 -10  -2  286.17   17.20
  -5  10   2  314.07   19.80
  -5  10   2  312.97   20.00
  -5  10   2  321.67   32.10
  -5  10   2  335.57   18.30
  -5  10   2  313.47   17.90
   4 -10  -2  103.29    9.60
   4 -10  -2  107.99    6.60
  -4  10   2  112.89   20.50
  -4  10   2  121.49    8.60
  -4  10   2  108.39    9.80
  -4  10   2  105.79    9.90
   3 -10  -2  165.48   12.30
   3 -10  -2  188.78    9.90
   3 -10  -2  179.58   11.00
   3 -10  -2  167.08   12.40
  -3  10   2  168.38   12.10
  -3  10   2  196.58   22.80
  -3  10   2  193.38   11.40
  -3  10   2  176.58   19.00
  -3  10   2  168.88   12.50
   2 -10  -2 1039.70   51.79
   2 -10  -2  966.20   53.09
   2 -10  -2 1003.40   52.29
   2 -10  -2 1000.40   53.29
  -2  10   2 1009.60   52.39
  -2  10   2 1031.90   53.09
  -2  10   2  969.50   59.19
  -2  10   2 1019.40   63.99
  -2  10   2  973.70   53.39
   1 -10  -2  455.15   25.60
   1 -10  -2  435.56   24.40
   1 -10  -2  451.25   23.90
   1 -10  -2  465.25   25.50
  -1  10   2  436.86   27.40
  -1  10   2  439.46   24.90
  -1  10   2  439.16   30.60
  -1  10   2  460.45   35.60
  -1  10   2  520.85   25.60
   0 -10  -2    2.70    2.50
   0 -10  -2    4.00    2.00
   0 -10  -2    3.80    1.70
   0 -10  -2    3.70    2.20
   0 -10  -2    5.50    1.20
   0  10   2    1.70    3.50
   0  10   2    3.90    2.20
   0  10   2    2.50    2.60
  -1 -10  -2  492.45   26.40
  -1 -10  -2  524.15   26.80
  -1 -10  -2  508.55   35.60
  -1 -10  -2  504.05   27.70
  -1 -10  -2  501.55   27.10
   1  10   2  474.35   26.80
   1  10   2  495.85   28.00
   1  10   2  499.55   26.70
   1  10   2  499.65   31.70
  -2 -10  -2  745.13   40.00
  -2 -10  -2  788.12   40.50
  -2 -10  -2  822.42   51.19
  -2 -10  -2  742.93   40.60
  -2 -10  -2  758.32   41.40
   2  10   2  774.02   40.50
   2  10   2  824.72   45.30
   2  10   2  735.63   41.60
   2  10   2  744.63   40.40
  -3 -10  -2  126.49    8.50
  -3 -10  -2  116.39    8.40
  -3 -10  -2  122.29    7.30
  -3 -10  -2  127.59   10.60
   3  10   2  132.69   16.10
   3  10   2  118.29    8.30
   3  10   2  120.39    8.10
   3  10   2  108.69   10.30
  -4 -10  -2   79.69    7.10
  -4 -10  -2   92.49    7.20
  -4 -10  -2   72.49    9.50
   4  10   2   84.99    7.10
   4  10   2   88.99   14.40
   4  10   2   95.29    7.50
  -5 -10  -2  576.24   41.60
  -5 -10  -2  502.85   29.10
  -5 -10  -2  544.45   29.50
   5  10   2  596.54   37.00
   5  10   2  458.85   31.70
   5  10   2  559.24   29.80
  -6 -10  -2  132.49   10.20
  -7 -10  -2    3.60    7.00
   7  10   2    3.60    5.10
   7  10   2   -4.60    5.10
   5 -11  -2  342.77   21.10
   5 -11  -2  346.77   18.60
  -5  11   2  342.87   21.70
  -5  11   2  332.47   19.80
  -5  11   2  342.57   34.70
  -5  11   2  369.76   20.20
   4 -11  -2  456.95   24.60
   4 -11  -2  457.35   26.80
  -4  11   2  512.95   26.00
  -4  11   2  481.35   40.10
  -4  11   2  430.46   26.80
  -4  11   2  465.95   27.20
   3 -11  -2   14.60    3.40
   3 -11  -2   16.70    3.00
  -3  11   2   19.80   16.10
  -3  11   2   13.40    3.20
  -3  11   2   18.50    3.50
  -3  11   2   12.10    3.30
   2 -11  -2   81.69    8.70
   2 -11  -2   79.69    8.80
   2 -11  -2   85.49    5.40
   2 -11  -2   78.19    6.80
  -2  11   2   80.79    8.20
  -2  11   2   84.69    7.30
  -2  11   2   80.99   14.20
  -2  11   2   94.19   18.60
  -2  11   2   84.69    9.10
   1 -11  -2  962.60   49.80
   1 -11  -2  913.81   48.20
   1 -11  -2  919.61   48.70
  -1  11   2  885.31   55.19
  -1  11   2  936.71   61.09
  -1  11   2  887.71   48.40
  -1  11   2 1033.30   49.80
  -1  11   2  921.91   48.90
  -1  11   2  917.81   50.19
   0 -11  -2  627.24   33.70
   0 -11  -2  644.64   34.10
   0 -11  -2  676.83   34.50
   0 -11  -2  672.73   35.20
   0  11   2  649.74   40.40
   0  11   2  638.34   35.90
   0  11   2  646.04   34.50
   0  11   2  629.84   33.80
  -1 -11  -2    5.90    5.30
  -1 -11  -2    6.00    2.10
  -1 -11  -2    5.70    1.90
  -1 -11  -2    3.60    2.30
   1  11   2    2.90    2.10
   1  11   2    1.30    2.80
   1  11   2    5.90    2.50
   1  11   2    3.70    4.40
  -2 -11  -2  742.93   41.20
  -2 -11  -2  744.43   39.70
  -2 -11  -2  782.72   40.30
  -2 -11  -2  815.22   52.69
  -2 -11  -2  746.23   40.40
   2  11   2  775.82   40.20
   2  11   2  722.53   41.50
   2  11   2  716.83   40.10
   2  11   2  812.72   45.70
  -3 -11  -2 1165.18   60.99
  -3 -11  -2 1132.09   60.99
  -3 -11  -2 1143.39   60.29
  -3 -11  -2 1174.18   62.09
   3  11   2 1090.29   60.69
   3  11   2 1222.68   61.09
   3  11   2 1138.19   62.39
   3  11   2 1286.07   67.39
  -4 -11  -2  761.62   38.70
  -4 -11  -2  724.03   38.70
  -4 -11  -2  761.02   40.50
   4  11   2  735.43   38.60
   4  11   2  735.43   41.00
   4  11   2  735.03   39.10
   4  11   2  662.83   45.80
   5  11   2    5.60    4.10
  -6 -11  -2  350.96   23.90
   6  11   2  355.06   21.40
   4 -12  -2    2.80    3.40
   4 -12  -2    9.20    1.90
  -4  12   2    7.30    3.60
  -4  12   2    6.30    3.80
  -4  12   2    3.90    8.30
   3 -12  -2 1146.09   63.29
   3 -12  -2 1196.18   61.49
  -3  12   2 1155.48   63.79
  -3  12   2 1226.98   77.29
  -3  12   2 1222.58   62.49
   2 -12  -2  643.24   33.50
   2 -12  -2  636.54   35.70
  -2  12   2  664.53   48.70
  -2  12   2  651.53   35.40
  -2  12   2  600.14   35.90
  -2  12   2  649.54   34.50
   1 -12  -2   81.89    6.80
   1 -12  -2   68.69    4.70
   1 -12  -2   64.79    8.90
  -1  12   2   64.19    6.90
  -1  12   2   63.39    9.20
  -1  12   2   66.29    5.40
   0 -12  -2  105.69   10.30
   0 -12  -2  129.09    8.60
   0 -12  -2  114.59    6.80
   0 -12  -2  115.79    7.90
   0 -12  -2  106.59    9.80
   0  12   2  100.19    9.00
   0  12   2  109.69   10.80
   0  12   2  119.89    8.50
  -1 -12  -2  555.84   31.50
  -1 -12  -2  567.84   30.50
  -1 -12  -2  587.34   42.80
  -1 -12  -2  565.14   32.20
  -1 -12  -2  596.64   31.10
  -1 -12  -2  608.04   30.30
   1  12   2  559.84   32.60
   1  12   2  586.04   31.00
   1  12   2  560.24   31.20
  -2 -12  -2  254.37   16.90
  -2 -12  -2  298.47   29.90
  -2 -12  -2  272.87   16.00
  -2 -12  -2  233.78   15.60
  -2 -12  -2  265.37   14.40
   2  12   2  275.17   15.40
   2  12   2  247.58   15.30
   2  12   2  231.58   17.10
  -3 -12  -2   18.40    4.00
  -3 -12  -2   13.10    8.40
  -3 -12  -2   11.20    2.90
   3  12   2   15.90    4.20
  -4 -12  -2  364.96   22.80
   4  12   2  351.16   28.80
   4  12   2  354.16   23.60
   4  12   2  378.96   20.80
  -5 -12  -2  248.68   31.90
  -5 -12  -2  248.38   15.40
  -5 -12  -2  241.28   18.70
   5  12   2  279.37   16.30
   5  12   2  215.38   20.00
   2 -13  -2  319.47   17.40
   2 -13  -2  302.37   16.20
   2 -13  -2  290.37   19.30
  -2  13   2  278.07   19.70
  -2  13   2  311.87   33.20
  -2  13   2  268.77   16.50
  -2  13   2  306.97   17.70
   1 -13  -2  765.02   39.60
   1 -13  -2  719.23   38.50
   1 -13  -2  743.43   40.90
  -1  13   2  737.53   39.50
  -1  13   2  719.33   41.30
  -1  13   2  740.53   54.39
   0 -13  -2   48.40    9.20
   0 -13  -2   62.39    4.50
   0  13   2   47.20    9.60
   0  13   2   63.49    7.10
  -1 -13  -2   44.30    8.90
  -1 -13  -2   61.69    4.60
   1  13   2   46.30    9.60
   1  13   2   70.09    7.10
  -2 -13  -2  393.26   21.30
  -2 -13  -2  425.46   38.40
  -2 -13  -2  375.86   23.70
   2  13   2  353.36   24.00
   2  13   2  416.26   22.30
  -3 -13  -2  544.25   31.60
  -3 -13  -2  524.55   28.80
   3  13   2  518.95   32.10
   3  13   2  593.14   30.20
  -4 -13  -2   55.39   11.20
   4  13   2   43.00   12.50
   0 -14  -2  552.44   32.10
   0  14   2  579.74   30.50
   0  14   2  525.65   32.50
  -1 -14  -2  231.88   17.20
  -1 -14  -2  271.57   13.90
   1  14   2  206.18   17.60
   1  14   2  271.77   15.70
  -2 -14  -2   11.70    4.30
   2  14   2   10.70    4.50
   2  12  -3  185.38   12.40
   2  12  -3  156.48   14.90
  -2 -12   3  174.38   14.20
  -2 -12   3  196.18   12.40
   1  12  -3  255.17   18.50
  -1 -12   3  222.08   18.10
  -1 -12   3  260.77   18.00
  -1 -12   3  305.87   31.50
  -1 -12   3  271.07   15.90
   0  12  -3   66.39   10.80
   0 -12   3   72.99   10.50
   0 -12   3   68.09    5.00
   0 -12   3   66.59    7.40
   0 -12   3   77.49   20.70
  -1  12  -3  315.67   20.30
  -1  12  -3  353.66   22.60
  -1  12  -3  339.77   19.80
   1 -12   3  362.26   19.80
   1 -12   3  360.66   18.60
   1 -12   3  362.16   22.10
   4  11  -3  399.26   22.40
   4  11  -3  347.87   22.40
   4  11  -3  377.96   24.40
  -4 -11   3  381.86   23.70
  -4 -11   3  428.26   22.30
  -4 -11   3  349.67   21.90
   3  11  -3  177.58   14.20
   3  11  -3  182.58   12.00
  -3 -11   3  172.38   13.40
  -3 -11   3  149.19   11.90
   2  11  -3   16.40    4.30
  -2 -11   3   10.90    3.30
  -2 -11   3   17.10    4.00
   1  11  -3  235.98   17.60
  -1 -11   3  285.47   28.20
  -1 -11   3  252.97   17.20
  -1 -11   3  231.18   16.20
  -1 -11   3  283.17   15.00
  -1 -11   3  272.07   15.40
   0  11  -3  646.74   36.70
   0  11  -3  636.84   34.50
   0 -11   3  677.83   34.60
   0 -11   3  663.73   46.60
   0 -11   3  651.33   36.30
   0 -11   3  619.94   35.60
   0 -11   3  651.03   34.70
  -1  11  -3  121.69    8.90
  -1  11  -3  132.19   11.90
   1 -11   3  127.19    7.10
   1 -11   3  128.99   11.50
   1 -11   3  124.19    8.90
   1 -11   3  113.99   11.00
   1 -11   3  113.09    9.30
  -2  11  -3   97.59    8.90
  -2  11  -3  105.89   11.10
   2 -11   3  112.69    6.40
   2 -11   3  110.79    8.30
   2 -11   3  107.19   11.00
  -3  11  -3  197.88   15.10
  -3  11  -3  201.38   13.20
   3 -11   3  192.48   14.70
   3 -11   3  210.78   11.00
   3 -11   3  197.88   12.30
   5  10  -3   18.20    5.60
  -5 -10   3   22.60    5.00
   4  10  -3  171.98   11.40
  -4 -10   3  160.18   12.70
  -4 -10   3  138.99   10.90
   3  10  -3  319.07   18.60
   3  10  -3  309.37   20.20
  -3 -10   3  336.87   18.50
  -3 -10   3  311.87   18.40
  -3 -10   3  323.47   19.70
   2  10  -3  330.67   21.10
   2  10  -3  339.57   19.70
  -2 -10   3  342.57   19.80
  -2 -10   3  355.06   19.70
  -2 -10   3  383.46   32.20
  -2 -10   3  337.67   20.80
   1  10  -3    6.90    6.60
   1  10  -3   11.20    3.60
   1  10  -3    9.30    3.10
  -1 -10   3   11.10    2.90
  -1 -10   3    9.30    3.00
  -1 -10   3    9.40    3.40
  -1 -10   3   16.00    3.10
   0  10  -3  423.46   25.00
   0  10  -3  375.56   23.00
   0  10  -3  445.46   29.50
   0 -10   3  429.56   33.50
   0 -10   3  417.06   24.10
   0 -10   3  435.06   24.60
   0 -10   3  412.76   24.00
   0 -10   3  435.06   23.20
   0 -10   3  433.16   23.00
  -1  10  -3  850.91   45.10
  -1  10  -3  844.32   50.79
  -1  10  -3  844.52   49.40
   1 -10   3  872.01   46.50
   1 -10   3  849.61   45.10
   1 -10   3  876.61   45.10
   1 -10   3  874.01   44.40
   1 -10   3  864.01   46.30
  -2  10  -3  376.36   20.60
  -2  10  -3  362.16   20.90
  -2  10  -3  349.57   20.40
  -2  10  -3  367.66   22.50
  -2  10  -3  395.56   31.30
   2 -10   3  350.66   20.70
   2 -10   3  369.96   20.50
   2 -10   3  395.56   19.50
   2 -10   3  367.96   22.10
   2 -10   3  374.86   22.20
  -3  10  -3   15.80    4.00
  -3  10  -3   11.80    3.50
   3 -10   3   18.90    2.40
   3 -10   3   10.50    3.50
   3 -10   3   13.50    4.00
   3 -10   3   16.90    3.00
  -4  10  -3  349.17   19.40
  -4  10  -3  321.67   20.90
   4 -10   3  334.57   18.70
   4 -10   3  336.67   20.70
   6   9  -3  114.79   15.10
   6   9  -3  109.79   31.10
  -6  -9   3  135.89   13.40
   5   9  -3  579.54   31.50
   5   9  -3  534.05   46.20
   5   9  -3  550.24   33.20
  -5  -9   3  585.04   31.40
  -5  -9   3  581.44   32.40
  -5  -9   3  578.64   42.10
   4   9  -3  522.05   28.70
   4   9  -3  527.75   29.90
  -4  -9   3  543.15   29.50
  -4  -9   3  498.25   30.70
  -4  -9   3  445.96   39.00
  -4  -9   3  560.84   28.60
  -4  -9   3  553.24   28.20
   3   9  -3   -0.20    2.90
   3   9  -3   -1.10    1.90
   3   9  -3    0.70    5.30
   3   9  -3    3.30    3.20
  -3  -9   3    2.60    2.60
  -3  -9   3    1.60    2.20
  -3  -9   3   -2.30    2.70
   2   9  -3  442.56   24.80
   2   9  -3  474.55   25.10
   2   9  -3  388.96   31.90
   2   9  -3  453.25   26.20
  -2  -9   3  452.25   25.90
  -2  -9   3  472.85   25.10
  -2  -9   3  492.85   35.70
  -2  -9   3  477.75   25.60
  -2  -9   3  479.65   25.00
   1   9  -3  425.46   25.40
   1   9  -3  458.05   26.80
   1   9  -3  489.15   25.60
   1   9  -3  519.35   31.50
  -1  -9   3  501.45   35.00
  -1  -9   3  469.95   26.10
  -1  -9   3  462.85   26.50
  -1  -9   3  448.36   25.70
  -1  -9   3  461.35   25.80
   0   9  -3  458.55   26.20
   0   9  -3  457.65   24.50
   0   9  -3  463.55   29.70
   0  -9   3  455.65   24.70
   0  -9   3  452.25   25.80
   0  -9   3  452.25   25.40
   0  -9   3  458.15   33.40
   0  -9   3  465.95   24.50
  -1   9  -3   18.90   10.40
  -1   9  -3   12.00    3.20
  -1   9  -3   20.90    4.40
  -1   9  -3   20.80    6.10
   1  -9   3   12.80    3.20
   1  -9   3   12.10    3.00
   1  -9   3   17.20    3.80
   1  -9   3   13.70    2.70
   1  -9   3   16.90   12.70
  -2   9  -3  499.15   27.80
  -2   9  -3  477.75   28.20
  -2   9  -3  506.05   32.80
  -2   9  -3  494.85   26.80
  -2   9  -3  491.45   26.70
  -2   9  -3  487.85   27.10
   2  -9   3  523.55   26.00
   2  -9   3  490.55   28.00
   2  -9   3  520.55   26.80
   2  -9   3  502.35   26.90
   2  -9   3  498.85   28.10
  -3   9  -3  369.16   27.60
  -3   9  -3  367.16   22.10
  -3   9  -3  374.46   20.40
  -3   9  -3  384.26   20.70
  -3   9  -3  350.86   21.70
   3  -9   3  393.16   20.30
   3  -9   3  373.26   19.40
   3  -9   3  363.96   22.10
   3  -9   3  358.36   20.70
   3  -9   3  364.86   21.70
  -4   9  -3   47.30   13.70
  -4   9  -3   41.80    6.10
  -4   9  -3   38.00    8.00
  -4   9  -3   39.00    6.00
   4  -9   3   44.00    5.40
   4  -9   3   30.00    7.90
   4  -9   3   36.50    9.00
  -5   9  -3   30.90    6.40
  -5   9  -3   39.80    9.00
   5  -9   3   40.00    8.50
   5  -9   3   43.10    5.60
   6   8  -3  195.88   17.20
   6   8  -3  218.68   34.00
   5   8  -3   -4.10    3.90
   5   8  -3   -2.90    8.60
   5   8  -3    7.80    4.00
  -5  -8   3   -2.40    6.00
  -5  -8   3   -1.00    3.50
   4   8  -3  417.26   24.60
   4   8  -3  409.06   22.80
   4   8  -3  411.46   22.20
  -4  -8   3  351.56   31.80
  -4  -8   3  432.86   22.30
  -4  -8   3  382.36   24.70
  -4  -8   3  431.96   22.70
  -4  -8   3  409.16   22.70
  -4  -8   3  436.06   23.60
   3   8  -3  835.42   46.70
   3   8  -3  868.71   45.50
   3   8  -3  816.42   46.30
  -3  -8   3  934.41   45.80
  -3  -8   3  884.71   46.20
  -3  -8   3  863.91   46.50
  -3  -8   3  912.41   47.90
   2   8  -3   49.90    5.30
   2   8  -3   57.19    5.90
   2   8  -3   52.29    7.10
   2   8  -3   47.10   13.90
  -2  -8   3   53.29    6.40
  -2  -8   3   53.19    5.60
  -2  -8   3   58.49    5.80
   1   8  -3  552.24   31.00
   1   8  -3  633.64   35.00
   1   8  -3  511.35   29.90
   1   8  -3  568.34   30.10
  -1  -8   3  552.24   30.20
  -1  -8   3  554.94   30.70
  -1  -8   3  529.65   30.50
  -1  -8   3  590.44   38.00
  -1  -8   3  569.74   29.90
   0   8  -3 1289.97   68.69
   0   8  -3 1219.58   64.59
   0   8  -3 1255.37   65.89
   0  -8   3 1245.08   65.29
   0  -8   3 1251.17   64.59
   0  -8   3 1205.08   71.69
   0  -8   3 1283.07   64.79
   0  -8   3 1235.78   65.49
  -1   8  -3  679.83   35.80
  -1   8  -3  666.33   40.30
  -1   8  -3  682.53   35.80
  -1   8  -3  703.23   36.60
  -1   8  -3  660.03   37.00
   1  -8   3  712.63   36.00
   1  -8   3  696.03   35.90
   1  -8   3  698.53   36.80
   1  -8   3  649.24   43.00
   1  -8   3  675.33   36.80
  -2   8  -3   13.50    2.50
  -2   8  -3   11.50    2.30
  -2   8  -3   14.30    9.40
   2  -8   3   14.20    2.70
   2  -8   3   13.40    2.50
   2  -8   3   15.70    1.90
  -3   8  -3  529.95   35.20
  -3   8  -3  527.45   30.30
  -3   8  -3  548.65   29.20
  -3   8  -3  555.04   29.10
  -3   8  -3  550.44   30.10
   3  -8   3  560.14   30.50
   3  -8   3  527.45   28.20
   3  -8   3  545.65   30.10
   3  -8   3  557.64   29.30
  -4   8  -3 1108.99   58.89
  -4   8  -3 1067.59   64.59
  -4   8  -3 1113.59   57.69
  -4   8  -3 1135.09   57.69
  -4   8  -3 1055.99   58.69
   4  -8   3 1120.59   58.59
   4  -8   3 1127.19   59.19
   4  -8   3 1067.29   57.79
   4  -8   3 1142.19   57.39
  -5   8  -3  276.97   18.00
  -5   8  -3  266.27   24.80
  -5   8  -3  287.27   16.20
   5  -8   3  280.87   15.70
   5  -8   3  290.97   17.70
   5  -8   3  275.07   18.90
  -6   8  -3    8.60    3.60
  -6   8  -3    8.30    6.90
   6  -8   3    7.30    3.80
   6  -8   3   10.90    2.70
  -7  -7   3   23.20    4.50
   6   7  -3  665.13   39.80
   6   7  -3  800.52   38.50
   6   7  -3  664.33   56.19
  -6  -7   3  672.43   37.40
  -6  -7   3  680.93   40.80
  -6  -7   3  747.83   37.60
   5   7  -3  980.80   67.49
   5   7  -3 1046.00   53.49
   5   7  -3 1043.50   54.79
   5   7  -3  999.80   60.99
  -5  -7   3  926.01   54.69
  -5  -7   3 1078.59   52.99
   4   7  -3  339.57   20.20
   4   7  -3  373.36   21.10
   4   7  -3  367.86   31.50
   4   7  -3  343.07   19.60
  -4  -7   3  340.57   28.10
  -4  -7   3  372.26   19.90
  -4  -7   3  351.66   21.80
  -4  -7   3  381.46   20.80
   3   7  -3  226.68   12.10
   3   7  -3  202.28   12.70
   3   7  -3  196.68   13.50
  -3  -7   3  219.58   14.90
  -3  -7   3  220.08   12.50
  -3  -7   3  206.18   12.80
  -3  -7   3  226.68   12.50
  -3  -7   3  215.88   13.30
   2   7  -3 1176.08   59.49
   2   7  -3  980.60   63.99
   2   7  -3 1131.39   59.69
   2   7  -3 1151.48   60.29
  -2  -7   3 1173.78   67.09
  -2  -7   3 1174.98   59.99
  -2  -7   3 1231.68   59.69
  -2  -7   3 1156.88   60.09
  -2  -7   3 1147.89   59.49
   1   7  -3  985.30   56.69
   1   7  -3 1048.10   56.79
   1   7  -3 1249.47   60.79
   1   7  -3 1085.99   57.59
  -1  -7   3 1100.69   63.19
  -1  -7   3 1085.39   57.29
  -1  -7   3 1133.09   56.59
  -1  -7   3 1074.69   56.99
  -1  -7   3 1063.29   56.69
   0   7  -3   22.60    5.50
   0   7  -3   19.00    3.60
   0   7  -3   26.00    8.40
   0   7  -3   21.00    4.10
   0   7  -3   30.90    5.10
   0  -7   3   31.00    4.70
   0  -7   3   27.00    9.80
   0  -7   3   23.40    3.40
   0  -7   3   21.30    5.20
   0  -7   3   18.20    2.70
  -1   7  -3  389.16   20.40
  -1   7  -3  401.56   21.30
  -1   7  -3  375.06   20.40
  -1   7  -3  365.96   21.60
  -1   7  -3  382.26   24.70
   1  -7   3  384.76   20.50
   1  -7   3  394.06   20.60
   1  -7   3  367.36   26.80
   1  -7   3  374.96   21.40
  -2   7  -3  801.72   41.70
  -2   7  -3  800.92   41.70
  -2   7  -3  750.32   42.70
  -2   7  -3  781.22   46.50
  -2   7  -3  788.92   42.40
   2  -7   3  779.62   42.50
   2  -7   3  805.82   41.10
   2  -7   3  838.12   41.90
   2  -7   3  837.52   41.70
   2  -7   3  801.62   42.70
  -3   7  -3  375.86   22.00
  -3   7  -3  379.26   22.30
  -3   7  -3  378.66   26.80
  -3   7  -3  403.66   21.30
  -3   7  -3  394.26   21.20
   3  -7   3  398.66   22.50
   3  -7   3  385.16   22.20
   3  -7   3  409.16   21.10
   3  -7   3  402.26   21.40
  -4   7  -3    3.40    2.20
  -4   7  -3    3.60    2.50
  -4   7  -3    1.10    2.60
  -4   7  -3    2.80    3.80
  -4   7  -3    1.10    0.90
   4  -7   3    3.00    2.70
   4  -7   3    5.80    3.40
   4  -7   3    2.70    2.60
   4  -7   3    1.70    2.70
  -5   7  -3  388.16   29.80
  -5   7  -3  390.96   23.40
  -5   7  -3  405.16   23.30
  -5   7  -3  385.16   21.90
  -5   7  -3  400.06   29.70
   5  -7   3  366.66   22.10
   5  -7   3  406.76   24.10
   5  -7   3  420.96   21.50
   5  -7   3  418.96   23.10
  -6   7  -3  557.44   41.30
  -6   7  -3  555.34   29.50
  -6   7  -3  523.35   39.40
  -6   7  -3  555.94   31.20
   6  -7   3  543.65   29.20
   6  -7   3  573.04   30.90
  -7   7  -3    3.30    6.90
  -7   7  -3    2.20    1.10
   7  -7   3    5.10    2.80
   7   6  -3  305.07   17.40
   7   6  -3  236.48   18.40
  -7  -6   3  301.87   27.30
  -7  -6   3  243.88   17.20
  -7  -6   3  242.28   21.60
  -7  -6   3  266.77   16.40
  -7  -6   3  280.57   25.90
   6   6  -3   93.99    8.10
   6   6  -3   68.89   18.10
  -6  -6   3   85.89   16.80
  -6  -6   3   63.29   12.20
  -6  -6   3   84.39   17.30
  -6  -6   3   85.39    7.00
   5   6  -3  124.59   11.50
   5   6  -3  138.39   17.20
   5   6  -3  151.78    9.70
  -5  -6   3  124.49   12.80
  -5  -6   3  121.29   12.10
  -5  -6   3  148.49    9.10
  -5  -6   3  146.49   10.30
   4   6  -3  776.42   43.20
   4   6  -3  832.52   53.79
   4   6  -3  772.52   49.90
   4   6  -3  867.81   44.10
  -4  -6   3  791.62   42.90
  -4  -6   3  804.02   44.50
  -4  -6   3  844.72   43.20
  -4  -6   3  888.01   49.80
   3   6  -3  386.56   22.20
   3   6  -3  418.26   21.70
   3   6  -3  379.76   22.60
  -3  -6   3  402.36   22.60
  -3  -6   3  431.06   23.90
  -3  -6   3  404.46   22.30
  -3  -6   3  446.96   22.00
   2   6  -3   53.39    5.20
   2   6  -3   47.90    5.80
  -2  -6   3   48.80   11.50
  -2  -6   3   53.69    5.50
  -2  -6   3   42.10    5.60
  -2  -6   3   52.39    4.70
  -2  -6   3   58.69    5.00
   1   6  -3  593.34   33.10
   1   6  -3  636.84   33.30
   1   6  -3  613.54   33.80
  -1  -6   3  642.14   33.70
  -1  -6   3  636.94   33.40
  -1  -6   3  642.14   33.10
  -1  -6   3  656.23   38.80
  -1  -6   3  629.74   33.30
   0   6  -3 1063.09   57.49
   0   6  -3 1127.99   59.69
   0   6  -3 1057.69   56.59
   0   6  -3 1191.98   57.19
   0   6  -3 1079.99   56.79
   0  -6   3 1116.39   56.79
   0  -6   3 1081.09   57.29
   0  -6   3 1112.39   57.19
   0  -6   3 1037.00   61.49
  -1   6  -3  116.19   11.20
  -1   6  -3  113.99    7.10
  -1   6  -3  123.69    7.10
  -1   6  -3  115.09    8.00
  -1   6  -3  101.69    8.30
   1  -6   3  120.49   12.90
   1  -6   3  107.59    8.20
   1  -6   3  124.99    7.40
   1  -6   3  116.19    8.20
  -2   6  -3  205.48   12.30
  -2   6  -3  207.88   11.50
  -2   6  -3  192.78   11.70
  -2   6  -3  186.78   12.50
  -2   6  -3  203.18   11.50
  -2   6  -3  201.38   16.20
   2  -6   3  201.28   12.50
   2  -6   3  208.28   10.70
   2  -6   3  208.08   11.70
   2  -6   3  207.38   13.20
   2  -6   3  217.38   11.60
  -3   6  -3 1251.27   64.49
  -3   6  -3 1211.68   64.99
  -3   6  -3 1213.48   65.29
  -3   6  -3 1171.98   69.09
  -3   6  -3 1266.07   64.39
   3  -6   3 1253.97   65.39
   3  -6   3 1283.57   64.49
   3  -6   3 1271.97   65.19
   3  -6   3 1265.17   64.29
  -4   6  -3  601.34   39.20
  -4   6  -3  628.44   33.40
  -4   6  -3  618.84   34.30
  -4   6  -3  639.74   33.30
   4  -6   3  634.54   34.70
   4  -6   3  652.13   33.20
   4  -6   3  636.14   33.50
   4  -6   3  643.84   34.20
  -5   6  -3   57.99    5.80
  -5   6  -3   65.79    5.70
  -5   6  -3   63.09    8.00
  -5   6  -3   62.09   12.70
  -5   6  -3   62.39   12.90
   5  -6   3   68.99    5.40
   5  -6   3   51.89    6.40
   5  -6   3   48.70    7.60
   5  -6   3   66.89    8.50
  -6   6  -3  206.58   13.00
  -6   6  -3  209.98   12.40
  -6   6  -3  215.78   14.50
  -6   6  -3  216.78   21.20
  -6   6  -3  216.58   22.30
  -6   6  -3  211.18   15.10
   6  -6   3  215.48   14.30
   6  -6   3  224.98   12.30
   6  -6   3  207.88   27.90
   6  -6   3  204.28   15.80
  -7   6  -3  936.31   48.50
  -7   6  -3  893.21   60.59
  -7   6  -3  825.52   55.19
   7  -6   3  900.71   46.80
   7  -6   3  841.72   64.49
   7  -6   3  975.30   48.10
   8   5  -3   39.70    9.50
  -8  -5   3   51.19    8.80
   7   5  -3  278.07   17.50
   7   5  -3  289.27   17.00
  -7  -5   3  234.48   21.10
  -7  -5   3  229.08   26.30
  -7  -5   3  301.07   16.90
  -7  -5   3  277.27   16.50
   6   5  -3  607.04   51.39
  -6  -5   3  665.83   38.50
  -6  -5   3  553.64   35.50
  -6  -5   3  706.13   35.10
  -6  -5   3  759.92   43.50
   5   5  -3  594.74   37.00
   5   5  -3  482.55   29.60
   5   5  -3  503.25   41.30
  -5  -5   3  506.15   28.30
  -5  -5   3  590.34   28.30
  -5  -5   3  515.55   30.70
   4   5  -3   79.49   13.40
   4   5  -3   76.29    7.70
   4   5  -3   70.79    6.20
  -4  -5   3   78.49    6.30
  -4  -5   3   63.99   13.80
  -4  -5   3   75.79    8.30
  -4  -5   3   86.19    6.80
  -4  -5   3   89.59   14.80
   3   5  -3 1876.11   89.09
   3   5  -3 1691.03   89.69
   3   5  -3 1623.84   89.39
  -3  -5   3 1813.72   90.59
  -3  -5   3 1495.95   93.49
  -3  -5   3 1740.43   89.39
  -3  -5   3 1879.11   89.19
   2   5  -3 2089.89  110.39
   2   5  -3 2170.08  109.89
   2   5  -3 2147.29  110.19
  -2  -5   3 2081.19  109.99
  -2  -5   3 2074.99  110.39
  -2  -5   3 2271.17  110.09
  -2  -5   3 2138.39  110.29
   1   5  -3  184.68   11.00
   1   5  -3  190.58   11.50
  -1  -5   3  183.78   10.80
  -1  -5   3  188.18   11.30
  -1  -5   3  209.88   15.90
  -1  -5   3  191.88   10.70
  -1  -5   3  199.98   11.00
   0   5  -3  149.29    9.80
   0   5  -3  174.28   12.20
   0   5  -3  171.58    9.60
   0   5  -3  149.79    9.10
   0  -5   3  154.58    9.00
   0  -5   3  162.28    9.10
   0  -5   3  148.59    8.90
   0  -5   3  159.88    9.70
   0  -5   3  160.78   13.40
   0  -5   3  161.88    9.50
  -1   5  -3 1819.72   93.79
  -1   5  -3 1729.43   94.39
  -1   5  -3 1885.11   93.79
  -1   5  -3 1768.22   96.69
  -1   5  -3 1804.92   95.49
   1  -5   3 1871.61   93.89
   1  -5   3 1920.71   93.79
   1  -5   3 1735.23   97.89
   1  -5   3 1885.61   94.39
   1  -5   3 1819.52   94.29
  -2   5  -3 2691.23  133.39
  -2   5  -3 2674.23  133.49
  -2   5  -3 2588.34  133.89
  -2   5  -3 2564.14  134.09
  -2   5  -3 2232.48  133.69
   2  -5   3 2697.53  133.99
   2  -5   3 2675.63  133.39
   2  -5   3 2650.14  134.09
  -3   5  -3    2.70    0.80
  -3   5  -3    5.40    1.90
  -3   5  -3    4.00    1.70
  -3   5  -3    3.90    2.00
   3  -5   3    5.90    2.10
   3  -5   3    2.30    2.10
  -4   5  -3  438.56   30.20
  -4   5  -3  453.15   24.90
  -4   5  -3  488.15   31.00
  -4   5  -3  462.35   26.00
  -4   5  -3  471.55   25.90
  -4   5  -3  470.45   24.90
   4  -5   3  472.15   24.80
   4  -5   3  481.85   33.60
   4  -5   3  481.05   26.30
   4  -5   3  460.05   25.10
   4  -5   3  476.45   25.70
  -5   5  -3  878.01   55.29
  -5   5  -3  899.51   48.80
  -5   5  -3  966.50   55.59
  -5   5  -3  957.20   49.80
  -5   5  -3  930.01   49.90
  -5   5  -3  929.71   48.70
   5  -5   3  952.10   49.50
   5  -5   3  950.20   48.60
   5  -5   3  967.50   59.99
   5  -5   3  974.20   50.39
   5  -5   3  885.01   49.00
  -6   5  -3  433.06   24.60
  -6   5  -3  453.75   32.10
  -6   5  -3  439.76   33.00
  -6   5  -3  464.15   25.70
  -6   5  -3  450.15   26.00
  -6   5  -3  456.55   24.20
   6  -5   3  459.65   38.10
   6  -5   3  417.86   24.90
   6  -5   3  466.55   26.60
   6  -5   3  474.05   25.40
   6  -5   3  467.35   24.10
  -7   5  -3   20.00   13.50
  -7   5  -3   18.30    3.90
   7  -5   3   13.80   10.30
   7  -5   3   15.50    3.40
  -8   5  -3  459.85   26.40
   8  -5   3  411.66   31.30
   8  -5   3  444.86   25.00
   8   4  -3  480.35   29.80
   8   4  -3  536.65   29.60
  -8  -4   3  506.25   30.20
  -8  -4   3  575.44   29.20
  -7  -4   3  124.59   15.00
  -7  -4   3  113.49   10.30
   6   4  -3    1.70    8.00
   6   4  -3    7.30    3.10
  -6  -4   3    1.80    6.00
  -6  -4   3    5.10    4.00
  -6  -4   3    3.70    6.70
   5   4  -3  589.64   42.90
   5   4  -3  627.84   30.80
  -5  -4   3  570.34   30.40
  -5  -4   3  529.75   30.70
  -5  -4   3  595.84   33.00
  -5  -4   3  532.95   36.80
  -5  -4   3  566.94   37.60
   4   4  -3  607.04   32.40
   4   4  -3  596.74   42.30
   4   4  -3  642.04   33.00
  -4  -4   3  692.13   38.70
  -4  -4   3  606.84   33.60
  -4  -4   3  583.74   32.40
  -4  -4   3  556.54   32.10
   3   4  -3  149.39   14.60
   3   4  -3  121.19    8.10
   3   4  -3  141.79   14.70
   3   4  -3  127.69    8.60
   3   4  -3  120.19    7.80
  -3  -4   3  140.79   14.80
  -3  -4   3  135.29    7.90
  -3  -4   3  116.69    8.10
  -3  -4   3  150.08    9.80
  -3  -4   3  130.29    8.30
   2   4  -3  417.56   22.80
   2   4  -3  446.86   22.40
   2   4  -3  405.36   22.90
  -2  -4   3  396.26   22.80
  -2  -4   3  432.86   22.50
  -2  -4   3  454.45   22.60
  -2  -4   3  444.86   22.90
   1   4  -3  865.01   48.10
   1   4  -3  934.81   48.30
   1   4  -3  943.31   48.60
  -1  -4   3  921.61   48.20
  -1  -4   3  931.91   48.20
  -1  -4   3  965.00   48.30
  -1  -4   3  916.11   48.40
  -1  -4   3  975.20   51.79
   0   4  -3  631.14   32.00
   0   4  -3  570.84   32.10
   0   4  -3  656.13   34.00
   0   4  -3  623.14   31.70
   0   4  -3  583.54   31.80
   0  -4   3  638.74   31.80
   0  -4   3  618.74   31.80
   0  -4   3  590.04   34.80
   0  -4   3  594.04   32.10
   0  -4   3  590.74   32.00
  -1   4  -3   11.70    5.50
  -1   4  -3   10.00    1.60
  -1   4  -3   11.10    3.40
  -1   4  -3    7.20    1.70
  -1   4  -3   12.30    2.30
   1  -4   3   12.50    2.80
   1  -4   3    9.70    5.90
   1  -4   3   11.70    3.40
   1  -4   3   11.80    1.80
   1  -4   3    9.50    1.50
  -2   4  -3  667.63   33.80
  -2   4  -3  639.44   34.40
  -2   4  -3  663.13   33.80
  -2   4  -3  625.14   34.20
  -2   4  -3  620.74   36.90
   2  -4   3  671.63   33.80
   2  -4   3  653.53   34.30
   2  -4   3  644.44   34.40
   2  -4   3  629.14   33.70
   2  -4   3  667.03   33.70
  -3   4  -3 2076.49  107.19
  -3   4  -3 1937.21  110.19
  -3   4  -3 2007.90  106.59
  -3   4  -3 1993.30  107.09
  -3   4  -3 2125.09  106.49
   3  -4   3 2153.58  106.59
   3  -4   3 2111.39  106.99
   3  -4   3 2097.39  106.39
   3  -4   3 2133.89  107.29
  -4   4  -3   79.69    7.00
  -4   4  -3   88.69   11.30
  -4   4  -3   80.89    5.50
  -4   4  -3   75.79    5.60
  -4   4  -3   71.49   10.40
  -4   4  -3   69.19    6.90
   4  -4   3   79.89   13.40
   4  -4   3   63.59    6.60
   4  -4   3   80.29    5.30
   4  -4   3   79.69    7.40
   4  -4   3   74.89    5.80
  -5   4  -3  397.36   26.60
  -5   4  -3  363.36   20.20
  -5   4  -3  376.66   21.10
  -5   4  -3  367.86   21.30
  -5   4  -3  346.97   26.10
  -5   4  -3  377.56   20.00
   5  -4   3  380.26   30.50
   5  -4   3  392.46   19.90
   5  -4   3  357.96   20.80
   5  -4   3  354.56   20.40
   5  -4   3  389.46   21.80
  -6   4  -3 1261.47   65.19
  -6   4  -3 1285.77   72.09
  -6   4  -3 1204.88   66.09
   6  -4   3 1246.88   66.59
   6  -4   3 1269.57   65.39
   6  -4   3 1242.68   77.49
   6  -4   3 1262.97   64.79
  -7   4  -3  722.33   42.50
  -7   4  -3  874.21   42.40
  -7   4  -3  772.52   49.00
   7  -4   3  813.02   41.70
   7  -4   3  786.32   41.90
   7  -4   3  768.52   43.30
   7  -4   3  793.82   40.90
   7  -4   3  727.73   55.79
  -8   4  -3   18.50    5.50
  -8   4  -3   16.90    7.90
   8   3  -3   99.99    9.30
   8   3  -3   85.09    8.70
   8   3  -3   79.09   12.80
  -8  -3   3   66.39   10.90
  -8  -3   3   71.59   19.10
   7   3  -3  576.14   30.90
   7   3  -3  635.64   30.60
   7   3  -3  539.25   33.00
  -7  -3   3  528.95   34.50
  -7  -3   3  531.65   38.90
   6   3  -3 1158.98   61.69
   6   3  -3 1184.48   63.59
   6   3  -3 1302.67   61.49
   6   3  -3 1002.10   74.29
  -6  -3   3 1334.37   61.29
  -6  -3   3 1081.59   64.29
  -6  -3   3 1168.18   68.09
   5   3  -3    3.80    2.50
   5   3  -3    3.60    6.30
  -5  -3   3    5.90    4.90
  -5  -3   3    4.30    2.00
   4   3  -3  681.73   39.70
   4   3  -3  758.32   39.50
   4   3  -3  821.12   46.60
   4   3  -3  801.62   48.00
  -4  -3   3  658.63   39.30
  -4  -3   3  802.42   39.40
  -4  -3   3  709.03   41.10
  -4  -3   3  800.92   43.90
   3   3  -3 1481.05   79.09
   3   3  -3 1538.55   79.49
   3   3  -3 1299.17   73.19
   3   3  -3 1450.55   73.29
  -3  -3   3 1476.05   77.99
  -3  -3   3 1338.47   73.09
  -3  -3   3 1377.16   76.39
  -3  -3   3 1477.45   74.19
  -3  -3   3 1324.77   72.99
   2   3  -3  690.53   35.40
   2   3  -3  670.83   35.30
   2   3  -3  656.13   35.10
   2   3  -3  696.03   35.00
   2   3  -3  678.23   40.10
  -2  -3   3  733.43   35.10
  -2  -3   3  703.13   35.20
  -2  -3   3  590.44   38.10
   1   3  -3   81.09   10.20
   1   3  -3   69.79    5.10
   1   3  -3   71.09    4.90
   1   3  -3   71.59    4.80
   1   3  -3   78.19    5.30
  -1  -3   3   77.69    5.00
  -1  -3   3   79.99    5.30
  -1  -3   3   89.49    5.10
  -1  -3   3   90.69    8.70
  -1  -3   3   68.99    4.90
   0   3  -3  778.62   38.50
   0   3  -3  764.72   38.70
   0   3  -3  739.93   38.60
   0   3  -3  711.53   38.60
   0   3  -3  710.33   38.80
   0  -3   3  780.32   38.60
   0  -3   3  722.73   38.70
   0  -3   3  773.82   38.60
   0  -3   3  741.03   40.90
   0  -3   3  723.93   38.70
  -1   3  -3 4492.25  268.07
   1  -3   3 4475.45  269.87
  -2   3  -3  899.61   52.39
  -2   3  -3  986.40   49.99
  -2   3  -3  945.81   50.29
  -2   3  -3 1001.70   49.99
  -2   3  -3  942.01   50.39
   2  -3   3  982.10   50.29
   2  -3   3  986.00   49.90
   2  -3   3 1015.60   49.99
   2  -3   3  943.11   50.39
  -3   3  -3   23.50    4.10
  -3   3  -3   32.90    3.10
  -3   3  -3   26.70    6.40
  -3   3  -3   27.40    3.10
  -3   3  -3   29.70    4.30
   3  -3   3   32.20    3.00
   3  -3   3   30.70    4.50
   3  -3   3   27.10    3.20
   3  -3   3   21.90    4.00
  -4   3  -3  868.61   46.50
  -4   3  -3  970.40   51.49
  -4   3  -3  857.91   47.10
  -4   3  -3  891.31   47.20
  -4   3  -3  890.91   46.40
   4  -3   3  905.71   46.40
   4  -3   3  851.31   46.80
   4  -3   3  938.31   54.19
   4  -3   3  887.01   46.60
   4  -3   3  903.81   47.60
  -5   3  -3  918.51   48.90
  -5   3  -3  928.81   48.20
  -5   3  -3  884.61   47.90
  -5   3  -3  913.01   48.70
  -5   3  -3  988.80   53.99
   5  -3   3  917.41   57.39
   5  -3   3  922.61   47.90
   5  -3   3  921.21   48.30
   5  -3   3  967.90   49.40
   5  -3   3  886.91   48.40
  -6   3  -3   25.30    6.40
  -6   3  -3   27.40    4.60
   6  -3   3   20.40    3.30
   6  -3   3   23.20   14.40
   6  -3   3   17.20    2.80
  -7   3  -3  162.08   18.20
  -7   3  -3  142.59   12.40
  -7   3  -3  161.58   10.90
  -7   3  -3  168.38   12.10
   7  -3   3  177.18   13.20
   7  -3   3  172.88    9.90
   7  -3   3  143.59   24.10
   7  -3   3  164.18   11.50
   7  -3   3  168.68   11.00
  -8   3  -3  335.77   28.50
   8  -3   3  383.56   20.40
   8  -3   3  354.66   26.40
   8   2  -3  327.47   23.10
   8   2  -3  352.96   19.30
   8   2  -3  331.37   20.20
  -8  -2   3  305.77   28.80
  -8  -2   3  367.16   19.10
   7   2  -3    3.70    3.50
   7   2  -3    2.80    2.40
  -7  -2   3    1.50    4.50
  -7  -2   3    0.70    3.10
   6   2  -3  338.87   34.50
   6   2  -3  458.15   22.10
   6   2  -3  421.76   22.40
   6   2  -3  424.86   25.00
  -6  -2   3  381.86   26.00
  -6  -2   3  400.66   28.60
   5   2  -3 1599.24   76.99
   5   2  -3 1591.74   79.29
   5   2  -3 1421.26   77.09
   5   2  -3 1302.27   86.29
  -5  -2   3 1428.66   81.89
  -5  -2   3 1372.56   79.59
  -5  -2   3 1701.43   76.89
   4   2  -3  305.87   19.10
   4   2  -3  312.17   16.40
   4   2  -3  320.57   24.30
  -4  -2   3  263.77   16.20
   3   2  -3  125.79   12.70
   3   2  -3  117.09    7.50
   3   2  -3  131.59    7.90
  -3  -2   3  112.79    7.30
  -3  -2   3  115.49    7.70
  -3  -2   3  135.19   10.90
  -3  -2   3  136.39    9.20
   2   2  -3  654.53   36.70
   2   2  -3  618.74   40.70
   2   2  -3  696.23   36.50
   2   2  -3  724.13   40.20
   2   2  -3  697.93   36.60
  -2  -2   3  783.72   37.60
  -2  -2   3  781.52   38.90
  -2  -2   3  754.82   36.50
  -2  -2   3  714.83   36.60
  -2  -2   3  638.54   36.50
   1   2  -3  459.35   23.60
   1   2  -3  451.35   23.70
   1   2  -3  452.55   23.90
  -1  -2   3  457.15   23.80
  -1  -2   3  413.66   26.10
  -1  -2   3  485.45   23.90
  -1  -2   3  476.65   23.70
   0   2  -3   15.30    2.10
   0   2  -3   16.70    1.90
   0   2  -3   15.30    2.10
   0   2  -3   15.50    1.90
   0  -2   3   17.50    2.20
   0  -2   3   15.40    2.10
   0  -2   3   14.50    2.00
   0  -2   3   13.00    2.30
   0  -2   3   19.50    4.20
  -1   2  -3 1436.66   76.99
  -1   2  -3 1562.14   76.79
  -1   2  -3 1432.56   76.89
   1  -2   3 1517.55   76.89
   1  -2   3 1447.76   76.99
   1  -2   3 1513.15   76.69
   1  -2   3 1547.55   76.69
  -2   2  -3 2115.29  116.29
  -2   2  -3 2265.47  116.29
  -2   2  -3 2319.27  115.99
   2  -2   3 2372.36  115.99
   2  -2   3 2291.97  116.39
   2  -2   3 2200.58  116.19
  -3   2  -3 1789.72   92.39
  -3   2  -3 1632.44   92.79
  -3   2  -3 1778.02   92.49
  -3   2  -3 2018.20   95.79
  -3   2  -3 1825.32   92.89
   3  -2   3 1845.42   92.49
   3  -2   3 1691.23   92.69
   3  -2   3 1785.22   92.39
   3  -2   3 1830.92   93.09
  -4   2  -3   77.49    6.50
  -4   2  -3   62.89    5.80
  -4   2  -3   75.79    4.70
   4  -2   3   71.99    6.40
   4  -2   3   61.29    5.60
   4  -2   3   80.29    4.70
   4  -2   3   75.29   11.30
  -5   2  -3  991.80   50.09
  -5   2  -3  925.11   50.69
  -5   2  -3 1043.00   55.39
  -5   2  -3  952.40   50.49
   5  -2   3  916.51   50.19
   5  -2   3  945.11   58.59
   5  -2   3  985.10   50.19
   5  -2   3  956.40   49.80
   5  -2   3  959.50   50.99
  -6   2  -3 1381.76   65.79
  -6   2  -3 1170.28   65.79
  -6   2  -3 1259.87   70.99
  -6   2  -3 1292.97   65.39
   6  -2   3 1249.57   64.79
   6  -2   3 1235.18   65.29
   6  -2   3 1176.38   75.69
   6  -2   3 1245.88   66.29
   6  -2   3 1296.77   65.39
  -7   2  -3  193.68   12.80
  -7   2  -3  205.18   11.00
  -7   2  -3  210.68   19.80
  -7   2  -3  214.88   13.80
  -7   2  -3  202.68   14.10
   7  -2   3  223.78   14.60
   7  -2   3  184.58   25.50
   7  -2   3  205.38   12.60
   7  -2   3  182.48   23.70
   7  -2   3  216.38   13.20
  -8   2  -3   96.69   17.00
  -8   2  -3  107.19    6.40
  -8   2  -3  123.79   12.20
   8  -2   3  114.99    8.90
   8  -2   3   90.69   10.50
   8  -2   3  110.79   15.20
   9  -2   3  678.33   36.40
   8   1  -3  288.07   17.70
   8   1  -3  271.37   16.50
   8   1  -3  284.27   20.60
  -8  -1   3  306.97   17.00
  -8  -1   3  264.07   26.00
  -8  -1   3  301.17   18.80
   7   1  -3  536.45   29.40
   7   1  -3  485.65   27.80
   7   1  -3  521.75   26.80
   7   1  -3  409.36   42.10
   7   1  -3  476.95   26.10
  -7  -1   3  465.95   25.80
  -7  -1   3  507.35   26.40
  -7  -1   3  479.15   34.00
  -7  -1   3  484.75   27.30
   6   1  -3   27.10    6.60
   6   1  -3   35.90    4.80
   6   1  -3   32.20    5.20
   6   1  -3   33.50    9.10
  -6  -1   3   26.20    6.10
  -6  -1   3   31.60   10.50
  -6  -1   3   31.60   11.30
  -6  -1   3   35.20    6.00
   5   1  -3  690.93   34.20
   5   1  -3  663.43   33.60
   5   1  -3  590.04   43.00
   5   1  -3  675.43   33.40
  -5  -1   3  630.44   33.60
  -5  -1   3  658.13   37.30
  -5  -1   3  620.74   33.70
  -5  -1   3  559.24   39.00
  -5  -1   3  639.44   39.50
   4   1  -3 2444.96  137.79
   4   1  -3 2476.25  130.49
   4   1  -3 2853.01  132.49
  -4  -1   3 2611.34  135.49
  -4  -1   3 2351.36  130.39
  -4  -1   3 2693.13  130.49
  -4  -1   3 2645.14  133.19
  -4  -1   3 2234.48  134.69
   3   1  -3 1293.47   63.89
   3   1  -3 1365.36   69.89
   3   1  -3 1113.69   63.79
   3   1  -3 1133.89   65.39
  -3  -1   3 1113.79   63.69
  -3  -1   3 1428.36   65.79
  -3  -1   3 1219.68   67.89
   2   1  -3    1.40    1.30
   2   1  -3    2.80    2.10
   2   1  -3    1.70    2.20
   2   1  -3    2.70    2.10
  -2  -1   3    3.70    1.20
   1   1  -3  314.67   16.50
   1   1  -3  313.37   16.60
  -1  -1   3  320.67   16.50
   0   1  -3 2118.19  125.49
   0  -1   3 2132.69  124.49
  -1   1  -3 1574.14  102.69
   1  -1   3 1603.54  105.29
  -2   1  -3   79.49    6.60
  -2   1  -3   88.19    4.90
  -2   1  -3   85.89    4.90
  -2   1  -3   79.49    5.30
  -2   1  -3   86.99    5.40
   2  -1   3   83.69    5.50
   2  -1   3   91.89    4.90
   2  -1   3   79.29    5.20
   2  -1   3   80.59    5.20
   2  -1   3   89.79    5.00
  -3   1  -3  391.96   21.00
  -3   1  -3  380.36   21.40
  -3   1  -3  402.66   21.50
  -3   1  -3  405.36   21.10
   3  -1   3  442.16   25.70
   3  -1   3  400.96   21.20
   3  -1   3  399.56   21.40
   3  -1   3  406.76   21.10
   3  -1   3  413.86   21.00
   3  -1   3  385.96   21.70
  -4   1  -3 2143.59  116.09
  -4   1  -3 2249.77  115.79
  -4   1  -3 2325.67  116.09
   4  -1   3 2377.26  122.29
   4  -1   3 2334.87  115.79
   4  -1   3 2201.48  115.89
   4  -1   3 2253.37  116.39
   4  -1   3 2144.39  115.59
  -5   1  -3  577.74   29.60
  -5   1  -3  529.45   30.00
  -5   1  -3  603.54   34.40
  -5   1  -3  649.34   30.30
  -5   1  -3  507.95   28.90
   5  -1   3  540.45   29.20
   5  -1   3  586.54   29.70
   5  -1   3  550.94   30.40
   5  -1   3  548.25   29.70
   5  -1   3  518.85   38.20
  -6   1  -3    9.70    1.80
  -6   1  -3   10.00    3.70
  -6   1  -3   11.80    2.50
   6  -1   3    6.20    2.30
   6  -1   3   11.50    3.00
   6  -1   3    6.40    6.30
   6  -1   3   10.70    2.80
   6  -1   3   16.90    9.10
  -7   1  -3  959.50   55.19
  -7   1  -3  899.21   48.20
  -7   1  -3  794.02   47.40
  -7   1  -3  895.61   46.50
   7  -1   3 1006.60   47.80
   7  -1   3  933.51   50.99
   7  -1   3  924.21   48.70
   7  -1   3  799.72   60.39
  -8   1  -3  417.86   20.90
  -8   1  -3  375.16   30.10
  -8   1  -3  391.26   23.70
   8  -1   3  374.56   22.90
   8  -1   3  381.76   26.90
   8  -1   3  422.06   22.00
  -9   1  -3   45.90    4.60
  -9   1  -3   40.90   14.60
   9  -1   3   30.40   13.90
   9  -1   3   39.50    7.80
   8   0  -3  140.59   10.20
   8   0  -3  129.59   14.50
  -8   0   3  121.39   19.50
  -8   0   3  104.29   10.00
  -8   0   3  119.29   18.80
   7   0  -3   92.49   11.80
   7   0  -3   98.79    8.40
  -7   0   3   80.09   15.70
  -7   0   3   88.79    6.40
  -7   0   3   82.89    5.90
  -7   0   3   74.19   15.20
   6   0  -3  498.55   26.70
   6   0  -3  525.55   28.70
   6   0  -3  404.46   37.10
   6   0  -3  509.35   26.00
  -6   0   3  480.15   32.80
  -6   0   3  487.05   26.30
  -6   0   3  452.75   32.80
  -6   0   3  493.35   25.50
   5   0  -3 1174.98   60.59
   5   0  -3 1205.58   61.09
   5   0  -3 1338.47   62.99
   5   0  -3 1055.49   69.89
   5   0  -3 1058.69   60.29
  -5   0   3 1130.89   60.79
  -5   0   3 1132.99   66.89
  -5   0   3 1263.17   64.69
  -5   0   3 1163.38   66.09
   4   0  -3  164.88   17.30
   4   0  -3  171.08   10.10
   4   0  -3  173.08   10.70
   4   0  -3  203.88   10.10
  -4   0   3  169.28   10.30
  -4   0   3  175.58   14.80
  -4   0   3  185.38   16.10
  -4   0   3  194.28   14.70
   3   0  -3  998.80   47.60
   3   0  -3  876.81   49.30
   3   0  -3  921.71   53.59
   3   0  -3  860.41   47.60
  -3   0   3  964.50   52.59
  -3   0   3  964.70   50.39
  -3   0   3  876.31   47.60
  -3   0   3  915.81   51.19
   2   0  -3 1305.07   71.69
   2   0  -3 1313.87   70.49
   2   0  -3 1401.76   74.89
  -2   0   3 1453.15   74.39
  -2   0   3 1388.16   71.99
   1   0  -3  484.65   26.40
   1   0  -3  528.45   25.40
   1   0  -3  436.26   26.90
   1   0  -3  429.66   24.40
  -1   0   3  459.65   26.70
  -1   0   3  469.05   24.30
  -1   0   3  489.15   27.20
  -1   0   3  425.26   24.40
  -1   0   3  514.85   25.20
   0   0  -3  394.16   21.20
   0   0  -3  408.86   22.70
   0   0  -3  425.16   21.40
   0   0  -3  412.46   21.30
   0   0  -3  410.96   21.30
   0   0   3  422.06   21.20
   0   0   3  396.86   21.30
   0   0   3  419.36   21.40
   0   0   3  419.26   21.30
   0   0   3  407.26   21.20
  -1   0  -3  675.93   33.50
   1   0   3  624.64   33.60
   1   0   3  659.43   33.40
   1   0   3  622.14   33.60
   1   0   3  665.53   33.50
  -2   0  -3 1392.16   64.99
  -2   0  -3 1175.68   62.39
  -2   0  -3 1179.18   62.29
  -2   0  -3 1259.87   62.49
  -2   0  -3 1136.99   62.39
   2   0   3 1174.38   62.19
   2   0   3 1139.99   62.49
   2   0   3 1205.68   62.39
   2   0   3 1250.37   62.39
  -3   0  -3  142.89    8.60
  -3   0  -3  141.19    8.80
  -3   0  -3  178.98    8.20
  -3   0  -3  147.39    8.30
   3   0   3  154.18    8.20
   3   0   3  156.98    8.50
   3   0   3  150.98    8.70
   3   0   3  142.29    8.90
  -4   0  -3  824.32   46.30
  -4   0  -3  903.91   46.10
  -4   0  -3 1022.80   46.50
  -4   0  -3  965.50   49.60
  -4   0  -3  820.52   46.20
   4   0   3  845.82   45.90
   4   0   3  833.62   45.80
   4   0   3  819.22   46.50
   4   0   3  883.31   46.10
   4   0   3  978.30   52.89
  -5   0  -3  814.52   43.90
  -5   0  -3  814.92   43.50
  -5   0  -3  884.01   48.00
   5   0   3  797.22   43.20
   5   0   3  833.72   53.39
   5   0   3  867.51   43.50
  -6   0  -3  827.82   49.00
  -6   0  -3  738.53   43.60
  -6   0  -3  881.51   44.30
  -6   0  -3  838.92   44.30
  -6   0  -3  833.32   47.70
   6   0   3  788.92   46.10
   6   0   3  882.01   43.60
   6   0   3  920.81   43.90
   6   0   3  791.82   54.89
   6   0   3  838.72   44.70
  -7   0  -3    5.20    4.10
  -7   0  -3    8.80    2.90
  -7   0  -3    4.20    5.10
  -7   0  -3    5.90    6.20
  -7   0  -3    5.60    2.70
   7   0   3    5.70    3.90
   7   0   3    4.80    8.10
   7   0   3    8.30    2.60
   7   0   3    2.80    3.30
   7   0   3   10.50    3.30
  -8   0  -3  548.25   38.20
  -8   0  -3  581.54   29.30
  -8   0  -3  523.15   38.40
  -8   0  -3  578.24   32.00
   8   0   3  605.64   33.80
   8   0   3  511.35   30.90
   8   0   3  556.84   34.10
  -9   0  -3  636.24   33.10
  -9   0  -3  629.44   41.40
  -9   0  -3  535.25   43.50
   9   0   3  674.83   34.00
   9   0   3  665.83   38.50
   8  -1  -3  403.46   22.10
   8  -1  -3  408.96   25.80
  -8   1   3  331.07   30.80
  -8   1   3  399.26   31.60
   7  -1  -3  127.09   10.40
   7  -1  -3  119.49   13.10
   7  -1  -3  133.59    8.80
   7  -1  -3  118.79    8.80
  -7   1   3  111.39    8.30
  -7   1   3  114.69   16.80
  -7   1   3  103.49   17.00
   6  -1  -3  102.09    7.10
   6  -1  -3   98.29    8.10
   6  -1  -3   95.39   11.70
  -6   1   3   91.69   14.00
  -6   1   3   85.39   14.50
  -6   1   3   99.49    8.90
  -6   1   3   87.19    5.80
  -6   1   3   95.69    6.60
   5  -1  -3  791.82   39.70
   5  -1  -3  744.63   40.20
   5  -1  -3  813.02   42.50
   5  -1  -3  663.23   48.90
   5  -1  -3  810.42   39.50
  -5   1   3  779.92   39.60
  -5   1   3  716.73   46.60
  -5   1   3  780.52   45.40
  -5   1   3  710.73   39.90
  -5   1   3  726.13   39.40
  -5   1   3  821.72   40.10
   4  -1  -3 1657.33   78.79
   4  -1  -3 1332.47   86.79
   4  -1  -3 1560.74   76.09
   4  -1  -3 1473.25   76.19
   4  -1  -3 1467.55   76.59
  -4   1   3 1503.85   76.09
  -4   1   3 1393.56   76.39
  -4   1   3 1484.05   82.69
  -4   1   3 1481.15   80.59
  -4   1   3 1448.76   81.59
   3  -1  -3  265.27   16.00
   3  -1  -3  238.28   13.30
   3  -1  -3  242.48   13.20
   3  -1  -3  233.28   13.50
   3  -1  -3  250.57   19.70
  -3   1   3  234.38   13.40
  -3   1   3  254.67   17.20
  -3   1   3  264.17   18.80
  -3   1   3  256.27   13.10
   2  -1  -3  525.85   27.80
   2  -1  -3  552.14   32.80
   2  -1  -3  478.35   29.30
  -2   1   3  593.44   27.80
  -2   1   3  514.55   30.20
  -2   1   3  561.14   32.30
  -1  -1  -3  197.78   10.60
  -1  -1  -3  181.78   10.60
  -1  -1  -3  205.48   10.60
  -1  -1  -3  222.08   10.60
  -1  -1  -3  195.38   10.80
   1   1   3  204.48   10.60
   1   1   3  218.08   10.60
   1   1   3  208.88   10.80
  -2  -1  -3  860.31   44.00
  -2  -1  -3  782.12   47.20
  -2  -1  -3  842.72   43.90
  -2  -1  -3  858.31   44.00
   2   1   3  842.22   43.80
   2   1   3  827.82   43.90
   2   1   3  923.11   47.00
   2   1   3  891.41   44.10
  -3  -1  -3 1961.70  105.59
  -3  -1  -3 1958.50  102.19
  -3  -1  -3 1992.30  101.99
  -3  -1  -3 1959.10  102.19
   3   1   3 1834.12  101.99
   3   1   3 2006.40  102.29
   3   1   3 2204.78  106.89
  -4  -1  -3 1792.92   89.69
  -4  -1  -3 1663.73   89.39
  -4  -1  -3 1745.33   93.29
  -4  -1  -3 1765.02   89.79
   4   1   3 1614.74   89.29
   4   1   3 1962.20   97.09
   4   1   3 1736.13   89.39
   4   1   3 1792.42   89.99
   4   1   3 1583.04   89.19
  -5  -1  -3   33.70    4.00
  -5  -1  -3   40.60    9.20
  -5  -1  -3   36.50    4.80
  -5  -1  -3   35.80    8.00
  -5  -1  -3   42.10    7.60
   5   1   3   35.20   12.20
  -6  -1  -3  675.13   38.20
  -6  -1  -3  694.93   37.60
  -6  -1  -3  733.63   38.40
  -6  -1  -3  716.63   41.80
  -6  -1  -3  670.63   43.20
   6   1   3  638.14   49.20
   6   1   3  756.92   38.80
   6   1   3  809.92   37.50
   6   1   3  736.93   37.70
  -7  -1  -3  984.40   56.99
  -7  -1  -3  985.10   51.89
  -7  -1  -3  980.20   52.99
  -7  -1  -3  947.11   60.29
   7   1   3 1032.60   53.39
   7   1   3  945.31   52.09
   7   1   3 1063.39   51.69
  -8  -1  -3  194.68   22.70
  -8  -1  -3  226.58   20.70
  -8  -1  -3  227.68   16.20
   8   1   3  236.98   17.20
   8   1   3  236.98   13.80
  -9  -1  -3   -0.20    7.60
  -9  -1  -3   -4.30    2.40
  -9  -1  -3    2.00    4.20
   8  -2  -3    8.80    4.80
   8  -2  -3    6.20    3.20
  -8   2   3    7.60    7.70
  -8   2   3    3.70    4.30
  -8   2   3   11.30    6.50
   7  -2  -3  817.82   38.80
   7  -2  -3  683.93   39.80
   7  -2  -3  788.72   42.70
  -7   2   3  803.62   47.30
  -7   2   3  708.03   38.80
  -7   2   3  690.23   39.40
  -7   2   3  674.43   48.00
  -7   2   3  709.13   38.30
  -7   2   3  726.93   39.50
   6  -2  -3  861.81   64.79
   6  -2  -3  983.90   54.09
   6  -2  -3 1154.08   53.29
   6  -2  -3 1118.99   56.99
  -6   2   3  975.80   53.29
  -6   2   3  998.50   53.89
  -6   2   3 1082.09   60.59
   5  -2  -3  416.56   21.30
   5  -2  -3  451.65   25.40
   5  -2  -3  375.96   31.50
   5  -2  -3  397.26   22.10
  -5   2   3  398.46   29.40
  -5   2   3  370.96   21.30
  -5   2   3  383.36   21.80
  -5   2   3  397.86   21.00
   4  -2  -3  322.07   17.30
   4  -2  -3  350.96   20.80
   4  -2  -3  317.67   26.50
  -4   2   3  321.17   17.70
  -4   2   3  332.37   17.00
  -4   2   3  324.47   24.30
  -4   2   3  290.97   17.20
   3  -2  -3 2046.10  102.89
   3  -2  -3 1983.80  100.59
   3  -2  -3 1954.90  107.49
  -3   2   3 1720.03  100.19
  -3   2   3 1942.21  100.49
  -3   2   3 2006.20  106.69
  -3   2   3 2021.80  100.19
  -2   2   3 2085.09  109.29
   1  -2  -3   97.29    5.20
   1  -2  -3   95.99    7.40
   1  -2  -3   96.49    5.30
  -1   2   3  107.09    9.60
  -1   2   3   87.89    7.50
  -1   2   3  101.59    5.30
   0   2   3 2306.07  128.59
   1   2   3  711.63   36.70
  -2  -2  -3  284.67   14.40
   2   2   3  271.57   14.30
   2   2   3  269.97   14.30
   2   2   3  259.97   14.10
  -3  -2  -3   76.59    5.70
  -3  -2  -3   91.49    5.70
  -3  -2  -3   83.99    5.10
  -3  -2  -3   80.69   11.20
   3   2   3   87.99    5.30
   3   2   3   91.99    6.90
  -4  -2  -3  186.78    9.50
  -4  -2  -3  147.39   14.70
  -4  -2  -3  174.18   10.30
  -4  -2  -3  154.98   12.00
  -4  -2  -3  179.78   10.10
  -4  -2  -3  172.38   10.10
   4   2   3  159.28   16.10
   4   2   3  174.08    9.70
   4   2   3  182.38   11.00
  -5  -2  -3  666.13   33.90
  -5  -2  -3  588.34   36.60
  -5  -2  -3  622.34   39.10
  -5  -2  -3  593.94   33.90
  -5  -2  -3  738.23   33.50
   5   2   3  713.63   33.50
   5   2   3  556.04   42.40
  -6  -2  -3    5.00    2.90
  -6  -2  -3    8.20    3.00
  -6  -2  -3    7.60    3.90
  -6  -2  -3    9.00    5.60
   6   2   3    6.40    3.40
  -7  -2  -3  217.08   14.90
   7   2   3  205.98   15.30
   7   2   3  222.98   13.40
  -8  -2  -3  635.24   36.70
  -8  -2  -3  504.95   29.60
   8   2   3  509.85   31.50
   8   2   3  474.15   69.29
  -9  -2  -3  237.58   27.30
  -9  -2  -3  263.87   17.30
   9   2   3  291.87   16.20
   8  -3  -3  359.76   25.20
  -8   3   3  370.06   29.80
  -8   3   3  316.07   31.30
  -8   3   3  358.16   21.60
   7  -3  -3    5.40    8.20
   7  -3  -3    7.90    4.40
   7  -3  -3    9.20    3.40
  -7   3   3    9.90    4.30
  -7   3   3    9.40    1.70
  -7   3   3    8.50    7.00
   6  -3  -3  176.28   22.80
   6  -3  -3  163.98   23.00
   6  -3  -3  186.48   12.30
   6  -3  -3  194.38   11.10
  -6   3   3  191.68   12.10
  -6   3   3  179.18   20.60
  -6   3   3  179.98   10.10
   5  -3  -3 1478.95   76.79
   5  -3  -3 1536.75   79.79
   5  -3  -3 1495.65   76.09
   5  -3  -3 1363.16   86.99
   5  -3  -3 1398.86   75.89
  -5   3   3 1633.24   76.49
  -5   3   3 1461.55   76.59
  -5   3   3 1498.45   85.39
  -5   3   3 1417.46   75.79
  -5   3   3 1446.76   75.89
   4  -3  -3  620.14   32.90
   4  -3  -3  616.84   42.10
   4  -3  -3  637.24   33.50
   4  -3  -3  663.13   36.50
   4  -3  -3  596.04   32.70
  -4   3   3  607.94   32.70
  -4   3   3  579.34   32.70
  -4   3   3  642.74   33.30
  -4   3   3  614.34   32.60
  -4   3   3  650.73   33.20
  -4   3   3  682.83   41.50
   3  -3  -3   51.49    8.50
   3  -3  -3   57.09    4.80
   3  -3  -3   56.19   10.60
   3  -3  -3   50.29    4.40
   3  -3  -3   49.70    3.70
  -3   3   3   53.39    4.60
  -3   3   3   56.89    3.70
  -3   3   3   56.69    4.70
  -3   3   3   58.39    3.40
  -3   3   3   46.70    3.70
  -3   3   3   61.79   10.30
   2  -3  -3 2692.33  174.28
  -2   3   3 2744.63  169.38
   1  -3  -3 3089.39  179.58
  -1   3   3 2894.71  174.98
   0  -3  -3   89.29    4.90
   0  -3  -3   95.29    4.80
   0  -3  -3   90.09    5.10
   0  -3  -3   94.69    5.10
   0   3   3   87.39    5.00
   0   3   3   86.29    5.00
   0   3   3   94.29    4.80
   0   3   3   82.79    5.90
  -1  -3  -3 1661.83   75.19
   1   3   3 1265.37   75.19
   2   3   3 2986.90  153.08
  -3  -3  -3 2346.27  117.99
  -3  -3  -3 2239.48  117.69
  -3  -3  -3 2303.17  117.89
  -4  -3  -3  365.76   27.50
  -4  -3  -3  423.26   21.60
  -4  -3  -3  442.66   22.10
   4   3   3  407.06   21.90
   4   3   3  426.26   21.80
  -5  -3  -3  386.96   19.70
   5   3   3  347.97   19.70
   5   3   3  377.26   19.90
   6   3   3  913.41   46.90
   6   3   3  833.62   45.40
  -7  -3  -3  677.93   33.60
   7   3   3  684.43   33.80
   7   3   3  604.94   33.60
   7   3   3  577.44   35.30
   8   3   3   24.70    5.00
  -9  -3  -3  251.57   17.00
   9   3   3  265.37   15.90
   8  -4  -3  276.87   22.00
  -8   4   3  238.08   28.30
  -8   4   3  291.47   18.10
  -8   4   3  235.68   17.40
   7  -4  -3  803.82   46.10
   7  -4  -3  764.62   41.00
   7  -4  -3  855.41   41.20
  -7   4   3  735.43   52.49
  -7   4   3  762.22   42.20
  -7   4   3  818.82   41.90
  -7   4   3  710.03   40.50
   6  -4  -3  134.69   21.90
   6  -4  -3  157.78   11.30
   6  -4  -3  159.88   16.00
   6  -4  -3  158.68    9.40
   6  -4  -3  160.88   10.00
  -6   4   3  169.98   11.00
  -6   4   3  156.38   20.20
  -6   4   3  145.59    8.60
  -6   4   3  154.28   12.00
  -6   4   3  130.29    9.50
   5  -4  -3   47.40   11.00
   5  -4  -3   34.10   13.90
   5  -4  -3   39.80    6.20
   5  -4  -3   38.40    4.10
  -5   4   3   46.90   13.60
  -5   4   3   39.70    6.10
  -5   4   3   45.00    4.10
  -5   4   3   34.80    3.00
  -5   4   3   33.00    6.00
  -5   4   3   37.80    4.20
   4  -4  -3  725.03   37.70
   4  -4  -3  667.13   37.00
   4  -4  -3  673.63   36.80
   4  -4  -3  704.03   46.80
   4  -4  -3  724.93   40.70
  -4   4   3  715.03   37.50
  -4   4   3  725.63   36.70
  -4   4   3  679.03   36.80
  -4   4   3  705.83   37.30
  -4   4   3  750.12   46.30
   3  -4  -3 1915.41   99.49
   3  -4  -3 1830.22   99.69
   3  -4  -3 1979.20  107.89
   3  -4  -3 1947.11  100.09
   3  -4  -3 2092.49  102.69
   3  -4  -3 1825.42   99.39
  -3   4   3 1965.70   99.39
  -3   4   3 2076.99  108.19
  -3   4   3 1896.61   99.89
  -3   4   3 1877.91   99.49
  -3   4   3 1903.71   99.89
   2  -4  -3  105.69    6.00
   2  -4  -3  125.59   10.10
   2  -4  -3  103.19    6.80
   2  -4  -3  107.99    6.90
   2  -4  -3  108.19    6.30
  -2   4   3  110.49    6.00
  -2   4   3  105.19    6.80
  -2   4   3  110.09    6.40
  -2   4   3  109.19    6.90
  -2   4   3  119.89   12.90
   1  -4  -3  313.57   16.90
   1  -4  -3  334.07   17.30
   1  -4  -3  313.17   17.20
   1  -4  -3  326.17   16.80
  -1   4   3  309.77   17.20
  -1   4   3  323.17   17.00
  -1   4   3  344.67   17.30
  -1   4   3  322.47   22.30
  -1   4   3  318.97   16.70
   0  -4  -3  290.47   14.80
   0  -4  -3  289.47   15.20
   0  -4  -3  285.97   14.90
   0  -4  -3  285.87   15.10
   0   4   3  272.97   14.90
   0   4   3  308.27   15.10
   0   4   3  265.87   17.30
   0   4   3  277.27   14.90
   0   4   3  288.57   15.20
  -1  -4  -3  675.83   36.10
  -1  -4  -3  706.03   36.00
  -1  -4  -3  646.44   38.10
  -1  -4  -3  723.53   36.20
  -1  -4  -3  742.73   36.20
   1   4   3  699.13   36.10
   1   4   3  703.13   36.10
   1   4   3  721.33   36.30
   1   4   3  703.13   36.00
   1   4   3  699.23   36.30
   1   4   3  679.73   37.80
  -2  -4  -3   16.30    3.00
  -2  -4  -3   21.10    1.80
  -2  -4  -3   17.40    5.10
   2   4   3   21.70    2.40
   2   4   3   17.00    3.00
   2   4   3   16.10    2.30
  -3  -4  -3  676.83   33.00
  -3  -4  -3  582.74   35.70
  -3  -4  -3  677.03   33.20
   3   4   3  621.94   33.40
   3   4   3  624.64   35.60
  -4  -4  -3 1144.49   66.29
  -4  -4  -3 1333.97   66.59
  -4  -4  -3 1364.96   69.39
  -4  -4  -3 1218.58   66.39
  -4  -4  -3 1174.58   66.59
  -4  -4  -3 1363.36   66.59
   4   4   3 1493.55   72.49
   4   4   3 1251.17   69.79
   4   4   3 1314.17   66.69
   4   4   3 1126.49   66.59
   4   4   3 1409.56   67.09
  -5  -4  -3  282.87   15.90
  -5  -4  -3  266.97   20.30
  -5  -4  -3  323.07   16.00
  -5  -4  -3  276.27   22.80
  -5  -4  -3  275.97   15.40
   5   4   3  315.67   15.90
   5   4   3  314.17   24.30
   5   4   3  261.07   16.00
  -6  -4  -3  168.38    9.60
  -6  -4  -3  184.78   10.50
   6   4   3  157.88   10.60
   6   4   3  157.28   21.20
  -7  -4  -3  488.95   29.70
  -7  -4  -3  523.75   28.20
   7   4   3  608.74   30.50
   7   4   3  568.24   28.90
   7   4   3  577.54   28.60
   7   4   3  440.76   42.50
  -8  -4  -3  663.53   33.60
  -8  -4  -3  592.04   35.00
   8   4   3  569.24   37.90
   8   4   3  659.23   33.30
  -9  -4  -3   -1.60    9.30
   9   4   3   -1.30    3.00
   8  -5  -3   80.29   16.10
  -8   5   3   80.39   21.40
  -8   5   3   60.69   10.50
   7  -5  -3    7.60    2.70
   7  -5  -3   11.10    2.80
  -7   5   3   10.30    4.40
  -7   5   3    8.70    1.70
  -7   5   3   11.20    3.50
  -7   5   3    5.00    7.70
  -7   5   3    4.00    3.00
   6  -5  -3  721.53   38.50
   6  -5  -3  738.13   39.90
   6  -5  -3  646.64   52.19
   6  -5  -3  744.43   38.80
   6  -5  -3  738.13   43.70
  -6   5   3  723.13   38.50
  -6   5   3  725.83   50.39
  -6   5   3  758.72   39.70
  -6   5   3  817.72   39.30
  -6   5   3  700.63   38.00
   5  -5  -3  545.95   42.10
   5  -5  -3  575.14   31.00
   5  -5  -3  550.04   29.80
   5  -5  -3  546.25   30.20
   5  -5  -3  594.14   34.80
  -5   5   3  564.44   30.50
  -5   5   3  546.05   29.40
  -5   5   3  554.14   29.70
  -5   5   3  597.54   41.10
  -5   5   3  557.64   29.70
  -5   5   3  579.44   30.80
   4  -5  -3   99.79    7.70
   4  -5  -3  114.79   12.20
   4  -5  -3  100.99   16.30
   4  -5  -3   92.79    6.30
   4  -5  -3   86.49    7.00
  -4   5   3   91.69    7.40
  -4   5   3  103.39    7.60
  -4   5   3   87.69    6.40
  -4   5   3   98.39    5.70
  -4   5   3   98.19    6.40
  -4   5   3  113.09   16.00
   3  -5  -3  471.05   24.80
   3  -5  -3  516.65   28.90
   3  -5  -3  458.95   25.50
   3  -5  -3  472.55   25.10
   3  -5  -3  440.56   25.90
  -3   5   3  483.95   24.80
  -3   5   3  515.35   34.20
  -3   5   3  474.65   25.10
  -3   5   3  473.85   25.70
  -3   5   3  476.15   25.60
  -2   5   3 3300.77  169.58
   1  -5  -3  657.53   35.60
   1  -5  -3  671.23   35.30
   1  -5  -3  708.23   35.70
  -1   5   3  641.64   35.60
  -1   5   3  725.23   35.70
  -1   5   3  688.53   35.00
  -1   5   3  672.53   35.30
   0  -5  -3    4.10    1.20
   0  -5  -3    2.50    1.00
   0   5   3    3.90    1.20
   0   5   3    2.50    2.10
   0   5   3    2.70    1.00
   0   5   3    2.90    0.70
  -1  -5  -3 1188.08   63.69
  -1  -5  -3 1329.27   63.99
  -1  -5  -3 1322.07   63.89
  -1  -5  -3 1156.58   66.49
  -1  -5  -3 1220.78   63.59
   1   5   3 1220.78   63.69
   1   5   3 1298.37   63.89
   1   5   3 1241.58   63.99
   1   5   3 1235.68   63.59
   1   5   3 1169.88   63.69
   2   5   3 2237.88  116.99
   2   5   3 2279.27  117.29
   2   5   3 2327.37  117.39
  -3  -5  -3 1087.09   60.49
  -3  -5  -3 1371.16   60.49
  -3  -5  -3 1004.60   60.19
   3   5   3 1211.38   60.39
   3   5   3 1207.08   60.79
   3   5   3 1137.59   60.69
  -4  -5  -3  171.38   14.50
  -4  -5  -3  180.48    9.10
  -4  -5  -3  162.68    9.70
   4   5   3  148.29   10.00
   4   5   3  160.08   13.50
  -5  -5  -3 1644.24   80.99
  -5  -5  -3 1393.66   77.29
  -5  -5  -3 1507.75   77.39
  -5  -5  -3 1472.85   77.09
  -5  -5  -3 1327.07   76.99
  -5  -5  -3 1603.64   77.49
   5   5   3 1497.75   81.79
   5   5   3 1633.94   84.79
   5   5   3 1542.35   77.59
   5   5   3 1334.57   77.69
   5   5   3 1532.75   77.99
  -6  -5  -3  747.73   43.60
  -6  -5  -3  813.02   44.40
  -6  -5  -3  777.32   43.60
  -6  -5  -3  786.52   44.00
  -6  -5  -3  917.61   44.10
  -6  -5  -3  894.81   51.69
  -6  -5  -3  938.31   49.00
   6   5   3  862.41   44.10
   6   5   3  835.62   44.50
   6   5   3  854.31   54.49
  -7  -5  -3  145.59   18.40
  -7  -5  -3  142.69   19.10
  -7  -5  -3  134.09   10.60
  -7  -5  -3  144.59    9.40
  -7  -5  -3  134.29    8.40
   7   5   3  135.19   23.00
   7   5   3  127.89   10.30
  -8  -5  -3  137.69   11.00
  -8  -5  -3  157.68   12.80
  -8  -5  -3  175.38   10.90
  -8  -5  -3  178.58   22.50
  -8  -5  -3  148.39   21.80
   8   5   3  145.39   11.80
   8   5   3  171.68   10.80
  -9  -5  -3  542.15   42.60
  -9  -5  -3  488.95   40.30
  -9  -5  -3  572.04   29.30
   9   5   3  530.85   29.30
   7  -6  -3  692.23   42.60
   7  -6  -3  647.34   36.50
   7  -6  -3  732.63   36.80
  -7   6   3  687.53   38.00
  -7   6   3  629.14   35.60
  -7   6   3  656.53   49.80
  -7   6   3  740.43   37.40
   6  -6  -3   32.70    7.50
   6  -6  -3   32.20    4.90
   6  -6  -3   28.00    6.40
   6  -6  -3   33.30   19.20
   6  -6  -3   39.50   12.70
  -6   6   3   30.30    3.00
  -6   6   3   33.40    5.00
  -6   6   3   32.10    4.60
  -6   6   3   26.70    6.90
  -6   6   3   37.90    7.70
  -6   6   3   36.90   16.10
   5  -6  -3   67.49    5.70
   5  -6  -3   72.09   17.70
   5  -6  -3   69.49   12.90
   5  -6  -3   64.49    6.80
   5  -6  -3   74.89    7.80
  -5   6   3   73.19   21.10
  -5   6   3   71.09    4.50
  -5   6   3   80.49    7.80
  -5   6   3   65.09    5.30
  -5   6   3   73.49    8.50
  -5   6   3   71.79    5.80
   4  -6  -3 2461.25  130.39
   4  -6  -3 2583.44  131.49
   4  -6  -3 2445.86  130.99
   4  -6  -3 2699.73  134.69
   4  -6  -3 2501.25  130.69
  -4   6   3 2497.65  130.49
  -4   6   3 2726.03  142.19
  -4   6   3 2468.75  130.29
  -4   6   3 2503.55  131.19
  -4   6   3 2502.95  130.69
  -4   6   3 2561.34  131.29
   3  -6  -3 1132.79   60.69
   3  -6  -3 1168.08   60.99
   3  -6  -3 1155.88   61.39
   3  -6  -3 1197.28   61.69
  -3   6   3 1165.38   61.59
  -3   6   3 1159.28   61.49
  -3   6   3 1183.88   61.09
  -3   6   3 1245.48   70.89
  -3   6   3 1209.98   60.69
   2  -6  -3   28.60    3.30
   2  -6  -3   30.80    2.30
   2  -6  -3   24.80    4.10
  -2   6   3   30.10    9.60
  -2   6   3   27.30    4.10
  -2   6   3   26.20    4.10
  -2   6   3   31.50    3.20
  -2   6   3   32.80    2.10
   1  -6  -3  763.12   38.20
   1  -6  -3  730.03   37.40
   1  -6  -3  698.53   38.10
   1  -6  -3  710.53   37.60
  -1   6   3  691.03   41.80
  -1   6   3  728.03   37.70
  -1   6   3  778.02   38.10
  -1   6   3  707.63   38.20
   0  -6  -3 1759.92   90.09
   0  -6  -3 1757.52   90.19
   0  -6  -3 1682.33   89.59
   0  -6  -3 1786.52   89.69
   0   6   3 1707.03   93.19
   0   6   3 1646.54   89.69
   0   6   3 1951.00   90.09
   0   6   3 1746.83   90.29
   0   6   3 1683.43   89.79
  -1  -6  -3  477.25   24.50
  -1  -6  -3  494.75   25.10
  -1  -6  -3  497.45   24.90
  -1  -6  -3  463.65   24.60
  -1  -6  -3  454.65   28.40
   1   6   3  472.65   25.10
   1   6   3  456.55   24.40
   1   6   3  464.65   24.70
   1   6   3  464.15   27.50
   1   6   3  491.75   25.00
   1   6   3  444.86   24.60
  -2  -6  -3  298.37   16.60
  -2  -6  -3  321.07   16.50
  -2  -6  -3  339.57   16.90
  -2  -6  -3  324.87   21.30
  -2  -6  -3  304.17   16.80
   2   6   3  323.87   16.70
   2   6   3  312.47   19.10
   2   6   3  328.37   17.40
   2   6   3  319.37   16.40
   2   6   3  310.57   17.30
   2   6   3  294.47   16.70
  -3  -6  -3 1518.15   82.39
  -3  -6  -3 1548.15   81.99
  -3  -6  -3 1720.03   82.09
  -3  -6  -3 1548.15   82.19
   3   6   3 1798.42   82.19
   3   6   3 1548.15   82.69
   3   6   3 1390.96   86.09
   3   6   3 1695.73   82.89
  -4  -6  -3 1005.70   61.09
  -4  -6  -3 1285.27   60.89
  -4  -6  -3 1186.78   65.89
  -4  -6  -3 1105.49   60.69
  -4  -6  -3 1326.77   60.99
   4   6   3 1156.18   61.59
  -5  -6  -3   19.40    2.80
  -5  -6  -3   21.50    4.90
   5   6   3   20.50    9.30
  -6  -6  -3  524.35   25.90
  -6  -6  -3  435.66   25.10
  -6  -6  -3  448.56   25.70
  -6  -6  -3  534.75   31.00
  -6  -6  -3  497.15   25.00
  -6  -6  -3  440.16   25.50
   6   6   3  483.55   34.90
   6   6   3  515.75   26.20
   6   6   3  424.86   26.50
   6   6   3  473.15   31.40
  -7  -6  -3  602.64   35.50
  -7  -6  -3  647.24   35.90
  -7  -6  -3  724.23   35.80
  -7  -6  -3  699.63   35.00
  -7  -6  -3  639.84   35.10
   7   6   3  651.93   48.40
   7   6   3  705.43   36.60
   7   6   3  704.03   36.00
  -8  -6  -3  156.88   11.50
  -8  -6  -3  148.79   10.30
  -8  -6  -3  139.09    8.30
  -8  -6  -3  127.59   19.60
  -8  -6  -3  118.89    9.90
   8   6   3  136.19   10.50
   8   6   3  139.29   11.70
   9   6   3   13.50    3.80
   7  -7  -3   93.49   17.30
   7  -7  -3  118.09    9.40
  -7   7   3  105.39   11.80
  -7   7   3   95.99    6.40
  -7   7   3   97.19   21.90
  -7   7   3  112.69   10.50
   6  -7  -3  405.26   23.60
   6  -7  -3  447.56   24.40
   6  -7  -3  457.95   30.40
  -6   7   3  417.06   22.80
  -6   7   3  437.46   23.60
  -6   7   3  432.46   36.80
  -6   7   3  457.55   25.40
  -6   7   3  403.26   23.30
  -6   7   3  446.46   24.70
   5  -7  -3    5.20    2.60
   5  -7  -3    5.90    4.60
   5  -7  -3    5.10    2.20
   5  -7  -3    2.20    2.40
  -5   7   3    2.90    2.50
  -5   7   3    6.00    2.50
  -5   7   3    6.00    6.70
  -5   7   3    7.00    1.30
  -5   7   3    5.20    2.70
  -5   7   3    4.90    1.90
   4  -7  -3   27.60    5.70
   4  -7  -3   32.40   11.10
   4  -7  -3   25.90    4.00
   4  -7  -3   21.00    5.30
   4  -7  -3   28.40    2.60
  -4   7   3   29.70    2.40
  -4   7   3   26.00   13.30
  -4   7   3   23.60    5.80
  -4   7   3   30.60    4.30
   3  -7  -3  973.70   53.19
   3  -7  -3 1022.70   52.69
   3  -7  -3 1019.50   53.49
   3  -7  -3  992.60   52.29
  -3   7   3  995.20   53.19
  -3   7   3 1005.80   53.39
  -3   7   3 1043.40   52.29
  -3   7   3 1032.70   52.79
  -3   7   3 1043.80   62.89
   2  -7  -3  926.21   47.00
   2  -7  -3  938.01   47.70
   2  -7  -3  887.01   47.50
   2  -7  -3  900.81   46.70
  -2   7   3  917.41   47.10
  -2   7   3  908.41   55.89
  -2   7   3  929.21   47.50
  -2   7   3  869.91   47.60
  -2   7   3  868.81   52.39
   1  -7  -3   10.40    1.80
   1  -7  -3   15.00    4.10
   1  -7  -3   15.20    1.70
   1  -7  -3   13.80    3.80
  -1   7   3   13.40    8.50
  -1   7   3   13.60    2.90
   0  -7  -3  518.15   27.70
   0  -7  -3  529.45   27.60
   0  -7  -3  492.45   26.80
   0  -7  -3  511.95   27.00
   0  -7  -3  502.05   27.00
   0   7   3  594.34   27.60
   0   7   3  496.15   27.00
   0   7   3  496.95   31.10
   0   7   3  507.55   27.20
   0   7   3  527.15   27.90
  -1  -7  -3 1235.38   61.19
  -1  -7  -3 1222.28   60.79
  -1  -7  -3 1232.88   61.49
  -1  -7  -3 1133.89   65.49
  -1  -7  -3 1189.68   60.89
   1   7   3 1146.39   60.99
   1   7   3 1135.69   60.69
   1   7   3 1174.88   64.19
   1   7   3 1152.08   61.19
   1   7   3 1197.58   61.59
   1   7   3 1165.38   60.89
  -2  -7  -3  787.22   40.10
  -2  -7  -3  819.72   40.80
  -2  -7  -3  817.52   41.00
  -2  -7  -3  781.02   45.70
  -2  -7  -3  758.82   40.40
   2   7   3  795.72   41.00
   2   7   3  785.12   40.30
   2   7   3  774.62   42.90
   2   7   3  777.72   40.00
   2   7   3  733.63   40.90
   2   7   3  720.73   40.30
  -3  -7  -3   36.40    3.10
  -3  -7  -3   32.70    4.10
  -3  -7  -3   40.40    3.90
  -3  -7  -3   36.30    4.70
   3   7   3   34.30    5.80
   3   7   3   33.90    9.50
   3   7   3   28.70    5.50
   3   7   3   36.60    3.70
   3   7   3   36.80    3.80
  -4  -7  -3 1236.18   59.09
  -4  -7  -3 1024.40   59.59
  -4  -7  -3 1246.58   59.19
   4   7   3 1075.79   59.19
   4   7   3  998.60   59.99
   4   7   3 1146.29   59.99
   4   7   3 1257.87   65.49
  -5  -7  -3 1181.08   57.39
  -5  -7  -3 1256.77   56.99
  -5  -7  -3 1097.49   57.19
  -5  -7  -3 1020.90   57.69
   5   7   3 1078.19   62.29
   5   7   3  977.60   58.19
  -6  -7  -3  558.74   34.30
  -6  -7  -3  493.35   28.20
  -6  -7  -3  475.95   28.10
  -6  -7  -3  557.14   27.60
   6   7   3  571.44   29.20
   6   7   3  509.25   36.50
   6   7   3  527.85   34.20
  -7  -7  -3   93.09    6.60
  -7  -7  -3   94.99    7.60
  -7  -7  -3   98.79    8.30
  -7  -7  -3   92.69    6.20
   7   7   3   80.79   10.30
   7   7   3   90.39   19.70
   7   7   3   97.09   15.60
   7   7   3  116.29    9.20
  -8  -7  -3  627.84   32.60
  -8  -7  -3  614.24   33.80
  -8  -7  -3  640.94   40.10
   8   7   3  635.14   35.20
   8   7   3  600.94   34.10
  -7   8   3   11.40    9.30
  -7   8   3   14.70    3.80
  -7   8   3   14.40    4.60
   6  -8  -3   71.89   15.80
  -6   8   3   84.99   19.90
  -6   8   3   79.19    7.20
  -6   8   3   86.49    9.10
  -6   8   3   80.19   10.00
  -6   8   3   78.29    5.10
  -6   8   3   71.59    6.70
   5  -8  -3  734.43   39.00
   5  -8  -3  657.63   38.30
   5  -8  -3  699.93   39.70
   5  -8  -3  770.22   44.60
  -5   8   3  747.93   39.60
  -5   8   3  748.33   38.40
  -5   8   3  769.12   51.79
  -5   8   3  725.23   37.70
  -5   8   3  691.53   38.10
  -5   8   3  724.73   39.30
   4  -8  -3  957.20   52.19
   4  -8  -3  982.50   53.19
   4  -8  -3  985.60   52.79
   4  -8  -3  966.00   51.69
   4  -8  -3 1079.69   51.79
  -4   8   3  988.60   52.59
  -4   8   3 1041.00   64.69
  -4   8   3 1029.60   51.69
  -4   8   3  989.10   53.09
  -4   8   3  995.20   52.99
   3  -8  -3    0.20    1.80
   3  -8  -3    0.50    2.00
   3  -8  -3    2.70    1.10
   3  -8  -3    1.40    2.10
  -3   8   3    0.90    2.00
  -3   8   3    0.00    1.90
  -3   8   3    1.40    3.40
  -3   8   3    1.00    2.10
  -3   8   3    0.90    4.70
   2  -8  -3  214.28   12.80
   2  -8  -3  211.48   11.80
   2  -8  -3  190.98   12.70
   2  -8  -3  219.48   11.30
  -2   8   3  196.38   12.90
  -2   8   3  198.98   17.80
  -2   8   3  209.88   12.60
  -2   8   3  218.48   21.20
  -2   8   3  216.78   12.00
   1  -8  -3 2043.90  104.69
   1  -8  -3 1966.10  104.39
   1  -8  -3 1958.10  105.29
   1  -8  -3 2148.89  105.49
  -1   8   3 2000.00  104.79
  -1   8   3 1929.61  109.79
  -1   8   3 1984.70  105.49
  -1   8   3 2249.77  105.39
   0  -8  -3 1074.59   54.19
   0  -8  -3 1043.40   53.59
   0  -8  -3 1073.49   54.39
   0  -8  -3 1029.10   53.69
   0  -8  -3  980.10   53.39
   0   8   3 1011.90   53.59
   0   8   3 1017.10   58.19
   0   8   3 1034.10   53.79
   0   8   3 1070.89   54.59
  -1  -8  -3   69.09    5.30
  -1  -8  -3   68.39   10.90
  -1  -8  -3   57.49    4.60
  -1  -8  -3   66.49    6.00
   1   8   3   63.79    6.10
   1   8   3   64.09    9.10
   1   8   3   66.79    4.80
   1   8   3   62.19    4.10
   1   8   3   64.99    5.00
  -2  -8  -3  792.62   41.40
  -2  -8  -3  742.03   40.70
  -2  -8  -3  837.02   40.90
  -2  -8  -3  824.12   47.60
  -2  -8  -3  774.22   40.70
   2   8   3  802.32   40.30
   2   8   3  728.63   41.10
   2   8   3  748.03   40.70
   2   8   3  770.72   41.50
   2   8   3  805.82   44.00
   2   8   3  775.42   41.40
  -3  -8  -3  750.82   37.40
  -3  -8  -3  686.43   37.30
   3   8   3  765.12   37.20
   3   8   3  692.33   38.30
   3   8   3  706.63   38.30
   3   8   3  726.73   42.70
   3   8   3  669.63   37.30
  -4  -8  -3  202.98   11.40
  -4  -8  -3  188.08   10.70
  -4  -8  -3  183.88   12.30
  -4  -8  -3  210.18   11.30
   4   8   3  178.88   13.20
   4   8   3  184.68   13.20
   4   8   3  174.58   17.70
   4   8   3  205.68   11.50
  -5  -8  -3   -0.70    1.40
  -5  -8  -3    1.70    2.20
  -5  -8  -3    0.00    5.60
  -5  -8  -3   -0.10    2.60
   5   8   3    1.00    2.70
  -6  -8  -3  423.66   29.60
  -6  -8  -3  377.26   21.60
  -6  -8  -3  415.16   22.70
  -6  -8  -3  406.56   21.00
  -6  -8  -3  369.56   21.80
   6   8   3  388.06   23.60
   6   8   3  385.06   29.70
   6   8   3  385.86   28.30
  -7  -8  -3  314.37   24.80
  -7  -8  -3  269.97   17.20
  -7  -8  -3  320.27   16.20
  -7  -8  -3  276.17   17.70
   7   8   3  273.97   19.50
   7   8   3  337.67   18.80
   7   8   3  296.67   25.00
  -8  -8  -3    2.10    3.30
  -8  -8  -3   -1.90    6.20
   8   8   3    0.40    3.90
   8   8   3    0.90    3.60
   6  -9  -3  234.28   22.70
   6  -9  -3  245.58   14.90
  -6   9   3  220.08   28.00
  -6   9   3  228.08   15.30
  -6   9   3  214.28   12.20
  -6   9   3  228.08   13.90
  -6   9   3  224.88   16.40
  -6   9   3  205.28   13.50
   5  -9  -3    2.40    5.20
   5  -9  -3    1.00    2.70
  -5   9   3    3.40    1.20
  -5   9   3    1.60    2.20
  -5   9   3    2.60    2.80
  -5   9   3    1.50    6.70
  -5   9   3    4.60    2.80
  -5   9   3    2.60    3.00
   4  -9  -3    4.90    2.60
   4  -9  -3    9.10    2.50
   4  -9  -3    7.50    2.90
  -4   9   3    7.00    2.80
  -4   9   3    7.00    6.60
  -4   9   3    6.90    2.70
  -4   9   3    9.00    2.70
  -4   9   3    5.60    4.50
   3  -9  -3  775.52   40.30
   3  -9  -3  779.72   39.80
   3  -9  -3  741.03   41.00
   3  -9  -3  760.32   41.20
  -3   9   3  748.53   41.20
  -3   9   3  792.12   52.09
  -3   9   3  764.12   41.00
  -3   9   3  801.02   40.50
  -3   9   3  736.23   47.80
   2  -9  -3  201.88   13.10
   2  -9  -3  208.38   13.10
   2  -9  -3  205.18   12.00
   2  -9  -3  216.48   11.40
  -2   9   3  213.08   12.20
  -2   9   3  208.58   18.70
  -2   9   3  197.58   13.20
  -2   9   3  207.38   22.10
  -2   9   3  221.18   12.90
   1  -9  -3   86.19    7.10
   1  -9  -3   75.59    4.80
   1  -9  -3   75.19    7.20
   1  -9  -3   77.39    5.70
  -1   9   3   80.89   15.90
  -1   9   3   83.29    6.00
  -1   9   3   78.29    7.40
  -1   9   3   88.39    7.10
  -1   9   3   71.29   11.40
   0  -9  -3  645.94   35.20
   0  -9  -3  689.43   36.50
   0  -9  -3  678.93   35.60
   0  -9  -3  689.63   35.60
   0  -9  -3  717.23   36.30
   0   9   3  678.83   40.80
   0   9   3  671.53   35.70
   0   9   3  685.73   36.80
   0   9   3  671.13   35.40
  -1  -9  -3  794.02   49.00
  -1  -9  -3  812.32   41.90
  -1  -9  -3  826.12   42.10
  -1  -9  -3  832.32   43.00
  -1  -9  -3  825.02   42.50
   1   9   3  791.72   42.20
   1   9   3  817.12   43.20
   1   9   3  774.22   41.70
   1   9   3  785.92   42.20
   1   9   3  821.12   46.50
  -2  -9  -3  202.98   11.90
  -2  -9  -3  199.38   12.60
  -2  -9  -3  201.18   11.60
  -2  -9  -3  196.58   11.10
  -2  -9  -3  216.68   20.20
   2   9   3  205.18   11.60
   2   9   3  213.88   16.50
   2   9   3  198.88   11.60
   2   9   3  187.38   12.80
  -3  -9  -3  899.81   46.10
  -3  -9  -3  887.81   45.50
  -3  -9  -3  912.41   47.00
  -3  -9  -3  853.91   46.00
   3   9   3  896.61   46.10
   3   9   3  878.91   51.69
   3   9   3  850.81   46.00
   3   9   3  865.21   47.10
   3   9   3  892.61   45.90
  -4  -9  -3 1074.29   53.49
  -4  -9  -3 1129.79   53.39
   4   9   3  850.41   59.09
   4   9   3 1101.19   55.09
   4   9   3  972.80   55.29
  -5  -9  -3  611.14   30.10
  -5  -9  -3  520.45   29.70
  -5  -9  -3  494.55   31.20
   5   9   3  626.84   37.20
   5   9   3  529.15   31.60
  -6  -9  -3   13.40    3.70
  -6  -9  -3   17.20    7.30
  -6  -9  -3   13.20    2.00
   6   9   3   10.30    3.90
  -7  -9  -3  358.56   29.00
  -7  -9  -3  382.56   21.60
  -7  -9  -3  353.96   19.30
   7   9   3  363.26   22.30
   7   9   3  326.47   28.40
  -8  -9  -3  729.23   38.70
   8   9   3  673.43   39.00
   5 -10  -3  629.34   34.30
   5 -10  -3  701.93   42.90
   5 -10  -3  638.84   35.90
  -5  10   3  660.73   49.70
  -5  10   3  629.94   36.50
  -5  10   3  653.33   36.40
  -5  10   3  678.73   35.30
   4 -10  -3   41.20   10.00
  -4  10   3   58.69    7.80
  -4  10   3   64.59    6.60
  -4  10   3   57.09    7.80
  -4  10   3   61.29   18.30
   3 -10  -3    0.70    2.50
   3 -10  -3    2.20    2.40
   3 -10  -3    0.40    2.50
  -3  10   3    1.50    2.40
  -3  10   3    4.20    2.60
  -3  10   3    4.00    6.90
  -3  10   3    1.40    2.40
   2 -10  -3  527.35   29.90
   2 -10  -3  536.85   28.80
   2 -10  -3  543.15   29.90
   2 -10  -3  565.74   28.40
  -2  10   3  544.45   29.10
  -2  10   3  557.14   41.00
  -2  10   3  558.84   29.70
  -2  10   3  521.15   36.00
  -2  10   3  525.05   30.10
   1 -10  -3 1341.67   69.49
   1 -10  -3 1412.76   69.49
   1 -10  -3 1330.27   68.49
   1 -10  -3 1296.17   68.09
  -1  10   3 1308.17   68.79
  -1  10   3 1399.46   80.89
  -1  10   3 1215.98   70.99
  -1  10   3 1293.87   74.79
  -1  10   3 1303.27   68.39
   0 -10  -3  104.19    6.80
   0 -10  -3   92.69    5.60
   0 -10  -3   93.79    8.30
   0 -10  -3   95.49    7.60
   0 -10  -3   90.59    6.40
   0  10   3   91.79    6.00
   0  10   3   93.19   12.80
   0  10   3   93.99    8.60
   0  10   3   99.69    6.90
  -1 -10  -3  141.89   17.30
  -1 -10  -3  139.79    9.10
  -1 -10  -3  132.69    8.20
  -1 -10  -3  137.09   10.10
  -1 -10  -3  148.59    8.80
  -1 -10  -3  145.99    7.80
   1  10   3  133.09   14.10
   1  10   3  127.09    7.80
   1  10   3  136.79   10.20
   1  10   3  131.59    8.80
   1  10   3  140.39    8.80
  -2 -10  -3  674.13   37.00
  -2 -10  -3  667.53   35.70
  -2 -10  -3  729.53   46.20
  -2 -10  -3  676.93   36.40
  -2 -10  -3  692.83   36.20
   2  10   3  664.33   36.10
   2  10   3  660.53   37.20
   2  10   3  717.13   40.70
   2  10   3  698.23   36.20
  -3 -10  -3  488.25   26.00
  -3 -10  -3  495.75   27.80
  -3 -10  -3  480.45   26.60
  -3 -10  -3  488.95   26.60
   3  10   3  514.95   26.80
   3  10   3  475.35   28.00
   3  10   3  565.34   32.30
   3  10   3  494.05   26.50
   3  10   3  476.05   33.20
  -4 -10  -3   89.49    7.20
  -4 -10  -3   98.69    7.50
   4  10   3   78.59   11.80
   4  10   3  103.09    7.30
   4  10   3   73.89   17.00
   4  10   3   90.19    7.70
  -5 -10  -3  264.27   27.40
  -5 -10  -3  273.77   15.00
  -5 -10  -3  228.18   14.60
   5  10   3  224.88   15.30
  -6 -10  -3  164.48   11.80
   6  10   3  182.08   12.70
  -7 -10  -3   85.99   19.60
  -7 -10  -3   85.69   11.50
   7  10   3   82.09   12.20
   7  10   3   72.89    9.60
   5 -11  -3  178.58   13.40
   5 -11  -3  195.88   22.20
   5 -11  -3  180.38   10.40
  -5  11   3  169.48   15.60
  -5  11   3  189.38   12.50
  -5  11   3  182.18   27.00
  -5  11   3  176.08   14.10
   4 -11  -3  321.57   17.70
   4 -11  -3  319.57   19.90
  -4  11   3  358.26   19.20
  -4  11   3  308.07   20.00
  -4  11   3  328.27   20.40
  -4  11   3  346.87   33.70
   3 -11  -3  484.95   27.50
   3 -11  -3  489.65   25.40
  -3  11   3  463.35   27.10
  -3  11   3  463.45   27.50
  -3  11   3  503.35   26.50
  -3  11   3  490.85   40.00
   2 -11  -3    3.00    2.80
   2 -11  -3    3.50    2.60
   2 -11  -3    4.00    2.50
   2 -11  -3    5.80    2.60
  -2  11   3    3.40    2.40
  -2  11   3    3.10    4.30
  -2  11   3    5.20    2.70
  -2  11   3    2.40    2.70
  -2  11   3    3.00    7.70
   1 -11  -3  306.37   19.00
   1 -11  -3  330.17   18.90
   1 -11  -3  304.77   16.90
   1 -11  -3  314.57   17.50
  -1  11   3  320.17   19.40
  -1  11   3  320.27   17.90
  -1  11   3  296.17   24.40
  -1  11   3  304.47   17.30
  -1  11   3  358.66   19.00
  -1  11   3  319.67   30.30
   0 -11  -3 1107.09   56.39
   0 -11  -3 1082.49   56.79
   0 -11  -3 1116.09   55.59
   0 -11  -3 1004.10   55.29
   0 -11  -3 1048.10   55.39
   0  11   3 1055.69   61.59
   0  11   3 1064.59   57.09
   0  11   3 1048.30   55.79
   0  11   3 1080.09   55.29
  -1 -11  -3  144.79   10.00
  -1 -11  -3  156.88    9.50
  -1 -11  -3  160.48   19.30
  -1 -11  -3  148.09    8.80
  -1 -11  -3  126.79    8.80
  -1 -11  -3  139.79   11.00
   1  11   3  147.99    9.70
   1  11   3  152.38    9.70
   1  11   3  140.89   11.30
   1  11   3  153.98   15.80
   1  11   3  142.69    8.30
  -2 -11  -3  153.18   12.10
  -2 -11  -3  167.28    9.70
  -2 -11  -3  192.88   22.60
  -2 -11  -3  176.08   10.50
  -2 -11  -3  163.08   10.70
   2  11   3  151.88   12.10
   2  11   3  163.78   16.90
   2  11   3  184.28   10.70
   2  11   3  152.48   10.30
  -3 -11  -3  944.31   48.10
  -3 -11  -3  925.91   48.80
  -3 -11  -3  946.31   48.80
  -3 -11  -3  782.82   59.99
  -3 -11  -3  961.30   49.99
   3  11   3  997.80   49.00
   3  11   3  920.61   50.29
   3  11   3 1076.19   54.99
   3  11   3  842.42   55.29
   3  11   3  905.01   48.60
  -4 -11  -3  571.14   30.30
  -4 -11  -3  566.24   30.10
  -4 -11  -3  592.74   32.00
   4  11   3  560.14   32.50
   4  11   3  547.25   30.50
   4  11   3  486.15   38.10
   4  11   3  606.14   30.10
  -5 -11  -3  123.89   12.90
  -5 -11  -3  116.19    9.80
  -5 -11  -3  136.49   24.60
   5  11   3  141.09   18.60
   5  11   3  106.59   13.80
   5  11   3  148.39   10.50
   6  11   3   88.99    9.60
   4 -12  -3   16.20    2.20
   4 -12  -3   11.20    3.70
  -4  12   3   14.60    3.80
  -4  12   3   11.70    9.20
  -4  12   3   11.80    3.80
   3 -12  -3  266.07   14.40
   3 -12  -3  249.08   16.90
  -3  12   3  238.68   16.80
  -3  12   3  279.77   15.90
  -3  12   3  271.87   30.40
  -3  12   3  267.87   17.50
   2 -12  -3  985.40   49.80
   2 -12  -3  953.40   51.59
  -2  12   3 1006.10   65.69
  -2  12   3  886.91   49.99
  -2  12   3  967.30   50.59
  -2  12   3  930.91   51.89
  -2  12   3  979.50   51.29
   1 -12  -3  263.27   14.40
   1 -12  -3  247.98   17.40
   1 -12  -3  272.57   17.10
  -1  12   3  263.37   14.80
  -1  12   3  271.87   15.60
  -1  12   3  280.37   29.40
  -1  12   3  259.47   17.40
   0 -12  -3   29.60    7.40
   0 -12  -3   26.20    6.70
   0 -12  -3   36.50    4.70
   0 -12  -3   28.60    3.10
   0  12   3   31.60   12.90
   0  12   3   27.20    3.70
   0  12   3   35.50    5.60
   0  12   3   24.40    5.90
  -1 -12  -3  454.35   23.00
  -1 -12  -3  418.16   24.30
  -1 -12  -3  449.16   23.70
  -1 -12  -3  432.06   25.10
  -1 -12  -3  431.26   23.30
   1  12   3  413.76   25.30
   1  12   3  427.76   30.10
   1  12   3  436.56   24.00
   1  12   3  439.46   23.80
  -2 -12  -3  317.77   19.50
  -2 -12  -3  337.97   20.70
  -2 -12  -3  336.77   18.50
  -2 -12  -3  381.46   33.30
  -2 -12  -3  347.77   19.30
   2  12   3  350.36   26.40
   2  12   3  315.37   20.90
   2  12   3  326.57   19.20
   2  12   3  372.36   19.50
  -3 -12  -3   65.69    7.30
  -3 -12  -3   84.59    9.60
  -3 -12  -3   65.69   21.10
   3  12   3   73.59   19.70
   3  12   3   69.79   17.00
   3  12   3   84.79    7.10
   3  12   3   72.29   10.20
  -4 -12  -3  204.68   15.60
   4  12   3  196.68   16.50
   4  12   3  241.38   13.50
   4  12   3  190.78   21.60
  -5 -12  -3  477.85   42.00
  -5 -12  -3  455.45   28.00
   5  12   3  475.65   26.00
   5  12   3  408.66   29.00
  -6 -12  -3  139.19   15.40
   6  12   3  131.89   12.20
   3 -13  -3   63.99    9.50
  -3  13   3   60.99    9.90
   2 -13  -3   51.59    9.50
   2 -13  -3   59.09    4.90
  -2  13   3   47.30    9.50
  -2  13   3   71.99    7.60
  -2  13   3   59.49    5.60
  -2  13   3   70.79   21.20
   1 -13  -3  338.87   17.60
   1 -13  -3  292.97   16.40
   1 -13  -3  287.77   19.30
  -1  13   3  304.17   17.70
  -1  13   3  294.57   16.70
  -1  13   3  290.57   19.80
  -1  13   3  305.07   32.80
   0 -13  -3  194.88   14.50
   0 -13  -3  200.18   12.50
   0 -13  -3  206.48   11.20
   0  13   3  201.78   11.40
   0  13   3  196.38   13.20
   0  13   3  206.28   12.80
   0  13   3  193.58   14.90
  -1 -13  -3    2.40    3.30
  -1 -13  -3    3.20    1.70
   1  13   3    8.40    3.30
   1  13   3    0.70    3.20
   1  13   3    1.50    2.70
  -2 -13  -3   77.09    6.10
  -2 -13  -3   82.59   21.70
  -2 -13  -3   55.19    5.50
  -2 -13  -3   53.19    9.40
   2  13   3   82.59    7.90
  -3 -13  -3  300.37   16.50
  -3 -13  -3  307.97   19.70
   3  13   3  292.47   20.30
  -4 -13  -3   59.19   11.10
   4  13   3   57.19   12.40
  -5 -13  -3   -2.30    4.90
   1 -14  -3   -1.40    3.60
  -1  14   3   -0.20    3.60
   0 -14  -3  395.76   24.50
   0 -14  -3  411.96   21.50
   0  14   3  391.56   38.70
   0  14   3  377.26   24.90
   0  14   3  421.86   22.90
  -1 -14  -3  523.45   31.50
  -1 -14  -3  583.74   28.90
   1  14   3  570.54   30.10
   1  14   3  499.45   31.90
  -2 -14  -3  223.08   17.60
  -2 -14  -3  254.57   14.40
  -2 -14  -3  286.77   33.30
   2  14   3  281.07   16.20
   2  14   3  206.68   18.10
  -3 -14  -3   -3.00    4.00
   3  14   3    0.20    4.50
   3  11  -4  473.65   26.80
   3  11  -4  474.05   26.40
   3  11  -4  448.26   28.00
  -3 -11   4  511.55   26.30
  -3 -11   4  422.96   26.00
  -3 -11   4  464.25   27.40
   2  11  -4   78.69    9.00
   2  11  -4   71.69   10.80
   2  11  -4   94.29    8.50
  -2 -11   4   69.59   10.00
  -2 -11   4   88.89    8.30
   1  11  -4  127.39   12.50
   1  11  -4  128.59    9.90
   1  11  -4  118.59   10.30
  -1 -11   4  142.09    9.80
  -1 -11   4  123.39   11.90
   0  11  -4  537.45   30.80
   0  11  -4  571.24   32.50
   0 -11   4  566.44   32.10
   0 -11   4  563.14   30.20
   0 -11   4  584.54   43.10
   0 -11   4  537.45   31.40
   0 -11   4  570.84   30.40
  -1  11  -4  330.47   21.20
  -1  11  -4  316.37   19.20
   1 -11   4  347.07   17.50
   1 -11   4  333.47   18.80
   1 -11   4  339.47   20.90
   1 -11   4  308.37   20.50
  -2  11  -4    4.60    3.60
   2 -11   4    8.80    1.60
   2 -11   4    3.10    3.70
   2 -11   4    5.40    3.10
   4  10  -4   10.70    4.40
  -4 -10   4   10.80    3.70
  -4 -10   4    0.90    3.60
   3  10  -4   85.59    8.70
   3  10  -4   68.49    9.90
  -3 -10   4   74.09    9.50
   2  10  -4  305.97   18.30
   2  10  -4  286.87   19.40
   2  10  -4  303.97   18.00
  -2 -10   4  338.77   30.60
  -2 -10   4  292.57   17.90
  -2 -10   4  318.27   17.90
  -2 -10   4  301.57   19.00
   1  10  -4  106.49    9.30
   1  10  -4  111.59   11.30
   1  10  -4  126.69    9.10
  -1 -10   4  113.99   10.70
  -1 -10   4  109.69    9.60
  -1 -10   4  140.79   20.20
  -1 -10   4  124.49    9.10
   0  10  -4   45.00    9.80
   0  10  -4   53.19    7.00
   0 -10   4   68.29   17.10
   0 -10   4   59.69    8.80
   0 -10   4   69.29    6.70
   0 -10   4   51.39    7.70
   0 -10   4   58.29    6.40
  -1  10  -4  421.66   24.80
  -1  10  -4  390.06   23.00
   1 -10   4  403.66   32.90
   1 -10   4  393.36   23.80
   1 -10   4  421.86   21.60
   1 -10   4  424.66   24.30
   1 -10   4  425.76   22.70
   1 -10   4  419.16   22.70
  -2  10  -4  419.16   24.10
  -2  10  -4  416.76   25.60
   2 -10   4  435.86   25.30
   2 -10   4  464.35   22.70
   2 -10   4  419.66   25.40
   2 -10   4  443.56   23.80
  -3  10  -4    8.10    3.60
   3 -10   4    8.00    4.00
   3 -10   4    9.70    3.00
   3 -10   4    7.10    3.60
  -4  10  -4  112.89    9.40
  -4  10  -4  107.69   11.30
   4 -10   4  111.89   11.00
   4 -10   4  112.79    8.40
   5   9  -4  485.55   26.30
   5   9  -4  434.06   27.90
   5   9  -4  392.76   25.60
  -5  -9   4  472.75   27.00
  -5  -9   4  464.25   37.60
  -5  -9   4  486.05   26.00
   4   9  -4  644.44   36.00
   4   9  -4  677.43   35.00
   4   9  -4  646.14   34.90
  -4  -9   4  688.43   34.70
  -4  -9   4  543.45   45.30
  -4  -9   4  658.33   35.50
  -4  -9   4  599.84   37.00
  -4  -9   4  670.13   34.30
   3   9  -4  141.99   10.20
   3   9  -4  135.89    9.90
   3   9  -4  129.49   11.30
  -3  -9   4  124.49   10.80
  -3  -9   4  137.79    9.70
  -3  -9   4  126.59    9.50
  -3  -9   4  135.69   13.20
   2   9  -4  190.78   12.40
   2   9  -4  186.08   13.80
   2   9  -4  192.28   12.50
   2   9  -4  180.28   11.80
  -2  -9   4  186.78   12.20
  -2  -9   4  180.18   12.90
  -2  -9   4  200.08   13.40
  -2  -9   4  217.48   23.20
  -2  -9   4  213.08   12.20
   1   9  -4  513.55   30.00
   1   9  -4  535.35   30.20
   1   9  -4  544.25   31.40
   1   9  -4  562.84   36.50
   1   9  -4  579.84   30.20
  -1  -9   4  577.24   30.00
  -1  -9   4  549.15   30.70
  -1  -9   4  604.44   40.10
  -1  -9   4  562.64   30.40
  -1  -9   4  554.94   31.00
   0   9  -4  803.12   45.20
   0   9  -4  849.22   46.40
   0   9  -4  902.61   50.29
   0  -9   4  854.31   46.10
   0  -9   4  855.61   45.70
   0  -9   4  868.21   44.80
   0  -9   4  871.41   45.10
   0  -9   4  851.51   53.89
  -1   9  -4   74.69    7.00
  -1   9  -4   77.49    8.80
  -1   9  -4   73.19    8.20
  -1   9  -4   69.19   12.70
   1  -9   4   79.09    6.80
   1  -9   4   73.99    8.60
   1  -9   4   83.19    8.20
   1  -9   4   73.39   15.70
   1  -9   4   72.39    6.60
  -2   9  -4  120.09   10.00
  -2   9  -4  112.69    8.80
  -2   9  -4  119.49    8.40
  -2   9  -4  119.69   14.90
  -2   9  -4  111.59   10.60
   2  -9   4  113.99    8.70
   2  -9   4  120.19   10.20
   2  -9   4  129.09    8.60
   2  -9   4  113.99   10.20
   2  -9   4  126.69    6.70
  -3   9  -4  552.44   30.00
  -3   9  -4  547.05   36.50
  -3   9  -4  557.24   31.50
  -3   9  -4  546.95   30.10
   3  -9   4  544.05   31.50
   3  -9   4  565.24   31.20
   3  -9   4  588.44   29.80
  -4   9  -4  234.58   16.20
  -4   9  -4  243.28   14.60
   4  -9   4  240.28   15.90
   4  -9   4  232.18   17.10
   4  -9   4  241.68   14.00
  -5   9  -4    0.30    3.30
  -5   9  -4   -0.60    1.20
   5  -9   4    0.00    2.80
   5  -9   4   -0.30    3.40
   6   8  -4  312.87   41.40
   6   8  -4  347.17   23.80
  -6  -8   4  406.26   23.00
   5   8  -4   61.79   23.00
   5   8  -4   75.99   10.60
  -5  -8   4   69.69    9.40
  -5  -8   4   53.29   11.70
  -5  -8   4   73.29   18.70
   4   8  -4   69.79    7.40
   4   8  -4   52.29    8.60
   4   8  -4   68.59    7.20
  -4  -8   4   61.49    8.00
  -4  -8   4   73.19    7.30
  -4  -8   4   47.40    6.50
  -4  -8   4   48.00   10.50
  -4  -8   4   68.39    7.00
   3   8  -4  529.95   29.50
   3   8  -4  539.75   30.20
   3   8  -4  531.05   31.00
   3   8  -4  592.14   30.40
  -3  -8   4  573.14   32.50
  -3  -8   4  540.85   30.70
  -3  -8   4  563.04   30.40
  -3  -8   4  557.24   30.00
  -3  -8   4  598.24   29.90
   2   8  -4  296.57   17.00
   2   8  -4  293.67   17.90
   2   8  -4  277.67   16.40
   2   8  -4  296.37   17.00
  -2  -8   4  302.07   16.80
  -2  -8   4  314.17   26.30
  -2  -8   4  294.07   17.60
  -2  -8   4  298.37   17.40
  -2  -8   4  281.17   16.80
   1   8  -4   51.99    5.60
   1   8  -4   47.40    7.20
   1   8  -4   47.40   12.70
   1   8  -4   52.49    5.90
  -1  -8   4   47.80    5.10
  -1  -8   4   51.19    6.90
  -1  -8   4   53.59    5.70
  -1  -8   4   48.70    5.90
   0   8  -4  279.17   20.00
   0   8  -4  244.98   14.20
   0   8  -4  261.37   16.10
   0   8  -4  251.47   14.60
   0  -8   4  255.47   14.30
   0  -8   4  251.57   23.10
   0  -8   4  268.17   14.70
   0  -8   4  231.98   16.20
   0  -8   4  247.98   15.20
  -1   8  -4  560.84   33.90
  -1   8  -4  540.55   30.50
  -1   8  -4  537.55   29.10
  -1   8  -4  564.04   30.00
  -1   8  -4  526.05   29.40
   1  -8   4  537.55   37.00
   1  -8   4  557.54   29.20
   1  -8   4  534.45   30.20
   1  -8   4  551.34   30.10
   1  -8   4  579.04   29.40
  -2   8  -4  479.95   26.90
  -2   8  -4  472.85   27.30
  -2   8  -4  478.55   31.10
  -2   8  -4  489.25   26.20
  -2   8  -4  477.85   25.90
   2  -8   4  464.75   26.50
   2  -8   4  515.25   25.10
   2  -8   4  503.25   26.10
   2  -8   4  467.35   27.00
   2  -8   4  487.25   27.20
  -3   8  -4   24.80    4.90
  -3   8  -4   21.60    5.20
  -3   8  -4   14.50    3.30
  -3   8  -4   24.80    6.60
   3  -8   4   24.00    5.60
   3  -8   4   22.80    7.10
   3  -8   4   14.20    3.30
  -4   8  -4  563.34   37.90
  -4   8  -4  554.34   30.80
  -4   8  -4  578.84   30.80
  -4   8  -4  570.84   32.10
   4  -8   4  582.14   32.60
   4  -8   4  583.94   30.50
   4  -8   4  574.54   31.80
  -5   8  -4  407.36   31.80
  -5   8  -4  413.66   24.60
  -5   8  -4  420.26   23.00
   5  -8   4  413.06   26.80
   5  -8   4  418.56   22.60
   5  -8   4  420.56   24.40
  -6   8  -4    9.70    3.70
   6  -8   4    9.70    2.90
   6  -8   4    8.70    3.80
   6   7  -4  187.08   32.30
   6   7  -4  220.58   16.90
  -6  -7   4  198.18   13.20
  -6  -7   4  222.58   14.80
  -6  -7   4  195.68   18.40
   5   7  -4  686.43   36.50
   5   7  -4  580.74   49.60
   5   7  -4  706.23   37.70
  -5  -7   4  577.84   38.10
  -5  -7   4  745.93   37.30
  -5  -7   4  758.92   44.90
  -5  -7   4  668.63   36.00
   4   7  -4  427.06   24.00
   4   7  -4  379.96   30.40
   4   7  -4  454.25   23.10
   4   7  -4  421.56   23.20
   4   7  -4  380.66   22.50
  -4  -7   4  410.86   31.60
  -4  -7   4  431.26   23.60
  -4  -7   4  409.76   25.10
  -4  -7   4  432.86   23.00
   3   7  -4    3.40    2.60
   3   7  -4    5.70    3.20
   3   7  -4    2.70    4.30
   3   7  -4    5.40    1.70
   3   7  -4    1.20    1.10
  -3  -7   4    3.20    2.00
  -3  -7   4    3.20    2.90
  -3  -7   4    3.30    2.10
  -3  -7   4    2.70    3.30
   2   7  -4  443.66   25.70
   2   7  -4  468.85   25.00
   2   7  -4  456.55   24.60
   2   7  -4  452.15   25.10
  -2  -7   4  459.05   25.50
  -2  -7   4  465.75   24.80
  -2  -7   4  451.25   25.40
  -2  -7   4  471.55   32.90
  -2  -7   4  486.55   24.90
   1   7  -4  599.64   32.50
   1   7  -4  602.84   33.30
   1   7  -4  670.53   37.60
   1   7  -4  613.54   32.60
   1   7  -4  545.25   32.30
  -1  -7   4  630.24   32.30
  -1  -7   4  608.64   32.60
  -1  -7   4  610.34   33.10
  -1  -7   4  632.14   39.50
  -1  -7   4  608.34   32.40
   0   7  -4  105.09    8.70
   0   7  -4  100.49    7.40
   0   7  -4  116.89    8.10
   0   7  -4  106.89    7.40
   0   7  -4  119.29   12.50
   0  -7   4  112.19    7.90
   0  -7   4  103.09    7.00
   0  -7   4   87.69    6.80
   0  -7   4   99.89    7.40
   0  -7   4   94.89    8.30
   0  -7   4  108.49   14.00
  -1   7  -4  169.68   10.60
  -1   7  -4  157.38    9.90
  -1   7  -4  166.58   14.40
  -1   7  -4  148.59   11.00
  -1   7  -4  167.98    9.70
   1  -7   4  160.28   16.80
   1  -7   4  169.08    9.90
   1  -7   4  155.18    9.70
   1  -7   4  155.48   10.90
  -2   7  -4  340.17   18.60
  -2   7  -4  336.87   19.40
  -2   7  -4  317.97   19.70
  -2   7  -4  340.07   18.80
  -2   7  -4  348.47   23.60
   2  -7   4  332.97   19.60
   2  -7   4  361.56   18.70
   2  -7   4  344.57   17.70
   2  -7   4  351.06   18.70
   2  -7   4  337.47   19.70
  -3   7  -4 1300.97   67.89
  -3   7  -4 1267.77   68.59
  -3   7  -4 1315.67   68.99
  -3   7  -4 1273.27   73.29
   3  -7   4 1335.07   69.09
   3  -7   4 1347.57   68.09
   3  -7   4 1341.27   68.99
   3  -7   4 1288.57   68.19
  -4   7  -4  150.98    9.50
  -4   7  -4  139.09    9.50
  -4   7  -4  141.09   11.00
  -4   7  -4  145.89   11.20
  -4   7  -4  140.39   16.60
   4  -7   4  144.29    9.20
   4  -7   4  142.29   11.00
   4  -7   4  147.29   11.60
   4  -7   4  143.79    9.90
  -5   7  -4   88.99    7.60
  -5   7  -4   84.69    7.10
  -5   7  -4   98.49   15.30
  -5   7  -4   79.09   12.90
  -5   7  -4   83.39    9.50
   5  -7   4   92.59    7.00
   5  -7   4   85.69   10.80
   5  -7   4   80.79    9.30
  -6   7  -4  477.95   26.10
  -6   7  -4  478.35   27.90
  -6   7  -4  457.15   35.80
   6  -7   4  514.75   27.80
   6  -7   4  487.35   26.00
   7   6  -4  259.47   16.30
  -7  -6   4  223.48   25.20
  -7  -6   4  245.88   15.30
  -7  -6   4  239.88   25.50
   6   6  -4  373.46   19.50
   6   6  -4  280.77   21.00
  -6  -6   4  334.47   19.70
  -6  -6   4  361.26   18.40
  -6  -6   4  295.67   18.40
  -6  -6   4  311.37   23.00
   5   6  -4    3.10    2.60
   5   6  -4    1.60    4.70
   5   6  -4   -2.60    3.40
  -5  -6   4   -1.50    2.90
  -5  -6   4    0.90    3.50
  -5  -6   4    1.70    6.20
   4   6  -4  496.35   27.10
   4   6  -4  480.65   34.00
   4   6  -4  458.35   26.60
  -4  -6   4  450.55   25.80
  -4  -6   4  532.15   34.00
  -4  -6   4  481.05   28.00
  -4  -6   4  492.65   26.20
   3   6  -4  719.13   39.40
   3   6  -4  749.33   38.80
   3   6  -4  699.63   39.70
   3   6  -4  786.42   39.30
  -3  -6   4  721.93   39.20
  -3  -6   4  738.33   39.50
  -3  -6   4  722.83   39.60
  -3  -6   4  786.72   41.10
  -3  -6   4  791.22   39.00
   2   6  -4  226.58   13.70
   2   6  -4  226.08   13.20
   2   6  -4  227.88   13.00
   2   6  -4  221.58   12.60
  -2  -6   4  221.88   12.80
  -2  -6   4  222.58   13.40
  -2  -6   4  244.88   12.90
  -2  -6   4  219.18   19.80
  -2  -6   4  219.48   13.50
   1   6  -4   79.79   12.20
   1   6  -4   65.69    5.40
   1   6  -4   59.79    5.60
   1   6  -4   69.29    6.80
   1   6  -4   66.09    5.90
  -1  -6   4   72.79    5.80
  -1  -6   4   68.09    5.70
  -1  -6   4   67.49    5.40
  -1  -6   4   75.79   12.50
  -1  -6   4   70.39    6.40
   0   6  -4  310.77   19.20
   0   6  -4  367.86   18.90
   0   6  -4  390.06   22.40
   0   6  -4  337.47   18.50
   0   6  -4  334.07   18.50
   0  -6   4  330.87   23.80
   0  -6   4  325.27   18.40
   0  -6   4  320.67   18.10
   0  -6   4  348.77   18.50
   0  -6   4  340.57   18.80
   0  -6   4  329.17   19.00
  -1   6  -4  408.06   24.30
  -1   6  -4  449.26   27.10
  -1   6  -4  436.46   24.00
  -1   6  -4  444.36   23.60
  -1   6  -4  452.95   23.40
   1  -6   4  454.25   23.40
   1  -6   4  417.96   24.10
   1  -6   4  432.66   29.10
   1  -6   4  446.36   24.20
   1  -6   4  464.45   23.60
  -2   6  -4    0.20    0.80
  -2   6  -4    2.00    2.90
  -2   6  -4    0.30    1.80
  -2   6  -4   -1.00    2.00
  -2   6  -4    1.20    1.90
   2  -6   4    1.70    2.30
   2  -6   4    0.00    2.10
   2  -6   4   -1.40    2.10
   2  -6   4    3.20    2.00
  -3   6  -4  316.57   18.70
  -3   6  -4  314.67   19.10
  -3   6  -4  324.67   23.10
  -3   6  -4  326.37   18.00
  -3   6  -4  330.77   18.00
   3  -6   4  332.77   19.00
   3  -6   4  329.37   18.10
   3  -6   4  350.36   17.90
   3  -6   4  324.07   19.10
  -4   6  -4  571.74   30.40
  -4   6  -4  545.45   30.10
  -4   6  -4  535.25   35.00
  -4   6  -4  571.24   29.20
  -4   6  -4  536.45   29.20
   4  -6   4  491.05   30.20
   4  -6   4  553.94   29.30
   4  -6   4  575.74   30.70
  -5   6  -4  178.68   18.40
  -5   6  -4  181.68   13.00
  -5   6  -4  186.68   11.00
  -5   6  -4  172.78   11.30
   5  -6   4  181.48   10.80
   5  -6   4  167.18   11.50
   5  -6   4  196.58   13.60
   5  -6   4  182.58   12.60
  -6   6  -4    8.70    3.30
   6  -6   4   11.00    8.90
   6  -6   4   10.60    3.50
   6  -6   4   14.10    4.30
  -7   6  -4  524.55   28.60
  -7   6  -4  501.15   26.50
  -7   6  -4  488.25   38.80
  -7   6  -4  448.66   34.40
   7  -6   4  448.46   44.70
   7  -6   4  547.25   28.20
   7  -6   4  488.75   26.40
   7   5  -4  147.79   13.20
  -7  -5   4  156.98   12.10
  -7  -5   4  150.68   23.50
   6   5  -4  319.97   36.20
   6   5  -4  408.76   20.80
   6   5  -4  300.17   21.60
  -6  -5   4  353.86   20.60
  -6  -5   4  408.56   29.50
  -6  -5   4  356.56   20.90
  -6  -5   4  349.87   24.20
   5   5  -4  816.82   42.20
   5   5  -4  874.41   50.39
   5   5  -4  797.62   41.30
   5   5  -4  741.33   53.39
  -5  -5   4  736.53   43.10
  -5  -5   4  764.62   41.30
  -5  -5   4  708.13   40.70
   4   5  -4   11.10    6.70
   4   5  -4   13.00    2.90
  -4  -5   4   14.90    6.40
  -4  -5   4    8.40    2.20
   3   5  -4  889.31   45.30
   3   5  -4  939.51   45.00
   3   5  -4  817.02   45.70
   3   5  -4  755.52   51.49
   3   5  -4  820.92   45.50
  -3  -5   4  890.71   45.60
  -3  -5   4  854.91   45.50
  -3  -5   4  922.01   45.10
  -3  -5   4  924.51   47.00
   2   5  -4 1931.61   99.49
   2   5  -4 1902.51   99.69
   2   5  -4 1944.01   99.29
   2   5  -4 1872.21   99.89
  -2  -5   4 2017.20   99.49
  -2  -5   4 2028.10   99.39
  -2  -5   4 1865.51   99.39
  -2  -5   4 1886.61   99.69
   1   5  -4 1244.28   65.79
   1   5  -4 1466.75   70.69
   1   5  -4 1240.18   65.89
   1   5  -4 1245.28   66.19
   1   5  -4 1158.28   65.59
  -1  -5   4 1239.58   65.69
  -1  -5   4 1296.37   70.39
  -1  -5   4 1301.57   65.89
  -1  -5   4 1249.88   66.09
   0   5  -4   -0.40    1.60
   0   5  -4    2.50    1.50
   0   5  -4    0.30    0.70
   0   5  -4    1.30    1.90
   0  -5   4    1.10    1.60
   0  -5   4    0.30    1.60
   0  -5   4    0.50    1.70
   0  -5   4    1.60    2.70
   0  -5   4    1.30    1.50
  -1   5  -4  934.01   51.99
  -1   5  -4 1011.50   51.79
  -1   5  -4 1009.10   54.39
  -1   5  -4 1015.10   51.39
  -1   5  -4  982.30   51.49
   1  -5   4 1026.10   51.39
   1  -5   4  979.80   51.99
   1  -5   4  990.10   51.89
   1  -5   4  995.30   51.49
   1  -5   4  935.51   55.69
   1  -5   4 1030.50   51.49
  -2   5  -4 1831.82   95.79
  -2   5  -4 1797.62   98.89
  -2   5  -4 1797.82   95.59
  -2   5  -4 1818.02   95.19
  -2   5  -4 1893.91   95.09
   2  -5   4 1866.61   95.69
   2  -5   4 1815.22   95.79
   2  -5   4 1950.60   95.19
   2  -5   4 1810.12   95.09
   2  -5   4 1885.71   95.09
  -3   5  -4  903.01   46.30
  -3   5  -4  896.31   47.10
  -3   5  -4  847.92   46.80
  -3   5  -4  884.71   46.20
  -3   5  -4  826.52   51.99
   3  -5   4  923.51   46.30
   3  -5   4  915.81   46.20
   3  -5   4  900.91   46.90
  -4   5  -4   52.39    5.00
  -4   5  -4   52.99   10.10
  -4   5  -4   58.29    6.70
  -4   5  -4   54.19    5.10
  -4   5  -4   45.80    6.80
   4  -5   4   46.30    5.40
   4  -5   4   62.49    4.90
   4  -5   4   57.59    7.10
   4  -5   4   45.10    6.50
  -5   5  -4  499.85   27.50
  -5   5  -4  473.65   26.40
  -5   5  -4  482.25   33.00
  -5   5  -4  494.75   26.20
  -5   5  -4  492.05   27.60
   5  -5   4  468.15   26.60
   5  -5   4  498.65   28.10
   5  -5   4  511.55   26.10
   5  -5   4  506.55   27.50
  -6   5  -4  805.62   51.19
  -6   5  -4  779.92   44.10
  -6   5  -4  757.02   42.90
  -6   5  -4  828.72   49.40
  -6   5  -4  846.92   43.90
  -6   5  -4  837.52   42.60
   6  -5   4  754.42   43.20
   6  -5   4  830.32   42.50
   6  -5   4  810.42   56.19
   6  -5   4  844.02   44.80
   6  -5   4  855.31   43.60
  -7   5  -4  150.38   12.00
  -7   5  -4  143.59   20.80
  -7   5  -4  127.79   17.80
   7  -5   4  147.89   11.30
   7  -5   4  125.29   26.30
   7  -5   4  151.78    9.30
   8   4  -4  691.83   38.00
   8   4  -4  628.24   38.10
  -8  -4   4  732.83   37.40
   7   4  -4  497.95   26.30
   7   4  -4  487.85   26.50
  -7  -4   4  431.76   30.60
  -7  -4   4  402.66   35.00
  -7  -4   4  506.35   26.00
  -7  -4   4  443.86   26.10
   6   4  -4   52.49    8.50
  -6  -4   4   79.19   18.10
  -6  -4   4   62.69    7.40
  -6  -4   4   63.19    7.70
   5   4  -4  271.17   22.80
   5   4  -4  236.28   25.20
   5   4  -4  224.08   14.70
  -5  -4   4  200.48   33.70
  -5  -4   4  215.18   20.30
  -5  -4   4  231.38   14.10
  -5  -4   4  217.58   13.50
  -5  -4   4  242.88   16.80
   4   4  -4 1242.28   62.39
   4   4  -4 1336.37   70.39
   4   4  -4 1102.59   61.89
  -4  -4   4 1239.08   61.79
  -4  -4   4 1292.17   67.99
  -4  -4   4 1141.69   63.19
  -4  -4   4 1025.40   61.59
  -4  -4   4 1152.08   61.89
   3   4  -4  838.52   46.70
   3   4  -4  726.53   44.90
   3   4  -4  737.63   38.90
   3   4  -4  704.53   38.70
   3   4  -4  701.93   39.20
   3   4  -4  699.13   39.10
  -3  -4   4  793.92   40.40
  -3  -4   4  702.83   39.30
  -3  -4   4  823.22   44.60
  -3  -4   4  731.03   38.70
   2   4  -4   16.60    3.80
   2   4  -4   14.80    2.60
   2   4  -4   13.80    3.10
  -2  -4   4   14.00    3.20
  -2  -4   4   19.40    3.80
  -2  -4   4   18.40    7.60
   1   4  -4  633.64   33.60
   1   4  -4  633.14   38.00
   1   4  -4  619.84   33.50
   1   4  -4  636.04   33.80
   1   4  -4  630.84   34.00
  -1  -4   4  644.64   33.90
  -1  -4   4  675.33   33.70
  -1  -4   4  680.63   37.50
  -1  -4   4  646.54   33.60
  -1  -4   4  637.94   33.60
   0   4  -4  560.14   29.50
   0   4  -4  557.24   29.50
   0   4  -4  523.95   29.80
   0   4  -4  585.84   29.60
   0  -4   4  579.64   29.40
   0  -4   4  554.04   32.80
   0  -4   4  565.74   29.70
   0  -4   4  545.25   29.70
   0  -4   4  588.94   29.50
  -1   4  -4  166.98    9.10
  -1   4  -4  154.98    8.90
  -1   4  -4  146.19    9.60
  -1   4  -4  151.58    9.40
  -1   4  -4  164.88   11.90
   1  -4   4  161.78    9.00
   1  -4   4  155.08    9.60
   1  -4   4  159.58    9.00
   1  -4   4  153.08   12.80
   1  -4   4  150.08    9.60
   1  -4   4  163.48    8.90
  -2   4  -4  848.32   47.80
  -2   4  -4  862.71   44.80
  -2   4  -4  832.22   45.30
   2  -4   4  850.81   44.70
   2  -4   4  895.01   44.70
   2  -4   4  900.31   44.80
   2  -4   4  821.42   45.30
   2  -4   4  881.11   45.20
  -3   4  -4  629.44   38.10
  -3   4  -4  653.13   34.40
  -3   4  -4  668.93   34.50
  -3   4  -4  648.64   35.20
  -3   4  -4  634.54   35.00
   3  -4   4  665.43   35.30
   3  -4   4  685.93   34.40
   3  -4   4  658.93   35.00
   3  -4   4  676.53   34.50
  -4   4  -4  256.37   13.60
  -4   4  -4  227.78   18.50
  -4   4  -4  236.98   13.60
  -4   4  -4  240.88   14.60
  -4   4  -4  250.27   14.70
   4  -4   4  242.08   13.80
   4  -4   4  242.88   14.10
   4  -4   4  256.57   13.50
   4  -4   4  234.48   14.30
   4  -4   4  253.57   15.10
  -5   4  -4   14.90    3.60
  -5   4  -4   11.40    2.70
  -5   4  -4   18.40    4.10
   5  -4   4   12.80    2.80
   5  -4   4   10.00    2.60
   5  -4   4   12.70    3.10
   5  -4   4   17.20   12.90
  -6   4  -4  320.07   25.70
  -6   4  -4  321.87   24.10
  -6   4  -4  310.37   17.10
  -6   4  -4  309.67   17.70
  -6   4  -4  305.67   18.90
   6  -4   4  310.67   29.80
   6  -4   4  332.57   17.20
   6  -4   4  322.97   19.70
   6  -4   4  315.87   18.30
   6  -4   4  298.27   18.00
  -7   4  -4  725.83   47.80
  -7   4  -4  821.32   53.19
  -7   4  -4  827.32   50.19
   7  -4   4  873.21   43.60
   7  -4   4  883.21   42.80
   7  -4   4  814.42   45.30
   7  -4   4  770.72   57.69
  -8   4  -4  185.28   21.60
  -8   4  -4  166.68   15.30
   8  -4   4  222.88   13.50
   8  -4   4  196.88   12.20
   8  -4   4  212.18   20.60
   8   3  -4   10.90    4.90
  -8  -3   4    5.90    4.50
  -8  -3   4    4.30    3.10
   7   3  -4  259.07   14.70
   7   3  -4  247.68   14.80
  -7  -3   4  201.58   19.40
  -7  -3   4  200.58   23.30
   6   3  -4  318.17   33.50
   6   3  -4  387.56   20.40
   6   3  -4  363.16   20.50
  -6  -3   4  332.17   23.90
  -6  -3   4  360.16   20.00
  -6  -3   4  383.86   29.60
   5   3  -4   93.39    9.50
   5   3  -4  102.99    8.80
  -5  -3   4  123.19    8.10
   4   3  -4   85.69    7.40
   4   3  -4   80.99   15.30
   4   3  -4   92.79   13.70
   4   3  -4   93.39    6.60
  -4  -3   4   90.89    6.70
  -4  -3   4   97.59   11.60
  -4  -3   4   89.39    9.10
   3   3  -4 1449.95   76.59
   3   3  -4 1299.37   69.69
   3   3  -4 1298.67   75.09
   3   3  -4 1363.96   69.69
  -3  -3   4 1333.67   72.79
  -3  -3   4 1332.77   72.79
  -3  -3   4 1462.05   75.19
  -3  -3   4 1231.98   69.39
   2   3  -4 1506.65   83.89
   2   3  -4 1438.06   77.89
   2   3  -4 1494.75   78.29
   2   3  -4 1491.15   78.09
   2   3  -4 1442.96   78.29
  -2  -3   4 1707.63   79.49
  -2  -3   4 1512.65   78.19
  -2  -3   4 1543.05   78.29
   1   3  -4   29.10    2.90
   1   3  -4   31.80    3.50
   1   3  -4   28.50    3.40
   1   3  -4   25.10    2.90
  -1  -3   4   30.40    3.50
  -1  -3   4   31.20    3.30
  -1  -3   4   25.00    3.10
   0   3  -4  685.43   37.20
   0   3  -4  646.64   37.40
   0   3  -4  739.43   37.30
   0   3  -4  705.03   37.20
   0   3  -4  764.12   37.10
   0  -3   4  740.63   37.20
   0  -3   4  718.23   39.80
   0  -3   4  708.53   37.30
   0  -3   4  752.62   37.30
   0  -3   4  702.43   37.40
  -1   3  -4 2093.19  109.89
  -1   3  -4 2198.28  109.69
  -1   3  -4 2054.29  109.99
   1  -3   4 2199.88  109.59
   1  -3   4 2167.88  109.69
   1  -3   4 2133.59  109.89
   1  -3   4 2146.69  109.69
   1  -3   4 2085.69  109.99
  -2   3  -4 1344.47   69.29
  -2   3  -4 1286.67   71.69
  -2   3  -4 1294.67   69.59
  -2   3  -4 1303.27   69.79
  -2   3  -4 1397.66   69.29
   2  -3   4 1426.46   69.29
   2  -3   4 1348.37   69.59
   2  -3   4 1320.97   69.79
   2  -3   4 1375.36   69.29
   2  -3   4 1347.07   69.29
  -3   3  -4    1.90    2.30
  -3   3  -4    0.80    1.60
  -3   3  -4    1.00    0.60
   3  -3   4   -1.20    1.50
   3  -3   4    2.90    1.40
   3  -3   4    1.60    1.70
  -4   3  -4  565.24   29.90
  -4   3  -4  568.04   29.20
  -4   3  -4  533.95   33.30
  -4   3  -4  537.45   29.70
  -4   3  -4  552.04   29.00
   4  -3   4  536.55   29.50
   4  -3   4  560.34   30.20
   4  -3   4  574.24   29.00
   4  -3   4  555.74   29.20
  -5   3  -4  602.84   34.00
  -5   3  -4  540.25   29.40
  -5   3  -4  543.55   28.50
  -5   3  -4  538.15   28.80
  -5   3  -4  486.35   35.50
  -5   3  -4  544.15   29.60
   5  -3   4  514.65   38.20
   5  -3   4  548.75   28.90
   5  -3   4  529.45   29.10
   5  -3   4  555.64   30.10
   5  -3   4  568.24   28.50
  -6   3  -4  178.38   12.10
  -6   3  -4  177.78   11.00
  -6   3  -4  184.18   12.10
  -6   3  -4  182.18   17.10
   6  -3   4  182.18   12.90
   6  -3   4  164.38   11.30
   6  -3   4  163.18   21.80
   6  -3   4  187.28   10.40
  -7   3  -4    2.90    5.60
  -7   3  -4    1.50    4.30
  -7   3  -4    1.20    3.30
  -7   3  -4    4.40    3.00
   7  -3   4    1.20    7.70
   7  -3   4    6.70    3.60
   7  -3   4    0.90    2.70
   7  -3   4    5.30    2.30
   7  -3   4   -3.50    3.50
  -8   3  -4  330.57   28.40
   8  -3   4  378.16   20.50
   8  -3   4  365.66   26.40
   8   2  -4  670.03   34.70
   8   2  -4  590.14   37.90
   8   2  -4  660.53   35.50
  -8  -2   4  700.43   34.50
  -8  -2   4  590.54   44.00
   7   2  -4  190.88   11.40
   7   2  -4  189.38   11.90
   7   2  -4  157.88   15.60
  -7  -2   4  153.68   17.20
  -7  -2   4  162.58   19.90
   6   2  -4   50.79    6.50
   6   2  -4   39.00   11.70
  -6  -2   4   48.40   11.10
  -6  -2   4   43.00   12.60
   5   2  -4  957.80   50.09
   5   2  -4 1012.90   52.79
   5   2  -4  927.31   49.99
   5   2  -4  894.21   59.99
  -5  -2   4 1006.40   55.59
  -5  -2   4  971.00   49.80
  -5  -2   4  930.61   52.99
   4   2  -4 1119.59   68.39
   4   2  -4 1008.30   59.59
   4   2  -4 1173.88   59.59
  -4  -2   4 1289.17   64.39
  -4  -2   4 1062.79   59.39
  -4  -2   4 1239.28   61.79
   3   2  -4  281.87   15.10
   3   2  -4  248.28   15.00
   3   2  -4  266.67   20.40
  -3  -2   4  291.07   16.50
  -3  -2   4  305.07   18.60
  -3  -2   4  257.47   14.80
   2   2  -4  393.26   20.80
   2   2  -4  400.56   20.40
  -2  -2   4  406.56   20.60
  -2  -2   4  359.06   25.30
   1   2  -4 1387.16   70.69
   1   2  -4 1404.86   70.49
  -1  -2   4 1380.16   70.59
  -1  -2   4 1258.17   72.99
  -1  -2   4 1426.66   70.59
   0   2  -4 1289.57   69.99
   0   2  -4 1319.97   69.89
   0   2  -4 1371.76   69.89
   0   2  -4 1462.35   72.79
   0  -2   4 1347.87   69.89
   0  -2   4 1363.86   69.99
  -1   2  -4  142.69    7.50
  -1   2  -4  114.79    7.00
  -1   2  -4  132.09    7.70
  -1   2  -4  129.59    7.80
  -1   2  -4  130.49    7.40
   1  -2   4  129.09    7.50
   1  -2   4  136.49    7.80
   1  -2   4  130.69    9.70
   1  -2   4  124.39    7.70
   1  -2   4  133.69    7.30
   1  -2   4  138.39    7.50
  -2   2  -4  968.00   53.89
  -2   2  -4 1059.59   53.59
  -2   2  -4 1035.90   53.89
  -2   2  -4 1082.79   53.69
  -2   2  -4 1021.80   55.59
   2  -2   4 1002.30   53.79
   2  -2   4 1020.60   53.99
   2  -2   4 1073.09   53.59
   2  -2   4 1088.49   53.59
  -3   2  -4  794.32   43.50
  -3   2  -4  845.92   43.10
  -3   2  -4  860.61   43.60
  -3   2  -4  854.61   43.20
  -3   2  -4  779.12   45.70
   3  -2   4  875.41   43.20
   3  -2   4  808.22   43.40
   3  -2   4  846.12   43.80
   3  -2   4  800.92   43.30
   3  -2   4  860.41   43.10
  -4   2  -4  665.73   35.90
  -4   2  -4  659.53   35.10
  -4   2  -4  768.92   39.10
  -4   2  -4  653.93   35.30
  -4   2  -4  657.23   35.70
   4  -2   4  696.33   35.40
   4  -2   4  643.54   35.40
   4  -2   4  639.44   35.50
   4  -2   4  680.23   41.60
   4  -2   4  685.73   36.20
   4  -2   4  691.33   35.20
  -5   2  -4  179.88   14.80
  -5   2  -4  161.88   10.60
  -5   2  -4  168.18    9.70
  -5   2  -4  155.58   10.50
  -5   2  -4  161.48    9.30
   5  -2   4  147.09   10.20
   5  -2   4  169.88   26.90
   5  -2   4  156.48   11.20
   5  -2   4  174.78    9.30
   5  -2   4  161.88   10.00
  -6   2  -4  556.34   34.20
  -6   2  -4  588.14   29.40
  -6   2  -4  512.35   29.40
  -6   2  -4  547.15   28.80
   6  -2   4  559.84   29.00
   6  -2   4  528.95   28.80
   6  -2   4  510.85   28.60
   6  -2   4  498.15   38.80
   6  -2   4  538.35   30.00
  -7   2  -4  344.27   20.00
  -7   2  -4  350.36   20.80
  -7   2  -4  373.06   28.80
   7  -2   4  354.56   19.10
   7  -2   4  348.57   20.30
   7  -2   4  359.86   21.50
   7  -2   4  317.67   32.50
   7  -2   4  363.16   19.70
  -8   2  -4   -3.50    4.80
  -8   2  -4   -0.60    6.00
   8  -2   4   -0.90    2.70
   8  -2   4   -3.70   16.90
   8  -2   4   -0.30    4.60
  -8  -1   4   34.30    7.00
   7   1  -4  669.83   34.60
   7   1  -4  671.33   33.90
   7   1  -4  623.24   35.40
   7   1  -4  649.14   37.20
  -7  -1   4  621.54   39.30
  -7  -1   4  596.94   33.80
  -7  -1   4  593.84   41.60
  -7  -1   4  687.53   38.40
   6   1  -4  530.95   26.00
   6   1  -4  404.06   38.00
   6   1  -4  492.15   27.00
   6   1  -4  508.35   26.30
   6   1  -4  527.95   29.50
  -6  -1   4  483.15   30.70
  -6  -1   4  466.35   26.50
  -6  -1   4  468.15   33.80
   5   1  -4   63.89    7.20
   5   1  -4   70.09   10.40
   5   1  -4   53.69   14.50
   5   1  -4   67.09    5.80
  -5  -1   4   75.09    6.30
  -5  -1   4   74.29   11.50
  -5  -1   4   72.59   12.30
   4   1  -4  629.24   36.70
   4   1  -4  642.14   34.30
   4   1  -4  586.34   43.10
   4   1  -4  672.23   34.20
  -4  -1   4  685.13   39.80
  -4  -1   4  676.23   37.30
  -4  -1   4  685.53   34.20
   3   1  -4 2162.18  113.69
   3   1  -4 2289.87  119.89
  -3  -1   4 1827.42  117.39
  -3  -1   4 2434.86  118.39
  -3  -1   4 2342.97  115.39
   2   1  -4  620.54   34.60
   2   1  -4  643.44   38.60
   2   1  -4  646.74   38.70
  -2  -1   4  724.23   38.00
  -2  -1   4  639.24   34.50
  -2  -1   4  715.63   35.70
   1   1  -4    5.40    1.50
   1   1  -4    3.60    2.40
  -1  -1   4    2.00    0.40
  -1  -1   4    4.30    1.30
  -1  -1   4    3.00    0.50
   0   1  -4  674.03   37.60
   1  -1   4 2037.50  104.69
  -2   1  -4   21.50    3.00
  -2   1  -4   27.50    3.30
  -2   1  -4   29.00    4.50
  -2   1  -4   32.30    2.50
  -2   1  -4   25.50    2.70
   2  -1   4   26.10    3.30
   2  -1   4   30.70    2.70
   2  -1   4   29.60    2.60
   2  -1   4   24.40    3.20
  -3   1  -4  728.73   38.70
  -3   1  -4  683.83   40.40
  -3   1  -4  743.03   38.40
  -3   1  -4  762.52   38.30
  -3   1  -4  749.23   38.80
   3  -1   4  752.42   38.90
   3  -1   4  767.62   38.40
   3  -1   4  714.83   38.50
   3  -1   4  741.53   38.50
   3  -1   4  759.82   38.30
  -4   1  -4 1603.24   89.39
  -4   1  -4 1923.61   92.19
  -4   1  -4 1717.53   88.99
  -4   1  -4 1586.74   89.59
  -4   1  -4 1655.43   88.49
   4  -1   4 1670.63   89.29
   4  -1   4 1711.83   88.79
   4  -1   4 1843.62   88.99
   4  -1   4 1803.22   94.79
   4  -1   4 1705.53   88.49
  -5   1  -4 1301.57   72.59
  -5   1  -4 1422.76   72.29
  -5   1  -4 1474.35   76.59
  -5   1  -4 1490.55   72.69
   5  -1   4 1361.16   71.89
   5  -1   4 1474.35   72.39
   5  -1   4 1353.36   72.29
   5  -1   4 1300.77   72.99
  -6   1  -4   67.59    6.20
  -6   1  -4   75.19    7.10
  -6   1  -4   76.99    8.30
  -6   1  -4   74.09   11.90
   6  -1   4   62.09    6.70
   6  -1   4   75.39    7.80
   6  -1   4   57.49   15.70
   6  -1   4   74.99    5.20
  -7   1  -4  369.86   22.50
  -7   1  -4  389.76   21.20
  -7   1  -4  429.56   24.20
  -7   1  -4  390.56   36.70
  -7   1  -4  406.76   23.30
   7  -1   4  433.16   22.20
   7  -1   4  414.16   24.00
   7  -1   4  425.86   22.90
   7  -1   4  425.16   26.40
   7  -1   4  369.36   35.60
  -8   1  -4  875.91   50.39
  -8   1  -4  908.21   48.20
  -8   1  -4  900.71   44.20
  -8   1  -4  787.82   52.49
   8  -1   4  787.62   45.50
   8  -1   4  867.01   49.20
   8  -1   4  719.93   62.19
   8  -1   4  916.51   44.60
  -9   1  -4  189.68   19.50
  -9   1  -4  142.89   22.10
   9  -1   4  182.38   11.90
   9  -1   4  156.88   18.50
   8   0  -4  253.07   16.10
   8   0  -4  298.77   21.00
   8   0  -4  317.87   17.10
  -8   0   4  235.58   26.40
  -8   0   4  254.37   25.80
  -8   0   4  286.27   16.80
   7   0  -4   -0.70    2.10
   7   0  -4   -0.30    4.10
   7   0  -4    0.20    8.00
  -7   0   4    2.70    2.20
  -7   0   4   -0.20    5.80
  -7   0   4   -1.40    1.80
  -7   0   4   -0.90    4.90
   6   0  -4  275.77   15.40
   6   0  -4  273.07   18.50
   6   0  -4  268.77   14.50
   6   0  -4  218.18   14.00
   6   0  -4  216.38   26.00
  -6   0   4  273.67   14.90
  -6   0   4  241.58   26.10
  -6   0   4  258.67   20.40
  -6   0   4  233.88   24.80
   5   0  -4 1848.32   93.79
   5   0  -4 1960.60   94.29
   5   0  -4 1564.14   93.49
   5   0  -4 1709.03  103.79
  -5   0   4 1805.52  100.59
  -5   0   4 1847.82   99.89
  -5   0   4 1825.52   93.99
  -5   0   4 1988.30   98.09
   4   0  -4 1269.37   62.09
   4   0  -4 1087.29   59.59
   4   0  -4 1093.39   59.69
  -4   0   4 1189.28   65.99
  -4   0   4 1227.38   63.39
  -4   0   4 1124.29   64.59
  -4   0   4 1094.59   59.69
   3   0  -4   26.90    8.40
   3   0  -4   25.50    3.20
  -3   0   4   31.30    7.80
  -3   0   4   31.90    7.50
  -3   0   4   23.50    7.30
   2   0  -4 1872.11   96.09
   2   0  -4 1764.02   94.49
   2   0  -4 1815.72   99.19
  -2   0   4 1909.91   98.59
  -2   0   4 1837.82   94.49
   0   0  -4  735.43   36.90
   0   0  -4  672.53   35.00
   0   0  -4  678.23   35.10
   0   0  -4  666.53   35.00
   0   0   4  673.83   34.90
   0   0   4  675.83   35.10
   0   0   4  694.63   35.00
   0   0   4  635.44   35.00
  -1   0  -4  596.24   31.30
  -1   0  -4  642.04   31.20
  -1   0  -4  598.04   31.30
   1   0   4  585.74   31.20
  -2   0  -4 1555.54   80.89
  -2   0  -4 1580.84   80.79
   2   0   4 1589.64   80.69
   2   0   4 1527.45   80.89
   2   0   4 1543.25   80.99
   2   0   4 1641.54   80.79
  -3   0  -4 1299.47   69.49
  -3   0  -4 1396.16   72.79
  -3   0  -4 1324.17   69.29
  -3   0  -4 1421.66   69.59
   3   0   4 1266.07   69.69
   3   0   4 1331.77   69.29
   3   0   4 1357.76   69.39
   3   0   4 1346.17   69.19
   3   0   4 1380.36   69.39
  -4   0  -4   -0.20    1.40
  -4   0  -4    1.30    2.20
  -4   0  -4    0.30    1.10
  -4   0  -4    0.50    1.30
  -4   0  -4    1.00    0.40
  -4   0  -4   -0.60    2.90
   4   0   4    0.50    0.50
   4   0   4   -0.10    3.30
   4   0   4   -0.10    1.50
   4   0   4    1.00    1.10
   4   0   4    2.60    1.10
  -5   0  -4  522.55   28.90
  -5   0  -4  564.74   33.50
  -5   0  -4  531.35   29.20
  -5   0  -4  568.44   28.80
   5   0   4  552.54   28.40
   5   0   4  503.85   46.60
   5   0   4  547.65   28.60
   5   0   4  572.04   28.80
  -6   0  -4  893.91   45.00
  -6   0  -4  786.72   44.40
  -6   0  -4  839.92   45.10
  -6   0  -4  806.82   49.70
   6   0   4  818.82   55.59
   6   0   4  905.61   44.70
   6   0   4  835.82   46.90
   6   0   4  883.51   45.60
   6   0   4  834.32   44.00
   6   0   4  879.01   44.30
  -7   0  -4   70.29   11.30
  -7   0  -4   58.89    6.50
   7   0   4   52.59   19.30
   7   0   4   56.29    9.30
   7   0   4   51.99    7.40
  -8   0  -4  191.38   10.80
  -8   0  -4  223.08   15.20
  -8   0  -4  162.28   21.10
  -8   0  -4  194.48   18.60
   8   0   4  193.38   17.90
   8   0   4  202.88   15.90
  -9   0  -4  408.86   30.00
  -9   0  -4  408.86   21.90
   9   0   4  407.46   28.10
   8  -1  -4  216.78   18.10
  -8   1   4  209.28   23.60
  -8   1   4  173.88   22.90
   7  -1  -4  548.25   31.20
   7  -1  -4  526.05   28.80
  -7   1   4  507.35   27.30
  -7   1   4  528.25   36.40
  -7   1   4  489.75   27.00
  -7   1   4  461.75   36.30
   6  -1  -4   85.99    6.50
   6  -1  -4   83.79    6.40
   6  -1  -4   84.89    7.60
  -6   1   4   71.09   17.20
  -6   1   4   92.19    7.10
  -6   1   4   72.79    5.90
  -6   1   4   63.69    5.10
   5  -1  -4   54.39    9.50
   5  -1  -4   53.99    5.80
   5  -1  -4   47.30   13.90
   5  -1  -4   51.39    4.80
  -5   1   4   46.90   11.00
  -5   1   4   58.79    5.30
  -5   1   4   52.49   11.90
  -5   1   4   46.60    3.70
  -5   1   4   49.00   12.30
  -5   1   4   45.50    6.20
   4  -1  -4 1331.27   73.69
   4  -1  -4 1355.66   82.39
   4  -1  -4 1537.75   73.49
   4  -1  -4 1540.05   76.09
  -4   1   4 1366.36   80.19
  -4   1   4 1503.85   77.79
  -4   1   4 1395.16   73.49
  -4   1   4 1402.46   78.39
   3  -1  -4 1122.39   61.19
   3  -1  -4 1202.88   68.29
   3  -1  -4 1106.29   62.99
  -3   1   4 1213.38   67.09
  -3   1   4 1253.37   61.09
  -3   1   4 1238.68   64.69
  -3   1   4 1173.78   64.89
   2  -1  -4   63.89    4.40
   2  -1  -4   63.49    9.00
   2  -1  -4   59.89    7.00
  -2   1   4   71.39    7.70
  -2   1   4   66.69    8.40
  -2   1   4   66.99    8.70
  -2   1   4   68.39    4.20
  -2   1   4   72.19    3.90
   0   1   4 1414.06   72.59
  -1  -1  -4  171.88    8.80
  -1  -1  -4  152.78    9.00
  -1  -1  -4  163.18    8.80
  -1  -1  -4  176.98    8.80
  -1  -1  -4  160.78    8.60
   1   1   4  176.58    8.70
   1   1   4  166.68    9.00
   1   1   4  171.68    8.90
   1   1   4  160.98    8.80
   1   1   4  160.18    8.60
  -2  -1  -4  247.08   13.50
  -2  -1  -4  246.58   13.40
  -2  -1  -4  260.67   13.20
  -2  -1  -4  248.38   13.20
   2   1   4  260.67   13.40
   2   1   4  252.77   13.20
   2   1   4  255.07   13.30
   2   1   4  252.87   13.20
   2   1   4  245.28   13.50
   3   1   4 3057.19  158.28
   3   1   4 3108.89  162.18
  -4  -1  -4 2109.09  107.49
  -4  -1  -4 1864.61  111.29
  -4  -1  -4 2112.79  107.19
  -4  -1  -4 2112.79  107.39
   4   1   4 2104.49  107.69
   4   1   4 2260.07  114.19
   4   1   4 2173.08  107.09
   4   1   4 2029.20  106.89
   4   1   4 1982.80  107.09
   4   1   4 2105.09  107.09
  -5  -1  -4  437.26   22.90
  -5  -1  -4  398.96   22.20
  -5  -1  -4  377.36   27.30
  -5  -1  -4  424.96   25.10
   5   1   4  396.86   31.60
   5   1   4  403.76   21.80
   5   1   4  437.56   23.40
   5   1   4  459.65   22.20
   5   1   4  415.46   22.10
  -6  -1  -4  285.97   19.40
  -6  -1  -4  298.37   16.30
  -6  -1  -4  240.88   21.40
  -6  -1  -4  258.77   15.20
  -6  -1  -4  270.97   16.40
   6   1   4  238.98   26.50
   6   1   4  292.37   16.90
  -7  -1  -4 1121.19   54.39
  -7  -1  -4  956.10   70.29
  -7  -1  -4 1073.59   53.29
  -7  -1  -4 1076.39   57.99
   7   1   4  902.81   53.29
   7   1   4 1131.99   54.89
   7   1   4  842.72   66.99
  -8  -1  -4  590.74   32.40
  -8  -1  -4  573.44   36.30
  -8  -1  -4  480.35   38.80
   8   1   4  592.24   33.00
  -9  -1  -4    3.40    2.50
  -9  -1  -4    5.70    8.20
  -9  -1  -4    6.10    5.40
  -9  -1  -4    9.10    4.60
   8  -2  -4   34.70   12.40
  -8   2   4   27.60    8.50
  -8   2   4   37.90   17.30
  -8   2   4   37.50   16.20
   7  -2  -4  174.38   10.40
   7  -2  -4  168.78   11.90
   7  -2  -4  174.58   10.50
   7  -2  -4  168.28   15.40
   7  -2  -4  126.59   38.00
  -7   2   4  155.78   12.50
  -7   2   4  148.59    9.30
  -7   2   4  148.79   12.00
  -7   2   4  146.69   20.50
  -7   2   4  167.38   19.40
  -7   2   4  149.79   10.30
   6  -2  -4 1190.28   83.89
   6  -2  -4 1366.96   72.49
   6  -2  -4 1448.06   71.89
   6  -2  -4 1454.15   77.29
   6  -2  -4 1548.45   71.69
  -6   2   4 1355.36   72.29
  -6   2   4 1324.77   81.19
  -6   2   4 1343.57   71.59
  -6   2   4 1392.46   71.79
  -6   2   4 1441.46   79.49
   5  -2  -4  865.01   46.60
   5  -2  -4  944.61   45.90
   5  -2  -4 1002.70   49.50
   5  -2  -4  801.82   56.39
  -5   2   4  868.31   54.49
  -5   2   4  865.01   45.70
  -5   2   4  837.62   46.30
  -5   2   4  879.71   45.90
   4  -2  -4   14.10   10.10
   4  -2  -4   10.80    1.70
   4  -2  -4   12.00    2.30
  -4   2   4   13.10    3.90
  -4   2   4   11.60    4.40
  -4   2   4   16.80    2.10
   3  -2  -4  168.68   12.80
   3  -2  -4  172.68   16.50
  -3   2   4  146.49   13.60
  -3   2   4  175.48   15.90
  -3   2   4  183.48    9.20
   2  -2  -4 4630.74  276.97
  -2   2   4 5316.47  272.67
  -1   2   4 1348.97   71.19
   0  -2  -4   17.50    1.30
   0  -2  -4   16.80    1.80
   0   2   4   17.30    1.70
   0   2   4   19.60    1.70
   0   2   4   16.30    1.60
   0   2   4   17.90    1.20
  -1  -2  -4  174.68    9.20
  -1  -2  -4  173.48    9.00
  -1  -2  -4  167.98    9.30
   1   2   4  164.68    9.20
   1   2   4  175.68    9.00
   1   2   4  180.18    9.10
   1   2   4  175.48    9.20
  -2  -2  -4  708.73   35.60
  -2  -2  -4  718.53   35.50
  -2  -2  -4  610.74   35.30
   2   2   4  670.33   35.40
   2   2   4  684.03   35.30
   2   2   4  765.62   38.40
   2   2   4  641.04   35.40
  -3  -2  -4  497.55   25.80
  -3  -2  -4  495.85   26.10
  -3  -2  -4  512.95   26.10
  -3  -2  -4  562.24   31.40
  -3  -2  -4  462.75   25.80
   3   2   4  540.55   25.80
   3   2   4  462.95   25.80
   3   2   4  462.55   25.80
   3   2   4  467.65   25.60
  -4  -2  -4  168.08   10.20
  -4  -2  -4  178.48   10.10
  -4  -2  -4  179.68   10.20
  -4  -2  -4  162.58    9.50
   4   2   4  159.98    9.50
   4   2   4  168.88   10.80
   4   2   4  167.48    9.20
  -5  -2  -4  881.01   48.50
  -5  -2  -4  929.21   49.20
  -5  -2  -4  946.31   49.20
   5   2   4 1007.60   48.40
   5   2   4  971.80   49.60
   5   2   4  875.11   48.50
  -6  -2  -4  286.17   19.30
  -6  -2  -4  363.96   19.90
  -6  -2  -4  312.07   22.40
   6   2   4  374.46   18.50
   6   2   4  352.26   20.30
  -7  -2  -4    2.40    4.00
  -7  -2  -4    0.30    3.90
  -7  -2  -4    6.70    2.50
  -7  -2  -4    2.70    3.20
  -8  -2  -4  143.29   13.10
  -8  -2  -4  124.09   11.30
   8   2   4  119.99   13.60
  -9  -2  -4  325.87   19.20
   9   2   4  280.37   19.20
   8  -3  -4  664.33   33.60
   8  -3  -4  672.93   33.50
   8  -3  -4  617.14   37.80
  -8   3   4  540.15   44.80
  -8   3   4  587.64   34.70
  -8   3   4  632.94   43.40
   7  -3  -4  295.07   21.40
   7  -3  -4  306.27   16.00
  -7   3   4  250.97   26.90
  -7   3   4  276.47   17.40
  -7   3   4  292.17   25.10
  -7   3   4  284.77   17.30
  -7   3   4  251.07   15.20
   6  -3  -4   58.19   11.50
   6  -3  -4   53.19    7.20
   6  -3  -4   47.40   16.70
   6  -3  -4   52.39    5.90
  -6   3   4   54.39   14.80
  -6   3   4   51.19    4.00
  -6   3   4   57.19    7.10
   5  -3  -4  110.39   12.30
   5  -3  -4   90.09   16.80
   5  -3  -4   97.49    8.00
   5  -3  -4   87.49    6.90
  -5   3   4   98.89   15.70
  -5   3   4   96.49    5.80
  -5   3   4   97.19    7.80
   4  -3  -4  998.70   53.29
   4  -3  -4 1003.10   52.79
   4  -3  -4  993.20   62.59
   4  -3  -4 1098.59   56.39
  -4   3   4 1004.40   52.59
  -4   3   4 1005.30   53.19
  -4   3   4 1038.70   61.59
   3  -3  -4   68.69    4.60
   3  -3  -4   69.79    5.30
   3  -3  -4   84.69    9.90
   3  -3  -4   77.09    5.60
   3  -3  -4   77.49   12.00
  -3   3   4   86.29   12.10
  -3   3   4   80.69    4.50
  -3   3   4   73.79    5.60
  -3   3   4   75.79    5.50
   2  -3  -4  138.39    7.50
   2  -3  -4  125.79   11.50
   2  -3  -4  140.39   14.00
  -2   3   4  136.19    7.70
  -2   3   4  144.09    7.50
  -2   3   4  152.18   14.30
   1  -3  -4 2264.67  135.39
  -1   3   4 2070.39  131.39
   0   3   4 1727.93  106.99
  -1  -3  -4 1195.98   60.19
   1   3   4 1191.78   60.09
   1   3   4 1122.89   60.09
  -2  -3  -4 1795.52   90.29
   2   3   4 1736.73   90.19
   2   3   4 1738.63   90.39
  -3  -3  -4 2100.59  107.39
  -3  -3  -4 2186.98  107.79
  -3  -3  -4 1971.50  107.59
   3   3   4 2119.69  107.59
  -4  -3  -4 1626.04   79.09
  -4  -3  -4 1553.24   78.69
  -4  -3  -4 1572.24   78.69
   4   3   4 1483.15   78.79
   4   3   4 1413.06   78.59
  -5  -3  -4    3.40    2.30
   5   3   4    2.70    1.60
   5   3   4    2.10    4.80
   6   3   4  787.32   39.10
   6   3   4  787.62   40.70
   6   3   4  666.93   50.29
  -7  -3  -4  687.03   36.10
  -7  -3  -4  610.14   35.60
  -8  -3  -4  224.18   15.80
   8   3   4  276.37   18.70
  -9  -3  -4   25.90   18.20
   9   3   4   27.50    7.50
   8  -4  -4  139.89   16.80
  -8   4   4  118.79   23.20
  -8   4   4  121.79   12.80
  -8   4   4  142.89   21.20
  -8   4   4  158.58   13.10
   7  -4  -4  874.51   41.30
   7  -4  -4  809.92   46.00
  -7   4   4  711.83   40.70
  -7   4   4  774.12   42.30
  -7   4   4  732.73   53.29
   6  -4  -4 1371.96   70.39
   6  -4  -4 1243.28   66.79
   6  -4  -4 1190.88   65.69
   6  -4  -4 1119.49   79.39
   6  -4  -4 1370.46   65.89
  -6   4   4 1418.96   66.39
  -6   4   4 1284.67   66.69
  -6   4   4 1228.58   77.19
  -6   4   4 1187.78   65.49
   5  -4  -4   68.09    6.90
   5  -4  -4   54.89    5.90
   5  -4  -4   51.69   15.30
   5  -4  -4   58.89   11.70
  -5   4   4   61.89   14.80
  -5   4   4   68.59    6.80
  -5   4   4   62.29    4.90
  -5   4   4   70.99    6.70
  -5   4   4   58.89    4.10
   4  -4  -4  150.38    8.90
   4  -4  -4  147.79    9.50
   4  -4  -4  158.58   14.50
   4  -4  -4  155.68   18.70
   4  -4  -4  161.98   10.20
  -4   4   4  171.38   18.60
  -4   4   4  155.08    8.90
  -4   4   4  160.18   10.00
  -4   4   4  152.28    9.00
  -4   4   4  164.58    9.90
   3  -4  -4 1571.84   81.59
   3  -4  -4 1526.15   81.29
   3  -4  -4 1631.14   94.39
   3  -4  -4 1509.85   80.99
   3  -4  -4 1596.24   84.49
   3  -4  -4 1520.75   81.09
  -3   4   4 1624.74   80.99
  -3   4   4 1505.65   81.09
  -3   4   4 1716.63   90.49
  -3   4   4 1558.04   81.49
  -3   4   4 1583.94   81.39
   2  -4  -4 1428.36   80.69
   2  -4  -4 1457.25   78.19
   2  -4  -4 1493.05   77.99
   2  -4  -4 1541.65   78.39
  -2   4   4 1500.05   78.29
  -2   4   4 1511.85   78.29
  -2   4   4 1576.84   77.99
  -2   4   4 1528.75   78.09
  -2   4   4 1630.74   85.99
   1  -4  -4   58.39    3.30
   1  -4  -4   50.09    3.50
   1  -4  -4   55.49    7.30
  -1   4   4   53.29    3.70
  -1   4   4   58.09    3.20
  -1   4   4   56.39    9.10
   0  -4  -4  765.12   38.70
   0  -4  -4  771.12   38.50
   0  -4  -4  721.23   38.50
   0   4   4  750.92   38.80
   0   4   4  716.03   38.60
   0   4   4  782.72   38.50
   0   4   4  734.63   38.70
   1   4   4 1843.72   94.69
  -2  -4  -4 1247.98   69.39
  -2  -4  -4 1503.85   69.59
  -2  -4  -4 1404.66   69.39
   2   4   4 1427.26   69.59
   2   4   4 1377.16   69.59
   2   4   4 1235.98   69.39
   2   4   4 1252.17   69.39
  -3  -4  -4   29.30    3.20
   3   4   4   18.50    4.60
   3   4   4   23.00    5.90
   3   4   4   24.00    3.70
  -4  -4  -4 1503.55   80.99
  -4  -4  -4 1573.44   80.99
  -4  -4  -4 1645.14   83.19
  -4  -4  -4 1458.65   80.69
  -4  -4  -4 1554.24   80.79
  -4  -4  -4 1655.63   80.99
   4   4   4 1550.74   83.79
   4   4   4 1447.66   80.89
   4   4   4 1563.54   80.89
   4   4   4 1752.52   86.29
  -5  -4  -4  821.82   42.90
  -5  -4  -4  728.83   43.00
  -5  -4  -4  769.12   42.60
  -5  -4  -4  770.32   42.40
  -5  -4  -4  844.02   42.80
  -5  -4  -4  938.51   49.99
   5   4   4  898.51   50.29
   5   4   4  809.32   42.60
   5   4   4  791.12   42.70
  -6  -4  -4  111.09    8.30
  -6  -4  -4  100.89    8.10
  -6  -4  -4  109.89    6.90
  -6  -4  -4  102.09   14.20
  -6  -4  -4  103.39   16.00
   6   4   4  103.19   17.30
   6   4   4   93.69    7.50
   6   4   4  123.99    7.50
  -7  -4  -4   97.69    6.60
  -7  -4  -4   95.79    8.20
  -7  -4  -4   75.99   16.00
   7   4   4   95.99    7.40
   7   4   4   85.09   10.70
   7   4   4   81.29   20.40
  -8  -4  -4  563.94   30.30
  -8  -4  -4  600.84   30.90
  -8  -4  -4  540.05   32.30
  -8  -4  -4  505.25   37.90
  -8  -4  -4  485.35   39.80
   8   4   4  638.14   33.00
   8   4   4  627.54   30.50
  -9  -4  -4  262.67   16.20
   9   4   4  234.28   15.40
   7  -5  -4   13.20    5.50
  -7   5   4   18.80    3.10
  -7   5   4   18.70    4.80
  -7   5   4   25.10   17.40
   6  -5  -4  265.87   15.30
   6  -5  -4  224.48   28.30
   6  -5  -4  254.87   14.60
   6  -5  -4  273.07   21.20
   6  -5  -4  259.47   16.50
  -6   5   4  258.37   27.30
  -6   5   4  247.78   14.70
  -6   5   4  299.17   16.00
  -6   5   4  273.87   14.70
  -6   5   4  249.38   14.10
  -6   5   4  256.17   17.00
   5  -5  -4  774.02   41.20
   5  -5  -4  788.72   45.70
   5  -5  -4  722.13   40.00
   5  -5  -4  725.93   52.79
   5  -5  -4  759.32   40.40
  -5   5   4  749.03   39.80
  -5   5   4  794.92   40.70
  -5   5   4  764.92   40.00
  -5   5   4  759.32   40.00
  -5   5   4  799.32   52.19
  -5   5   4  793.52   41.00
   4  -5  -4  957.80   51.89
   4  -5  -4 1064.39   56.19
   4  -5  -4  951.60   51.59
   4  -5  -4 1005.80   52.39
   4  -5  -4 1004.10   62.89
  -4   5   4  964.90   51.59
  -4   5   4  924.61   51.59
  -4   5   4  994.40   51.39
  -4   5   4  994.30   52.09
  -4   5   4  995.70   52.29
  -4   5   4 1103.59   63.19
   3  -5  -4   18.70    3.80
   3  -5  -4   24.30    2.90
   3  -5  -4   20.30    8.70
   3  -5  -4   26.20    4.20
   3  -5  -4   25.20    2.20
  -3   5   4   27.90   10.50
  -3   5   4   24.30    3.10
  -3   5   4   19.90    4.10
  -3   5   4   25.60    2.20
  -3   5   4   26.90    4.00
   2  -5  -4  458.35   25.30
   2  -5  -4  466.25   25.00
   2  -5  -4  497.05   25.60
   2  -5  -4  481.05   24.90
   2  -5  -4  461.55   28.20
  -2   5   4  504.95   33.20
  -2   5   4  485.75   25.20
  -2   5   4  488.85   24.90
  -2   5   4  480.35   25.40
  -2   5   4  470.35   25.50
   1  -5  -4 1168.78   62.09
   1  -5  -4 1216.78   61.79
   1  -5  -4 1238.58   62.19
   1  -5  -4 1190.18   61.89
   1  -5  -4 1116.19   63.99
  -1   5   4 1248.28   61.69
  -1   5   4 1207.48   61.99
  -1   5   4 1203.48   68.79
  -1   5   4 1160.08   62.19
  -1   5   4 1270.87   62.19
   0  -5  -4  263.47   13.20
   0  -5  -4  256.77   13.60
   0  -5  -4  251.37   13.30
   0  -5  -4  256.97   13.70
   0   5   4  242.78   13.40
   0   5   4  260.07   13.80
   0   5   4  241.68   13.40
   0   5   4  238.38   16.40
  -1  -5  -4  187.28    9.90
  -1  -5  -4  182.18   10.20
  -1  -5  -4  207.08   10.30
  -1  -5  -4  184.68   10.00
  -1  -5  -4  187.48   10.40
  -1  -5  -4  210.08   10.70
   1   5   4  178.88   10.50
   1   5   4  174.68   12.60
   1   5   4  181.58   10.20
   1   5   4  189.28   10.60
   1   5   4  188.18   10.20
   1   5   4  186.08   10.10
   2   5   4 2150.68  128.89
   2   5   4 2871.31  128.89
  -3  -5  -4  642.44   39.00
  -3  -5  -4  696.63   42.30
  -3  -5  -4  762.92   38.90
   3   5   4  805.12   39.30
   3   5   4  847.92   43.80
  -4  -5  -4   20.80    2.60
  -4  -5  -4   23.50    3.70
   4   5   4   27.50    4.10
   4   5   4   20.50    8.90
  -5  -5  -4 1027.30   54.49
  -5  -5  -4  935.91   54.09
  -5  -5  -4 1132.69   57.79
  -5  -5  -4 1128.89   54.39
  -5  -5  -4  967.40   54.39
  -5  -5  -4 1062.09   54.09
   5   5   4 1159.18   55.19
   5   5   4 1013.00   58.29
   5   5   4 1057.69   54.49
   5   5   4  967.20   54.49
   5   5   4 1080.39   60.69
  -6  -5  -4  789.22   43.60
  -6  -5  -4  894.31   43.30
  -6  -5  -4  780.12   42.90
  -6  -5  -4  803.82   42.80
  -6  -5  -4  788.52   43.40
  -6  -5  -4  918.81   47.50
   6   5   4  806.72   43.50
   6   5   4  829.02   52.39
   6   5   4  832.72   43.30
  -7  -5  -4  482.85   27.00
  -7  -5  -4  501.55   27.70
  -7  -5  -4  477.75   26.80
  -7  -5  -4  508.55   28.30
  -7  -5  -4  520.95   33.20
  -7  -5  -4  525.45   35.90
  -7  -5  -4  581.24   27.70
   7   5   4  486.85   40.00
   7   5   4  537.75   27.70
   7   5   4  485.95   29.00
  -8  -5  -4    1.00    2.80
  -8  -5  -4    2.60    7.80
  -8  -5  -4    3.90    1.50
  -8  -5  -4    1.70    2.50
  -8  -5  -4   -0.90    7.70
  -8  -5  -4    4.30    3.80
   8   5   4    7.80    2.70
  -9  -5  -4  496.95   40.30
  -9  -5  -4  497.05   40.20
  -9  -5  -4  474.25   26.60
  -9  -5  -4  519.95   27.70
  -9  -5  -4  506.65   38.00
   9   5   4  481.85   27.50
   9   5   4  523.25   28.10
   7  -6  -4  937.21   45.50
   7  -6  -4  791.72   45.20
   7  -6  -4  902.41   51.49
  -7   6   4  785.62   44.60
  -7   6   4  829.82   59.59
  -7   6   4  871.31   46.80
  -7   6   4  888.91   46.10
   6  -6  -4  214.98   19.10
   6  -6  -4  168.18   26.70
   6  -6  -4  191.68   13.70
   6  -6  -4  189.78   11.60
   6  -6  -4  198.38   12.40
  -6   6   4  210.08   13.70
  -6   6   4  204.28   25.00
  -6   6   4  181.68   12.00
  -6   6   4  203.08   13.10
  -6   6   4  185.58   10.70
  -6   6   4  190.88   11.40
   5  -6  -4  336.77   32.40
   5  -6  -4  351.86   20.30
   5  -6  -4  331.77   19.30
   5  -6  -4  353.46   24.70
   5  -6  -4  326.97   18.80
  -5   6   4  341.07   18.80
  -5   6   4  333.17   18.30
  -5   6   4  387.56   20.20
  -5   6   4  325.07   18.50
  -5   6   4  349.17   20.10
  -5   6   4  371.66   31.50
   4  -6  -4  543.55   29.10
   4  -6  -4  567.94   34.30
   4  -6  -4  535.55   29.50
   4  -6  -4  560.94   30.10
   4  -6  -4  561.34   28.80
  -4   6   4  560.24   28.80
  -4   6   4  602.94   40.90
  -4   6   4  546.65   29.80
  -4   6   4  547.95   29.10
  -4   6   4  554.04   29.80
  -4   6   4  499.15   29.20
   3  -6  -4 2642.34  132.19
   3  -6  -4 2427.36  128.19
   3  -6  -4 2444.76  128.39
   3  -6  -4 2504.85  128.99
   3  -6  -4 2396.96  128.69
  -3   6   4 2438.66  128.79
  -3   6   4 2478.65  128.89
  -3   6   4 2625.94  138.99
  -3   6   4 2482.25  128.39
  -3   6   4 2542.25  128.09
   2  -6  -4  227.18   13.40
   2  -6  -4  234.78   13.10
   2  -6  -4  253.57   17.10
   2  -6  -4  232.38   12.60
  -2   6   4  239.28   13.00
  -2   6   4  242.68   12.50
  -2   6   4  237.18   20.90
  -2   6   4  238.68   13.40
  -2   6   4  226.18   13.50
   1  -6  -4  315.17   16.20
   1  -6  -4  305.27   16.40
   1  -6  -4  288.47   16.80
   1  -6  -4  318.87   16.90
  -1   6   4  307.47   16.50
  -1   6   4  323.67   16.90
  -1   6   4  296.57   16.90
  -1   6   4  316.07   16.10
   0  -6  -4 1556.94   79.09
   0  -6  -4 1566.44   78.69
   0  -6  -4 1536.55   79.09
   0  -6  -4 1526.15   78.59
   0   6   4 1562.94   79.29
   0   6   4 1487.85   78.79
   0   6   4 1485.95   78.79
  -1  -6  -4  810.62   40.80
  -1  -6  -4  774.72   40.90
  -1  -6  -4  729.33   44.30
  -1  -6  -4  762.42   40.70
  -1  -6  -4  842.82   41.10
  -1  -6  -4  833.12   41.30
   1   6   4  768.32   40.90
   1   6   4  773.32   40.80
   1   6   4  845.52   41.20
   1   6   4  797.92   41.40
   1   6   4  759.42   43.60
   1   6   4  783.82   40.90
  -2  -6  -4  722.13   36.50
  -2  -6  -4  700.33   40.70
  -2  -6  -4  718.73   36.90
  -2  -6  -4  761.52   36.80
  -2  -6  -4  672.33   36.70
  -2  -6  -4  633.84   36.90
   2   6   4  752.42   36.70
   2   6   4  720.63   36.80
   2   6   4  737.23   36.50
   2   6   4  709.93   37.20
   2   6   4  689.13   37.20
   2   6   4  690.23   38.80
  -3  -6  -4  875.51   55.59
  -3  -6  -4 1005.10   51.49
  -3  -6  -4  946.41   51.59
  -3  -6  -4  915.41   51.79
  -3  -6  -4 1079.79   51.49
   3   6   4 1031.90   51.59
   3   6   4 1014.70   52.19
   3   6   4 1101.59   56.19
  -4  -6  -4 1230.38   62.19
  -4  -6  -4 1049.79   56.79
  -4  -6  -4 1259.97   56.59
   4   6   4 1025.00   56.49
   4   6   4 1004.90   56.79
   4   6   4  987.80   59.69
  -5  -6  -4  406.36   22.50
  -5  -6  -4  392.86   22.00
  -5  -6  -4  437.56   22.10
  -5  -6  -4  401.36   22.50
  -5  -6  -4  431.16   27.80
  -5  -6  -4  459.95   22.80
   5   6   4  445.76   23.00
   5   6   4  410.56   23.30
   5   6   4  403.36   22.20
   5   6   4  450.85   28.90
   5   6   4  384.66   23.10
   5   6   4  407.16   26.80
  -6  -6  -4   64.09   12.40
  -6  -6  -4   51.59    6.30
  -6  -6  -4   60.69    4.70
  -6  -6  -4   62.79    4.50
  -6  -6  -4   62.49    5.70
   6   6   4   59.99   11.80
   6   6   4   56.99   13.40
  -7  -6  -4  177.28   12.10
  -7  -6  -4  209.38   18.20
  -7  -6  -4  193.18   10.60
  -7  -6  -4  170.08   11.70
  -7  -6  -4  207.48   11.80
  -7  -6  -4  165.08   10.70
   7   6   4  180.68   23.00
   7   6   4  174.78   12.60
   7   6   4  213.48   12.00
  -8  -6  -4  308.47   16.70
  -8  -6  -4  306.87   17.80
  -8  -6  -4  265.07   17.90
  -8  -6  -4  306.77   29.30
  -8  -6  -4  351.56   22.50
   8   6   4  313.97   18.00
   8   6   4  307.77   18.60
  -9  -6  -4   40.00    4.90
  -9  -6  -4   40.40    8.00
   9   6   4   31.40    8.20
   9   6   4   48.00    8.70
   7  -7  -4   34.10   15.10
   7  -7  -4   21.50    5.70
  -7   7   4   32.30   10.00
  -7   7   4   30.60    5.20
  -7   7   4   29.20   19.30
  -7   7   4   33.40    8.30
   6  -7  -4  398.46   28.30
   6  -7  -4  348.27   20.90
   6  -7  -4  397.16   21.60
  -6   7   4  385.56   35.10
  -6   7   4  403.96   22.70
  -6   7   4  352.16   20.10
  -6   7   4  386.86   20.90
  -6   7   4  402.26   22.00
  -6   7   4  346.87   20.60
   5  -7  -4  657.23   38.10
   5  -7  -4  565.84   31.70
   5  -7  -4  594.24   32.30
   5  -7  -4  588.44   33.00
  -5   7   4  565.94   31.50
  -5   7   4  595.44   32.60
  -5   7   4  579.04   31.20
  -5   7   4  618.34   32.90
  -5   7   4  634.14   45.20
   4  -7  -4    3.30    2.10
   4  -7  -4    4.40    2.20
   4  -7  -4    5.10    1.20
   4  -7  -4    4.30    1.80
   4  -7  -4    3.30    4.10
  -4   7   4    4.30    1.10
  -4   7   4    6.10    2.00
  -4   7   4    4.10    2.10
  -4   7   4    2.60    2.20
  -4   7   4    2.90    5.30
   3  -7  -4  345.87   18.70
   3  -7  -4  346.77   18.30
   3  -7  -4  331.37   19.30
   3  -7  -4  346.17   19.60
   3  -7  -4  361.86   23.80
  -3   7   4  353.26   18.80
  -3   7   4  335.37   19.50
  -3   7   4  336.07   19.30
  -3   7   4  361.56   18.30
  -3   7   4  357.06   29.00
   2  -7  -4  759.62   41.10
   2  -7  -4  774.22   40.40
   2  -7  -4  773.02   40.60
   2  -7  -4  803.02   41.40
  -2   7   4  751.62   41.30
  -2   7   4  795.52   41.20
  -2   7   4  796.82   40.30
  -2   7   4  791.72   40.80
  -2   7   4  788.22   50.09
   1  -7  -4  904.01   48.20
   1  -7  -4  906.11   47.70
   1  -7  -4  905.41   48.30
   1  -7  -4  931.01   47.50
  -1   7   4  890.11   48.30
  -1   7   4  919.41   47.80
  -1   7   4  992.40   48.20
   0  -7  -4  187.98   10.40
   0  -7  -4  192.58   11.20
   0  -7  -4  188.98   10.10
   0  -7  -4  198.18   11.00
   0   7   4  186.48   10.60
   0   7   4  195.28   11.30
   0   7   4  183.48   10.30
   0   7   4  183.28   14.60
  -1  -7  -4  824.22   50.09
  -1  -7  -4  934.31   46.10
  -1  -7  -4  913.81   46.30
  -1  -7  -4  881.71   45.80
  -1  -7  -4  915.01   45.70
  -1  -7  -4  852.31   45.60
   1   7   4  926.61   46.20
   1   7   4  862.11   45.60
   1   7   4  876.91   49.10
   1   7   4  862.11   45.80
   1   7   4  868.21   45.80
   1   7   4  899.51   46.40
  -2  -7  -4  458.45   25.10
  -2  -7  -4  461.05   25.30
  -2  -7  -4  498.45   25.00
  -2  -7  -4  480.35   30.30
   2   7   4  508.35   25.90
   2   7   4  472.45   27.90
   2   7   4  477.45   25.30
   2   7   4  456.05   25.80
   2   7   4  494.35   24.90
   2   7   4  499.05   25.20
  -3  -7  -4   60.09    5.60
  -3  -7  -4   59.69    4.30
  -3  -7  -4   55.69    5.10
  -3  -7  -4   52.49   11.00
  -3  -7  -4   67.49    4.90
   3   7   4   56.09    6.20
   3   7   4   70.69    4.80
   3   7   4   62.99    4.90
   3   7   4   67.19   10.20
  -4  -7  -4  105.99   15.70
  -4  -7  -4   98.29    6.80
   4   7   4  112.29   13.00
   4   7   4  130.89    8.10
   4   7   4  114.69    9.30
  -5  -7  -4 1252.97   64.39
  -5  -7  -4 1277.07   64.99
  -5  -7  -4 1393.16   70.99
  -5  -7  -4 1310.87   64.29
  -5  -7  -4 1266.77   64.49
   5   7   4 1058.79   64.29
   5   7   4 1214.38   65.29
   5   7   4 1150.28   65.19
   5   7   4 1383.16   71.09
   5   7   4 1136.49   68.69
  -6  -7  -4  642.54   36.80
  -6  -7  -4  773.02   37.40
  -6  -7  -4  748.63   36.50
  -6  -7  -4  647.64   36.80
  -6  -7  -4  743.53   42.60
  -6  -7  -4  646.64   36.30
   6   7   4  783.62   38.30
   6   7   4  694.03   42.20
   6   7   4  651.03   37.70
   6   7   4  665.43   44.10
  -7  -7  -4   65.09    4.90
  -7  -7  -4   63.29   14.10
  -7  -7  -4   66.59    5.20
  -7  -7  -4   62.69    7.10
  -7  -7  -4   64.69    6.50
   7   7   4   62.99    8.70
   7   7   4   58.79   17.00
  -8  -7  -4  184.88   19.50
  -8  -7  -4  192.88   12.60
  -8  -7  -4  177.88   10.50
   8   7   4  177.48   12.80
   8   7   4  185.48   13.70
   6  -8  -4    0.70    2.80
   6  -8  -4    1.00    5.20
  -6   8   4    3.40    1.40
  -6   8   4    1.50    3.10
  -6   8   4    0.20    3.40
  -6   8   4   -0.70    2.70
  -6   8   4    1.70    7.50
  -6   8   4    2.00    2.30
   5  -8  -4  651.53   35.10
   5  -8  -4  621.94   35.90
   5  -8  -4  693.13   41.20
   5  -8  -4  603.64   34.50
  -5   8   4  692.73   48.70
  -5   8   4  641.34   33.90
  -5   8   4  662.63   35.70
  -5   8   4  661.93   34.60
  -5   8   4  615.74   34.20
  -5   8   4  673.83   35.50
   4  -8  -4 1526.55   78.19
   4  -8  -4 1351.76   72.49
   4  -8  -4 1379.16   72.99
   4  -8  -4 1364.26   72.09
   4  -8  -4 1384.36   73.49
  -4   8   4 1405.36   73.29
  -4   8   4 1408.76   71.99
  -4   8   4 1404.36   73.29
  -4   8   4 1370.26   91.19
   3  -8  -4  865.31   47.20
   3  -8  -4  882.91   46.60
   3  -8  -4  881.71   47.40
   3  -8  -4  896.01   46.30
  -3   8   4  928.31   58.29
  -3   8   4  920.11   46.80
  -3   8   4  924.11   46.20
  -3   8   4  868.11   47.40
  -3   8   4  879.41   47.20
   2  -8  -4   26.30    5.10
   2  -8  -4   35.90    2.80
   2  -8  -4   30.30    3.70
   2  -8  -4   30.20    5.00
  -2   8   4   27.80    5.10
  -2   8   4   35.30   12.20
  -2   8   4   32.20    9.40
  -2   8   4   35.90    4.90
  -2   8   4   34.40    4.00
   1  -8  -4 1580.14   78.09
   1  -8  -4 1489.95   77.19
   1  -8  -4 1496.55   77.49
   1  -8  -4 1461.95   77.99
  -1   8   4 1623.94   77.99
  -1   8   4 1485.45   78.29
  -1   8   4 1468.65   77.59
  -1   8   4 1410.86   82.69
   0  -8  -4 2865.51  147.09
   0  -8  -4 2924.21  146.99
   0  -8  -4 2832.72  146.49
   0   8   4 2793.62  146.49
   0   8   4 2939.31  147.39
   0   8   4 2770.72  146.59
  -1  -8  -4  504.85   26.30
  -1  -8  -4  526.05   27.30
  -1  -8  -4  521.65   26.90
  -1  -8  -4  530.85   26.70
  -1  -8  -4  500.05   32.30
  -1  -8  -4  523.35   26.40
   1   8   4  503.15   26.40
   1   8   4  429.76   31.70
   1   8   4  512.25   27.50
   1   8   4  509.45   27.10
   1   8   4  507.45   26.70
   1   8   4  505.35   26.70
  -2  -8  -4   84.99    6.00
  -2  -8  -4   91.49   12.50
  -2  -8  -4   82.09    5.50
  -2  -8  -4   91.89    6.20
  -2  -8  -4   82.39    6.90
   2   8   4   88.29    5.90
   2   8   4   86.79    5.80
   2   8   4   83.69    5.00
   2   8   4   79.39    6.90
   2   8   4   99.59    7.30
  -3  -8  -4 1500.95   89.59
  -3  -8  -4 1759.82   82.79
  -3  -8  -4 1548.45   82.79
   3   8   4 1531.15   82.39
   3   8   4 1632.74   83.59
   3   8   4 1658.23   83.69
  -4  -8  -4  360.56   20.40
  -4  -8  -4  366.46   19.30
  -4  -8  -4  401.26   19.70
   4   8   4  395.96   19.80
   4   8   4  316.37   20.80
   4   8   4  312.07   24.70
   4   8   4  358.16   21.10
  -5  -8  -4  158.68    8.50
  -5  -8  -4  122.69   10.30
  -5  -8  -4  147.79    9.00
   5   8   4  131.09   11.20
   5   8   4  116.09    9.90
   5   8   4  124.69    9.10
   5   8   4  146.19   15.50
  -6  -8  -4  246.08   13.80
  -6  -8  -4  239.28   14.70
  -6  -8  -4  286.87   15.90
  -6  -8  -4  250.97   14.80
  -6  -8  -4  276.77   23.10
  -6  -8  -4  259.07   14.00
   6   8   4  277.87   16.30
   6   8   4  240.78   22.20
   6   8   4  249.38   21.00
   6   8   4  211.08   16.50
  -7  -8  -4  785.42   39.30
  -7  -8  -4  644.04   38.50
  -7  -8  -4  744.43   47.80
  -7  -8  -4  648.44   38.80
  -7  -8  -4  774.82   38.00
   7   8   4  708.23   45.10
   7   8   4  764.52   39.50
   7   8   4  756.62   40.10
  -8  -8  -4  217.48   12.60
  -8  -8  -4  218.68   22.00
  -8  -8  -4  232.78   14.80
   8   8   4  218.58   15.10
   8   8   4  232.88   16.20
   6  -9  -4  468.75   33.30
   6  -9  -4  475.95   25.80
  -6   9   4  479.85   26.20
  -6   9   4  449.66   26.90
  -6   9   4  405.26   24.50
  -6   9   4  458.95   24.90
  -6   9   4  454.75   40.30
  -6   9   4  429.86   23.90
   5  -9  -4  291.77   17.80
   5  -9  -4  332.87   25.40
  -5   9   4  288.07   18.30
  -5   9   4  294.17   18.50
  -5   9   4  302.57   17.20
  -5   9   4  299.47   30.90
  -5   9   4  288.97   16.00
   4  -9  -4   39.10    5.00
   4  -9  -4   30.10    6.40
   4  -9  -4   41.70    7.10
   4  -9  -4   44.20   13.30
   4  -9  -4   42.10    3.40
  -4   9   4   36.50    6.80
  -4   9   4   37.30    6.60
  -4   9   4   38.90    3.10
  -4   9   4   37.50   12.30
  -4   9   4   41.10   16.00
  -4   9   4   42.00    5.40
   3  -9  -4  335.07   18.40
   3  -9  -4  339.87   19.50
   3  -9  -4  324.37   19.20
   3  -9  -4  342.27   17.80
  -3   9   4  352.76   30.60
  -3   9   4  329.17   19.20
  -3   9   4  348.27   18.70
  -3   9   4  317.47   25.90
  -3   9   4  330.17   19.50
   2  -9  -4  898.61   46.50
   2  -9  -4  912.61   47.30
   2  -9  -4  913.11   46.10
   2  -9  -4  865.71   47.10
  -2   9   4  908.21   58.09
  -2   9   4  851.01   53.19
  -2   9   4  867.91   47.40
  -2   9   4  907.91   46.60
   1  -9  -4   51.69    4.60
   1  -9  -4   50.79    6.20
   1  -9  -4   56.69    3.70
   1  -9  -4   58.29    5.90
  -1   9   4   50.59    4.30
  -1   9   4   52.49   10.20
  -1   9   4   63.19    5.90
  -1   9   4   54.09   14.60
  -1   9   4   50.19    6.20
  -1   9   4   56.69    4.90
   0  -9  -4  570.44   29.50
   0  -9  -4  562.24   29.80
   0  -9  -4  536.75   28.50
   0  -9  -4  543.65   28.80
   0   9   4  542.05   28.80
   0   9   4  532.95   34.00
   0   9   4  561.64   30.00
   0   9   4  541.55   29.00
  -1  -9  -4 1204.78   61.69
  -1  -9  -4 1208.78   61.29
  -1  -9  -4 1168.48   60.89
  -1  -9  -4 1207.58   60.79
  -1  -9  -4 1173.48   60.59
   1   9   4 1100.79   61.59
   1   9   4 1174.78   60.99
   1   9   4 1197.88   61.89
   1   9   4 1154.18   60.69
   1   9   4 1179.78   65.29
  -2  -9  -4  347.87   19.90
  -2  -9  -4  369.56   27.10
  -2  -9  -4  355.06   19.20
  -2  -9  -4  350.36   19.00
  -2  -9  -4  358.66   18.70
   2   9   4  346.07   19.00
   2   9   4  351.16   19.10
   2   9   4  355.56   18.50
   2   9   4  327.57   20.00
   2   9   4  359.36   20.00
   2   9   4  355.36   23.20
  -3  -9  -4   23.90    4.60
  -3  -9  -4   24.50    3.40
  -3  -9  -4   28.60    4.50
  -3  -9  -4   17.90   12.70
   3   9   4   21.20    2.30
   3   9   4   30.40   10.40
   3   9   4   24.40    4.10
   3   9   4   26.00    4.50
  -4  -9  -4  747.53   39.10
  -4  -9  -4  728.43   38.90
  -4  -9  -4  798.22   39.00
   4   9   4  671.33   40.30
   4   9   4  729.93   40.60
   4   9   4  805.92   39.20
   4   9   4  722.13   44.50
  -5  -9  -4  690.83   42.20
  -5  -9  -4  732.13   40.90
  -5  -9  -4  879.71   41.40
   5   9   4  704.93   42.50
   5   9   4  889.81   48.90
  -6  -9  -4  102.29    8.60
  -6  -9  -4   98.69    7.10
  -6  -9  -4  119.89   10.20
   6   9   4   98.19   10.90
   6   9   4  102.79   15.70
   6   9   4  100.29   16.10
  -7  -9  -4   49.90   16.40
  -7  -9  -4   48.60    5.10
  -7  -9  -4   49.30    5.10
   7   9   4   38.40   10.20
   7   9   4   54.39   15.40
   7   9   4   65.69    9.40
  -8  -9  -4  651.23   34.20
  -8  -9  -4  642.74   42.70
  -8  -9  -4  660.83   35.90
   8   9   4  631.54   36.30
   8   9   4  663.33   37.20
   5 -10  -4  727.53   45.10
   5 -10  -4  682.53   36.20
   5 -10  -4  683.03   38.40
  -5  10   4  670.13   38.10
  -5  10   4  718.23   37.20
  -5  10   4  674.13   38.30
  -5  10   4  698.93   52.29
   4 -10  -4  378.86   27.20
   4 -10  -4  327.27   19.90
   4 -10  -4  332.07   18.20
  -4  10   4  347.07   19.30
  -4  10   4  323.37   20.30
  -4  10   4  325.17   20.00
  -4  10   4  349.07   33.00
   3 -10  -4    9.80    2.80
   3 -10  -4   12.70    1.70
   3 -10  -4    8.40    2.70
   3 -10  -4   12.00    2.50
  -3  10   4    8.50    4.90
  -3  10   4   10.90    2.80
  -3  10   4    8.80    2.70
  -3  10   4    9.70    6.90
  -3  10   4    8.20    2.60
   2 -10  -4  590.34   30.00
   2 -10  -4  569.04   30.40
   2 -10  -4  583.84   31.40
   2 -10  -4  553.34   31.30
  -2  10   4  583.44   31.20
  -2  10   4  588.24   43.10
  -2  10   4  563.24   31.60
  -2  10   4  583.84   30.70
  -2  10   4  548.95   37.80
   1 -10  -4 1665.63   82.59
   1 -10  -4 1552.04   81.69
   1 -10  -4 1548.05   81.39
   1 -10  -4 1581.84   82.59
  -1  10   4 1516.55   88.09
  -1  10   4 1648.64   94.69
  -1  10   4 1430.86   84.09
  -1  10   4 1813.32   82.59
  -1  10   4 1503.75   82.29
  -1  10   4 1559.54   81.69
   0 -10  -4  529.65   28.20
   0 -10  -4  518.75   27.40
   0 -10  -4  525.75   28.60
   0 -10  -4  509.65   27.10
   0  10   4  520.65   27.30
   0  10   4  524.15   28.90
   0  10   4  513.85   33.30
   0  10   4  513.45   27.70
  -1 -10  -4   62.59    5.90
  -1 -10  -4   62.79    7.00
  -1 -10  -4   66.69    5.40
  -1 -10  -4   64.99    4.80
  -1 -10  -4   65.39    4.20
   1  10   4   70.89    5.60
   1  10   4   58.19   10.70
   1  10   4   56.89    4.40
   1  10   4   60.29    5.60
   1  10   4   60.89    7.10
  -2 -10  -4  767.92   41.90
  -2 -10  -4  808.92   50.49
  -2 -10  -4  810.52   40.80
  -2 -10  -4  775.42   41.30
  -2 -10  -4  786.22   41.10
   2  10   4  766.92   41.00
   2  10   4  788.92   45.40
   2  10   4  799.02   41.20
   2  10   4  748.93   42.20
   2  10   4  797.72   40.50
  -3 -10  -4  966.90   51.19
  -3 -10  -4  960.30   51.19
  -3 -10  -4 1001.10   52.19
  -3 -10  -4  877.61   60.79
  -3 -10  -4  975.60   50.69
   3  10   4 1001.00   51.29
   3  10   4 1100.49   55.59
   3  10   4  966.00   52.49
   3  10   4  943.51   50.49
   3  10   4 1018.70   50.99
  -4 -10  -4  209.58   14.70
  -4 -10  -4  214.38   12.50
  -4 -10  -4  213.38   12.80
  -4 -10  -4  221.98   12.20
   4  10   4  197.38   21.30
   4  10   4  235.98   12.70
   4  10   4  223.98   13.10
   4  10   4  197.58   15.10
   4  10   4  196.78   14.90
  -5 -10  -4    9.30    2.70
   5  10   4    3.60    3.80
   5  10   4   10.50    3.10
  -6 -10  -4  359.36   20.30
  -6 -10  -4  352.56   19.30
  -6 -10  -4  317.57   21.50
   6  10   4  382.56   28.50
   6  10   4  334.77   21.30
   6  10   4  349.47   22.60
  -7 -10  -4  168.98   11.00
  -7 -10  -4  200.18   23.30
  -7 -10  -4  193.38   14.40
   7  10   4  183.38   15.10
   7  10   4  148.79   15.40
   5 -11  -4    3.50    3.00
   5 -11  -4    2.10    6.70
   5 -11  -4    5.50    1.80
  -5  11   4    3.70    3.30
  -5  11   4    4.80    3.60
  -5  11   4    2.00    8.40
  -5  11   4    2.70    3.70
   4 -11  -4  298.67   18.70
   4 -11  -4  302.37   16.60
  -4  11   4  305.07   19.20
  -4  11   4  319.77   18.00
  -4  11   4  322.27   33.00
  -4  11   4  296.37   18.90
   3 -11  -4  637.44   35.80
   3 -11  -4  660.73   34.20
  -3  11   4  681.43   35.10
  -3  11   4  639.64   36.10
  -3  11   4  673.83   49.60
  -3  11   4  633.34   35.70
   2 -11  -4  486.05   27.90
   2 -11  -4  515.65   26.30
   2 -11  -4  487.35   26.80
   2 -11  -4  499.95   27.90
  -2  11   4  475.15   34.70
  -2  11   4  498.55   27.00
  -2  11   4  514.85   40.70
  -2  11   4  489.85   28.20
  -2  11   4  520.75   27.80
   1 -11  -4   -0.20    2.50
   1 -11  -4    3.90    2.10
   1 -11  -4    1.70    2.40
  -1  11   4    1.80    6.70
  -1  11   4    1.40    1.40
  -1  11   4    1.00    3.90
  -1  11   4    2.90    2.40
  -1  11   4    1.80    2.50
  -1  11   4    1.00    2.40
   0 -11  -4  718.43   38.60
   0 -11  -4  746.63   38.20
   0 -11  -4  698.33   37.20
   0  11   4  730.23   38.90
   0  11   4  665.03   37.70
   0  11   4  694.03   43.50
   0  11   4  706.33   37.60
   0  11   4  725.73   37.20
  -1 -11  -4  730.73   38.80
  -1 -11  -4  770.92   39.10
  -1 -11  -4  756.32   40.20
  -1 -11  -4  743.23   38.90
  -1 -11  -4  735.13   39.50
   1  11   4  740.43   39.30
   1  11   4  752.82   44.60
   1  11   4  728.43   40.40
   1  11   4  736.83   38.70
  -2 -11  -4   18.20    5.10
  -2 -11  -4   28.10    3.80
  -2 -11  -4   27.80    4.80
  -2 -11  -4   31.30   24.70
   2  11   4   24.60    2.70
   2  11   4   23.90    4.70
   2  11   4   22.30   11.30
  -3 -11  -4  116.39   11.10
  -3 -11  -4  121.59   21.20
  -3 -11  -4  124.09    8.60
  -3 -11  -4  125.59    7.50
  -3 -11  -4  133.29    8.80
   3  11   4  129.49   15.90
   3  11   4  115.49   10.90
   3  11   4  123.59   16.70
   3  11   4  124.49    8.40
  -4 -11  -4  978.30   51.39
  -4 -11  -4  949.51   51.59
  -4 -11  -4 1007.40   52.99
   4  11   4 1017.10   51.69
   4  11   4  979.20   53.49
   4  11   4  922.21   58.09
   4  11   4  962.40   51.69
   4  11   4 1035.80   51.29
  -5 -11  -4  275.57   30.20
  -5 -11  -4  250.37   15.30
  -5 -11  -4  249.28   18.00
   5  11   4  251.07   15.80
   5  11   4  276.67   15.90
   5  11   4  267.57   24.50
   5  11   4  213.38   15.80
  -6 -11  -4   15.90    8.50
   6  11   4   12.00    5.10
  -7 -11  -4  201.98   16.90
   7  11   4  228.38   18.20
   7  11   4  220.58   15.30
   4 -12  -4    6.90    1.90
   4 -12  -4    7.20    3.30
  -4  12   4    5.80    3.60
  -4  12   4    6.30    3.50
  -4  12   4    5.50    8.50
  -4  12   4    4.20    3.60
   3 -12  -4  151.18    8.70
   3 -12  -4  145.69   11.70
  -3  12   4  153.68   10.50
  -3  12   4  138.49   11.90
  -3  12   4  156.08   24.60
  -3  12   4  135.39   11.40
   2 -12  -4  604.94   33.80
   2 -12  -4  619.54   31.90
  -2  12   4  589.34   34.10
  -2  12   4  631.94   33.50
  -2  12   4  557.64   32.20
  -2  12   4  629.34   48.10
  -2  12   4  622.74   32.80
   1 -12  -4  536.15   31.70
   1 -12  -4  557.04   29.50
  -1  12   4  567.84   29.80
  -1  12   4  564.24   31.80
  -1  12   4  558.24   30.30
  -1  12   4  585.44   45.30
   0 -12  -4   59.59    5.60
   0 -12  -4   54.69    5.20
   0 -12  -4   42.50    7.00
   0 -12  -4   46.40    3.90
   0  12   4   42.10    7.90
   0  12   4   47.10   12.60
   0  12   4   58.29    6.10
   0  12   4   42.40    6.20
   0  12   4   48.50    4.60
  -1 -12  -4  392.16   22.50
  -1 -12  -4  413.46   21.20
  -1 -12  -4  414.46   21.80
  -1 -12  -4  396.56   21.40
   1  12   4  392.16   22.10
   1  12   4  386.26   28.20
   1  12   4  392.56   23.60
   1  12   4  390.16   21.10
   1  12   4  417.16   22.20
  -2 -12  -4  862.01   48.30
  -2 -12  -4  898.61   49.30
  -2 -12  -4  930.01   47.70
  -2 -12  -4  967.00   61.29
  -2 -12  -4  966.60   47.80
  -2 -12  -4  919.51   48.10
   2  12   4  927.51   53.69
   2  12   4  851.31   49.50
   2  12   4  962.50   48.40
   2  12   4  883.01   48.10
  -3 -12  -4  654.93   35.10
  -3 -12  -4  674.43   37.30
  -3 -12  -4  685.53   36.10
  -3 -12  -4  624.54   35.80
   3  12   4  648.94   37.70
   3  12   4  669.43   35.70
   3  12   4  726.73   42.50
   3  12   4  633.74   43.80
   3  12   4  745.03   36.30
   4  12   4    5.80    3.80
   4  12   4    8.80    6.10
   4  12   4    0.60    2.50
  -5 -12  -4  529.75   43.80
  -5 -12  -4  485.45   29.70
   5  12   4  462.15   27.80
   5  12   4  433.46   30.60
   5  12   4  558.54   28.00
  -6 -12  -4  445.86   27.50
   6  12   4  406.76   25.00
   3 -13  -4  222.98   12.70
   3 -13  -4  224.18   15.60
  -3  13   4  239.58   31.20
  -3  13   4  228.48   14.50
  -3  13   4  207.18   16.00
   2 -13  -4   10.50    3.50
   2 -13  -4   12.40    2.10
  -2  13   4   10.50    2.10
  -2  13   4    8.20    3.50
  -2  13   4   12.40    3.50
  -2  13   4    7.30    3.50
   1 -13  -4   87.99    6.90
   1 -13  -4   81.09    5.50
   1 -13  -4   69.99    9.40
  -1  13   4   78.99    6.20
  -1  13   4   74.69   10.00
  -1  13   4   78.59   21.60
  -1  13   4   79.79    7.70
   0 -13  -4  518.85   27.50
   0 -13  -4  526.45   29.80
   0 -13  -4  526.55   28.10
   0  13   4  535.95   27.70
   0  13   4  512.55   30.20
   0  13   4  504.45   28.60
   0  13   4  524.55   28.50
  -1 -13  -4  132.89   11.70
  -1 -13  -4  148.09    9.80
  -1 -13  -4  149.79    8.50
   1  13   4  130.09   12.00
   1  13   4  135.69   10.20
   1  13   4  157.68   10.30
   1  13   4  140.39    8.30
  -2 -13  -4   22.30    4.50
   2  13   4   14.40    3.70
  -3 -13  -4  224.18   31.30
  -3 -13  -4  296.37   17.90
  -3 -13  -4  274.17   14.50
   3  13   4  232.88   25.90
   3  13   4  274.67   18.50
  -4 -13  -4  419.16   26.30
   4  13   4  408.36   27.30
   4  13   4  462.15   25.00
   5  13   4    9.80    5.00
   5  13   4   15.20    5.20
   1 -14  -4  108.89    7.20
   1 -14  -4  106.19   11.50
  -1  14   4  115.19    9.60
  -1  14   4  114.39    7.80
  -1  14   4  105.79   11.80
  -1  14   4  114.39   25.30
   0 -14  -4   30.90    8.90
   0 -14  -4   33.00    4.00
   0  14   4   33.30   21.60
   0  14   4   44.20    6.90
   0  14   4   32.60    4.40
  -1 -14  -4  572.44   28.90
  -1 -14  -4  526.35   31.20
   1  14   4  571.24   30.10
   1  14   4  502.35   31.60
  -2 -14  -4  645.14   32.00
  -2 -14  -4  563.44   34.20
   2  14   4  538.05   34.60
   2  14   4  654.33   33.10
  -3 -14  -4   39.60   10.40
  -3 -14  -4   41.70   24.30
   3  14   4   35.20   11.00
   1  11  -5   40.60    7.10
   1  11  -5   35.40    7.70
   1  11  -5   40.30   10.00
  -1 -11   5   33.50    9.40
  -1 -11   5   38.30    7.30
   0  11  -5  291.47   20.10
   0  11  -5  280.77   18.10
   0 -11   5  328.17   31.60
   0 -11   5  271.07   19.00
   0 -11   5  308.97   19.80
   0 -11   5  315.87   17.80
   0 -11   5  314.17   17.60
  -1  11  -5  304.67   20.20
  -1  11  -5  290.57   18.10
   1 -11   5  312.27   17.70
   1 -11   5  304.57   19.80
   1 -11   5  322.47   16.10
   1 -11   5  275.97   19.50
   3  10  -5   16.70    4.40
   3  10  -5   11.00    2.00
  -3 -10   5   23.50   18.70
  -3 -10   5   18.60    4.20
   2  10  -5  291.17   19.90
   2  10  -5  309.87   18.60
   2  10  -5  312.57   18.40
  -2 -10   5  276.17   18.20
  -2 -10   5  296.87   19.50
  -2 -10   5  355.76   32.10
  -2 -10   5  327.07   18.20
   1  10  -5  355.26   20.50
   1  10  -5  349.07   22.20
   1  10  -5  350.36   20.70
  -1 -10   5  357.16   20.30
  -1 -10   5  391.06   32.40
  -1 -10   5  354.06   21.80
  -1 -10   5  343.07   20.80
   0 -10   5   12.60    3.30
   0 -10   5   10.90    3.40
   0 -10   5   11.30    3.10
   0 -10   5    8.20    3.70
   0 -10   5    6.30    3.30
  -1  10  -5  268.57   17.90
  -1  10  -5  248.38   16.00
   1 -10   5  247.18   17.00
   1 -10   5  283.07   17.60
   1 -10   5  260.57   15.80
   1 -10   5  281.57   15.80
   1 -10   5  273.17   26.90
   1 -10   5  275.07   14.20
  -2  10  -5  210.38   13.90
  -2  10  -5  222.68   15.80
   2 -10   5  213.88   15.70
   2 -10   5  229.98   13.70
   2 -10   5  239.58   12.00
   2 -10   5  222.08   15.60
  -3  10  -5  128.69   12.30
  -3  10  -5  145.39   10.30
   3 -10   5  136.39   12.20
   3 -10   5  145.49    9.90
   3 -10   5  123.49   15.90
   5   9  -5  168.08   15.60
   5   9  -5  198.48   13.60
  -5  -9   5  183.88   14.50
   4   9  -5  493.35   27.60
   4   9  -5  508.45   27.70
   4   9  -5  460.05   28.70
  -4  -9   5  524.05   27.40
  -4  -9   5  498.25   28.20
  -4  -9   5  459.95   26.80
   3   9  -5  304.97   19.70
   3   9  -5  313.97   18.70
   3   9  -5  333.07   18.90
  -3  -9   5  331.17   18.50
  -3  -9   5  314.37   18.20
  -3  -9   5  308.17   19.30
   2   9  -5    1.60    3.60
   2   9  -5   -0.40    1.30
  -2  -9   5    0.00    2.90
  -2  -9   5   -1.20    3.00
   1   9  -5  382.86   20.90
   1   9  -5  360.56   22.30
   1   9  -5  320.27   30.50
   1   9  -5  359.86   20.90
  -1  -9   5  361.76   21.00
  -1  -9   5  394.76   20.80
  -1  -9   5  401.86   31.30
  -1  -9   5  373.86   21.90
   0   9  -5  802.52   46.80
   0   9  -5  767.92   42.00
   0   9  -5  715.53   40.70
   0  -9   5  759.72   40.30
   0  -9   5  792.52   40.60
   0  -9   5  762.42   40.20
   0  -9   5  779.42   41.70
   0  -9   5  757.82   49.90
   0  -9   5  755.02   41.10
  -1   9  -5  367.26   21.50
  -1   9  -5  387.96   27.40
  -1   9  -5  380.16   22.90
   1  -9   5  385.36   22.70
   1  -9   5  381.16   31.10
   1  -9   5  408.06   21.50
   1  -9   5  390.26   21.20
   1  -9   5  381.36   22.30
  -2   9  -5   47.80    8.70
  -2   9  -5   37.40   12.60
  -2   9  -5   33.70    6.00
   2  -9   5   45.20    6.10
   2  -9   5   46.50    3.00
   2  -9   5   33.00    7.90
   2  -9   5   36.20    7.80
   2  -9   5   35.40    6.30
  -3   9  -5  425.26   23.80
  -3   9  -5  409.86   25.00
  -3   9  -5  439.26   31.30
   3  -9   5  413.86   25.30
   3  -9   5  427.36   24.90
   3  -9   5  449.46   23.50
  -4   9  -5  444.66   26.60
  -4   9  -5  444.86   25.10
   4  -9   5  460.05   24.70
   4  -9   5  458.55   26.30
   4  -9   5  454.95   28.20
   5   8  -5  420.26   26.60
   5   8  -5  427.16   25.20
  -5  -8   5  459.95   35.80
  -5  -8   5  462.75   25.10
  -5  -8   5  433.96   25.80
   4   8  -5   19.80    4.10
  -4  -8   5   14.10    2.90
  -4  -8   5   11.20    4.70
  -4  -8   5   16.50    3.60
   3   8  -5  354.96   22.10
   3   8  -5  360.76   20.50
   3   8  -5  396.16   21.40
   3   8  -5  373.66   21.30
  -3  -8   5  376.16   24.00
  -3  -8   5  370.76   21.80
  -3  -8   5  377.86   20.70
  -3  -8   5  375.66   21.60
  -3  -8   5  393.86   21.00
   2   8  -5  640.14   35.90
   2   8  -5  663.93   35.10
   2   8  -5  664.53   35.00
   2   8  -5  608.44   34.40
  -2  -8   5  656.83   34.80
  -2  -8   5  654.43   35.50
  -2  -8   5  688.73   44.80
  -2  -8   5  647.44   34.70
  -2  -8   5  642.84   35.40
   1   8  -5  333.57   19.20
   1   8  -5  351.06   20.50
   1   8  -5  356.76   19.40
   1   8  -5  297.97   26.20
   1   8  -5  310.77   18.90
  -1  -8   5  341.37   20.00
  -1  -8   5  368.16   28.20
  -1  -8   5  351.16   18.80
  -1  -8   5  339.37   19.00
  -1  -8   5  353.46   19.30
   0   8  -5    8.00    3.00
   0   8  -5   12.30    3.20
   0   8  -5    6.80    5.30
   0  -8   5    8.00    2.60
   0  -8   5    9.50    3.00
   0  -8   5   11.80    2.90
   0  -8   5   10.60    2.80
  -1   8  -5  515.25   31.20
  -1   8  -5  462.65   26.30
  -1   8  -5  495.35   26.90
  -1   8  -5  478.15   27.50
   1  -8   5  491.75   26.10
   1  -8   5  516.35   26.30
   1  -8   5  479.75   27.00
   1  -8   5  484.45   27.20
   1  -8   5  471.75   26.00
   1  -8   5  460.95   37.50
  -2   8  -5  434.66   26.00
  -2   8  -5  449.56   26.50
  -2   8  -5  471.25   30.50
  -2   8  -5  458.95   25.30
  -2   8  -5  457.25   25.10
   2  -8   5  457.65   26.30
   2  -8   5  479.65   25.30
   2  -8   5  446.76   26.30
   2  -8   5  504.55   25.30
   2  -8   5  488.95   24.10
  -3   8  -5   97.99    7.90
  -3   8  -5   97.89    7.80
  -3   8  -5  103.19   14.30
  -3   8  -5   80.79   13.90
  -3   8  -5   96.69    9.60
   3  -8   5   98.29    9.80
   3  -8   5   90.39    9.50
   3  -8   5   98.99    8.40
   3  -8   5  106.99    7.70
  -4   8  -5  194.98   19.50
  -4   8  -5  168.98   13.40
  -4   8  -5  179.48   11.60
   4  -8   5  181.98   13.20
   4  -8   5  176.88   14.00
   4  -8   5  181.08   11.30
  -5   8  -5  346.47   30.30
  -5   8  -5  306.67   20.10
  -5   8  -5  312.97   18.40
   5  -8   5  319.57   20.00
   5  -8   5  327.97   19.60
   5  -8   5  317.77   18.10
   6   7  -5   -0.50    4.70
  -6  -7   5    1.10    3.10
  -6  -7   5    3.20    7.10
  -6  -7   5    5.50    4.10
   5   7  -5  267.47   16.80
   5   7  -5  262.07   18.00
  -5  -7   5  258.87   16.10
  -5  -7   5  291.37   26.60
  -5  -7   5  281.27   17.30
   4   7  -5  528.65   28.90
   4   7  -5  615.64   29.00
   4   7  -5  446.06   28.20
   4   7  -5  536.55   29.70
   4   7  -5  525.65   37.60
  -4  -7   5  544.35   28.80
  -4  -7   5  525.45   31.10
  -4  -7   5  456.65   28.40
  -4  -7   5  551.14   29.30
  -4  -7   5  525.85   37.70
  -4  -7   5  562.04   28.70
   3   7  -5   83.69    8.40
   3   7  -5   86.89    7.60
   3   7  -5   77.19    6.20
   3   7  -5   72.79   14.80
   3   7  -5   96.79    7.60
  -3  -7   5   89.69    6.90
  -3  -7   5   85.39    8.00
  -3  -7   5   90.49   10.60
  -3  -7   5   82.29    8.00
  -3  -7   5   89.69    7.20
   2   7  -5  374.56   20.50
   2   7  -5  368.46   21.20
   2   7  -5  387.76   20.40
   2   7  -5  363.46   19.90
  -2  -7   5  394.76   20.30
  -2  -7   5  366.76   20.90
  -2  -7   5  339.87   31.90
  -2  -7   5  346.67   21.60
  -2  -7   5  358.06   20.50
   1   7  -5 1118.19   59.59
   1   7  -5 1032.50   64.09
   1   7  -5 1073.49   58.59
   1   7  -5 1100.79   58.79
   1   7  -5 1157.98   58.89
  -1  -7   5 1169.28   66.09
  -1  -7   5 1158.58   58.69
  -1  -7   5 1131.09   59.99
  -1  -7   5 1159.08   58.89
  -1  -7   5 1167.78   58.59
   0   7  -5  678.63   37.40
   0   7  -5  656.03   36.50
   0   7  -5  790.42   41.50
   0   7  -5  689.33   36.60
   0  -7   5  676.13   43.10
   0  -7   5  694.93   36.40
   0  -7   5  681.93   36.90
   0  -7   5  686.73   36.50
   0  -7   5  665.83   37.20
  -1   7  -5   -0.10    2.10
  -1   7  -5   -1.80    2.30
  -1   7  -5    0.80    3.40
  -1   7  -5   -1.80    2.00
   1  -7   5   -1.70    2.20
   1  -7   5   -1.50    2.30
   1  -7   5    0.20    3.80
   1  -7   5   -0.80    2.10
  -2   7  -5  806.12   43.30
  -2   7  -5  817.32   42.60
  -2   7  -5  840.22   47.30
  -2   7  -5  766.62   43.60
  -2   7  -5  795.52   42.90
   2  -7   5  806.92   43.50
   2  -7   5  851.11   42.80
   2  -7   5  824.42   43.60
  -3   7  -5 1349.86   74.29
  -3   7  -5 1410.26   78.59
  -3   7  -5 1419.06   73.49
  -3   7  -5 1411.86   73.39
  -3   7  -5 1361.06   74.09
   3  -7   5 1434.36   73.49
   3  -7   5 1439.06   74.49
   3  -7   5 1478.35   73.29
   3  -7   5 1420.86   74.19
  -4   7  -5  513.05   28.70
  -4   7  -5  518.75   27.10
  -4   7  -5  482.65   27.10
  -4   7  -5  504.35   33.80
  -4   7  -5  467.25   28.20
   4  -7   5  516.75   26.80
   4  -7   5  516.65   28.10
   4  -7   5  482.95   27.30
   4  -7   5  497.75   28.70
  -5   7  -5    3.40    3.10
   5  -7   5    0.10    3.30
   5  -7   5    2.60    2.80
   5  -7   5    2.40    4.00
   5  -7   5    3.90    2.60
  -6   7  -5  219.48   23.20
  -6   7  -5  209.68   13.00
  -6   7  -5  209.88   15.30
   6  -7   5  224.48   15.20
   6  -7   5  215.28   13.00
   6   6  -5  425.36   22.90
   6   6  -5  361.16   24.30
  -6  -6   5  450.75   31.30
  -6  -6   5  390.96   21.70
  -6  -6   5  327.57   21.60
   5   6  -5  224.08   13.20
   5   6  -5  209.18   14.40
   5   6  -5  171.68   25.10
  -5  -6   5  177.18   15.90
  -5  -6   5  215.48   12.30
   4   6  -5   62.09    6.20
   4   6  -5   62.59   14.50
   4   6  -5   52.09    7.40
   4   6  -5   65.09    6.70
  -4  -6   5   59.39    7.00
  -4  -6   5   51.39    9.50
  -4  -6   5   43.70   15.80
  -4  -6   5   59.89    6.30
   3   6  -5  924.01   50.89
   3   6  -5 1064.99   50.49
   3   6  -5  858.51   51.19
   3   6  -5  976.00   49.90
   3   6  -5  822.12   57.09
  -3  -6   5 1050.49   50.09
  -3  -6   5  970.60   50.69
  -3  -6   5 1043.60   52.49
  -3  -6   5  951.10   50.89
   2   6  -5  965.80   51.59
   2   6  -5 1005.20   52.19
   2   6  -5 1001.70   51.99
   2   6  -5  968.50   52.49
  -2  -6   5 1051.49   51.89
  -2  -6   5  994.60   52.29
  -2  -6   5  977.20   51.89
  -2  -6   5  945.61   58.29
  -2  -6   5 1046.80   51.89
   1   6  -5   46.30    5.10
   1   6  -5   57.79    6.70
   1   6  -5   58.29    5.40
   1   6  -5   51.99   12.90
   1   6  -5   57.79    5.80
  -1  -6   5   56.69    5.20
  -1  -6   5   56.99    6.30
  -1  -6   5   54.19    5.50
  -1  -6   5   67.39    5.60
   0   6  -5  467.45   23.50
   0   6  -5  408.56   23.80
   0   6  -5  415.16   23.10
   0   6  -5  424.76   23.10
   0  -6   5  420.86   23.00
   0  -6   5  447.76   23.10
   0  -6   5  428.66   28.80
   0  -6   5  426.26   23.60
   0  -6   5  419.16   23.30
  -1   6  -5  674.93   36.50
  -1   6  -5  621.94   33.10
  -1   6  -5  617.54   32.50
  -1   6  -5  584.04   33.40
  -1   6  -5  603.74   32.70
   1  -6   5  600.14   33.20
   1  -6   5  632.24   32.50
   1  -6   5  644.14   32.70
   1  -6   5  617.44   32.60
   1  -6   5  600.14   38.30
   1  -6   5  605.94   33.20
  -2   6  -5  325.27   19.60
  -2   6  -5  347.27   18.70
  -2   6  -5  350.36   22.90
  -2   6  -5  341.97   18.60
  -2   6  -5  326.17   19.30
   2  -6   5  334.97   18.60
   2  -6   5  359.76   18.70
   2  -6   5  354.76   18.70
   2  -6   5  337.57   19.50
   2  -6   5  329.47   20.10
  -3   6  -5   59.59    6.70
  -3   6  -5   60.99    5.60
  -3   6  -5   54.99    5.70
  -3   6  -5   69.29   11.10
  -3   6  -5   49.10    7.10
   3  -6   5   54.19    6.00
   3  -6   5   58.39    7.20
   3  -6   5   68.59    5.60
  -4   6  -5  617.14   34.40
  -4   6  -5  629.24   39.40
  -4   6  -5  617.64   33.50
  -4   6  -5  644.34   34.70
   4  -6   5  640.44   34.30
   4  -6   5  649.14   33.30
   4  -6   5  617.24   33.60
   4  -6   5  627.74   34.90
  -5   6  -5  365.46   19.80
  -5   6  -5  342.37   21.40
  -5   6  -5  330.87   20.00
  -5   6  -5  360.16   27.20
   5  -6   5  366.66   22.10
   5  -6   5  337.57   20.20
   5  -6   5  377.06   22.20
   5  -6   5  371.66   19.60
   5  -6   5  368.46   21.00
  -6   6  -5    1.80    3.10
  -6   6  -5    0.10    1.00
   6  -6   5    2.30    4.10
   6  -6   5    1.80    2.50
   6  -6   5   -1.90    3.20
  -7   6  -5  138.09   12.10
  -7   6  -5  122.29    8.80
  -7   6  -5  104.99   16.90
   7  -6   5  125.39    8.90
   7  -6   5  112.29   28.80
   7  -6   5  134.29   11.50
  -7  -5   5   24.50   16.70
   6   5  -5  105.69   25.00
   6   5  -5  106.49   11.60
  -6  -5   5   92.79   10.60
  -6  -5   5  110.79   14.70
   5   5  -5  739.63   53.19
   5   5  -5  874.21   51.59
   5   5  -5  848.62   42.40
   5   5  -5  815.82   41.70
  -5  -5   5  736.23   43.70
  -5  -5   5  672.63   40.90
   4   5  -5  444.86   26.70
   4   5  -5  526.75   35.40
   4   5  -5  464.05   26.90
  -4  -5   5  508.05   32.70
  -4  -5   5  552.24   34.50
  -4  -5   5  457.75   28.20
  -4  -5   5  469.65   26.30
   3   5  -5    8.50    2.30
   3   5  -5    4.80    1.00
  -3  -5   5   12.70    3.90
  -3  -5   5    6.90    2.10
  -3  -5   5    9.30    2.20
   2   5  -5 1185.78   62.39
   2   5  -5 1215.28   61.59
   2   5  -5 1189.18   62.19
   2   5  -5 1228.18   61.99
  -2  -5   5 1019.80   66.59
  -2  -5   5 1206.68   62.29
  -2  -5   5 1186.48   61.89
  -2  -5   5 1272.17   61.79
  -2  -5   5 1245.08   61.89
   1   5  -5 1455.95   76.69
   1   5  -5 1472.55   76.79
   1   5  -5 1409.86   76.49
   1   5  -5 1483.85   77.19
  -1  -5   5 1541.45   76.79
  -1  -5   5 1462.55   76.59
  -1  -5   5 1524.75   81.69
  -1  -5   5 1513.65   76.69
  -1  -5   5 1482.85   76.99
   0   5  -5  294.17   16.10
   0   5  -5  278.47   16.70
   0   5  -5  314.57   16.40
   0   5  -5  292.17   16.20
   0  -5   5  295.17   16.10
   0  -5   5  276.67   16.50
   0  -5   5  294.67   16.10
   0  -5   5  297.37   20.90
   0  -5   5  293.97   16.30
  -1   5  -5  421.36   22.50
  -1   5  -5  390.26   22.80
  -1   5  -5  412.36   22.20
  -1   5  -5  437.36   22.10
   1  -5   5  433.56   22.20
   1  -5   5  414.66   22.70
   1  -5   5  418.86   22.70
   1  -5   5  411.76   27.00
   1  -5   5  416.46   22.10
   1  -5   5  381.66   22.40
  -2   5  -5 1653.83   86.39
  -2   5  -5 1687.33   86.09
  -2   5  -5 1704.93   85.99
  -2   5  -5 1607.14   86.59
   2  -5   5 1685.53   86.49
   2  -5   5 1814.72   85.99
   2  -5   5 1505.85   86.19
   2  -5   5 1731.43   85.99
   2  -5   5 1650.33   86.69
   2  -5   5 1619.84   90.99
  -3   5  -5  911.11   46.50
  -3   5  -5  880.11   46.40
  -3   5  -5  891.21   47.30
  -3   5  -5  882.01   50.79
  -3   5  -5  839.62   46.90
   3  -5   5  922.71   46.50
   3  -5   5  880.91   46.40
   3  -5   5  890.51   47.00
   3  -5   5  902.21   46.30
  -4   5  -5   89.69    6.80
  -4   5  -5   86.69    8.50
  -4   5  -5   98.49    6.70
  -4   5  -5   90.09    8.30
  -4   5  -5   93.09   12.40
   4  -5   5   81.79    8.40
   4  -5   5   85.39    7.10
   4  -5   5   93.69    8.80
   4  -5   5   95.19    6.50
  -5   5  -5  251.67   14.40
  -5   5  -5  256.27   16.10
  -5   5  -5  253.47   21.20
  -5   5  -5  245.58   14.70
  -5   5  -5  255.37   16.10
   5  -5   5  253.47   16.70
   5  -5   5  272.77   14.40
   5  -5   5  271.77   15.40
   5  -5   5  253.77   15.80
   5  -5   5  236.78   14.90
  -6   5  -5  992.70   62.59
  -6   5  -5 1051.19   55.79
  -6   5  -5 1081.39   55.99
   6  -5   5 1064.49   54.49
   6  -5   5 1086.79   55.49
   6  -5   5 1009.70   56.59
  -7   5  -5  471.35   25.00
  -7   5  -5  503.75   27.00
  -7   5  -5  438.86   35.50
  -7   5  -5  443.36   32.30
   7  -5   5  416.16   41.30
   7  -5   5  479.65   25.00
   7  -5   5  501.85   26.50
   7   4  -5  506.45   29.90
  -7  -4   5  549.74   29.20
  -7  -4   5  516.25   39.10
  -7  -4   5  510.95   29.10
   6   4  -5  117.59   24.00
  -6  -4   5  126.89   14.70
  -6  -4   5  111.39   20.70
  -6  -4   5  120.79    9.80
  -6  -4   5  120.39   20.00
  -6  -4   5  107.49    9.10
   5   4  -5    5.40    7.00
   5   4  -5    1.30    3.10
   5   4  -5    6.10    5.40
  -5  -4   5    9.60    7.10
  -5  -4   5    5.10    3.70
   4   4  -5  701.53   38.70
   4   4  -5  803.02   47.80
   4   4  -5  743.83   39.00
  -4  -4   5  731.23   38.50
  -4  -4   5  626.14   38.30
  -4  -4   5  697.93   40.20
  -4  -4   5  826.52   46.00
   3   4  -5 1608.24   84.59
   3   4  -5 1537.45   84.39
   3   4  -5 1845.72   93.39
   3   4  -5 1539.35   84.89
   3   4  -5 1599.64   84.99
  -3  -4   5 1720.63   90.09
  -3  -4   5 1602.44   84.39
  -3  -4   5 1735.83   86.29
  -3  -4   5 1583.44   84.89
  -3  -4   5 1636.44   84.89
   2   4  -5  361.76   26.70
   2   4  -5  357.16   20.20
   2   4  -5  370.26   19.80
   2   4  -5  361.26   20.10
   2   4  -5  341.57   19.40
  -2  -4   5  361.36   20.00
  -2  -4   5  377.66   19.80
  -2  -4   5  352.46   19.80
  -2  -4   5  413.76   21.90
  -2  -4   5  395.16   19.70
   1   4  -5  200.78   12.00
   1   4  -5  206.18   12.20
   1   4  -5  201.78   11.70
  -1  -4   5  204.78   12.10
  -1  -4   5  203.08   11.80
  -1  -4   5  220.58   11.80
  -1  -4   5  205.88   11.70
  -1  -4   5  229.18   16.40
   0   4  -5 1077.49   56.09
   0   4  -5 1072.19   56.19
   0   4  -5 1010.50   56.39
   0  -4   5 1086.29   59.69
   0  -4   5 1062.19   56.29
   0  -4   5 1115.59   56.09
   0  -4   5 1136.29   56.19
   0  -4   5 1104.39   56.29
  -1   4  -5 1253.47   67.49
  -1   4  -5 1220.18   67.39
  -1   4  -5 1306.77   66.99
  -1   4  -5 1291.97   67.09
  -1   4  -5 1406.56   69.79
   1  -4   5 1276.17   67.39
   1  -4   5 1316.67   66.99
   1  -4   5 1283.37   67.39
   1  -4   5 1375.96   66.99
   1  -4   5 1317.37   67.09
   1  -4   5 1223.08   70.59
  -2   4  -5    1.10    1.70
  -2   4  -5    1.70    1.60
  -2   4  -5    0.70    0.70
  -2   4  -5    1.70    1.60
   2  -4   5    3.50    1.90
   2  -4   5    2.00    1.70
   2  -4   5    0.80    2.70
   2  -4   5    0.40    2.80
   2  -4   5    2.80    1.70
   2  -4   5   -0.40    1.80
  -3   4  -5  726.83   39.40
  -3   4  -5  744.73   42.60
  -3   4  -5  748.13   38.80
  -3   4  -5  759.52   38.80
  -3   4  -5  719.33   39.50
   3  -4   5  770.52   38.90
   3  -4   5  759.62   38.70
   3  -4   5  738.43   39.70
   3  -4   5  720.23   40.00
   3  -4   5  735.63   39.30
  -4   4  -5  552.64   39.00
  -4   4  -5  615.04   33.00
  -4   4  -5  631.54   33.80
  -4   4  -5  650.83   33.80
  -4   4  -5  650.83   32.90
   4  -4   5  630.64   33.10
   4  -4   5  621.44   33.50
   4  -4   5  643.54   32.80
   4  -4   5  626.84   34.10
   4  -4   5  630.34   33.40
  -5   4  -5  386.06   22.50
  -5   4  -5  374.66   21.40
  -5   4  -5  407.76   21.20
  -5   4  -5  410.06   22.40
  -5   4  -5  391.26   27.40
   5  -4   5  407.66   23.10
   5  -4   5  396.76   21.80
   5  -4   5  383.26   21.60
   5  -4   5  380.06   21.80
  -6   4  -5    1.80    2.50
  -6   4  -5   -1.00    4.00
  -6   4  -5    0.80    0.80
  -6   4  -5    0.50    4.80
  -6   4  -5    4.30    2.80
   6  -4   5    1.40    7.10
   6  -4   5   -2.90    3.00
   6  -4   5    0.00    2.70
   6  -4   5    4.90    3.20
  -7   4  -5  413.26   22.60
  -7   4  -5  365.86   30.90
  -7   4  -5  375.46   28.10
   7  -4   5  362.36   23.70
   7  -4   5  402.66   21.80
   7  -4   5  392.56   20.60
   7  -4   5  342.27   35.60
  -8   4  -5  432.96   38.00
  -8   4  -5  464.35   34.20
   8  -4   5  513.65   25.50
   7   3  -5   63.99   41.60
   7   3  -5   70.19    9.30
  -7  -3   5   68.89   17.80
   6   3  -5  132.49   23.30
  -6  -3   5  129.09   23.10
  -6  -3   5  136.69   14.90
  -6  -3   5  107.69    9.40
   5   3  -5  332.87   19.80
   5   3  -5  348.97   30.10
  -5  -3   5  326.57   19.20
  -5  -3   5  364.36   22.70
   4   3  -5   -0.70    8.70
   4   3  -5   -1.20    2.20
   4   3  -5   -0.50    3.90
   4   3  -5    1.70    2.50
  -4  -3   5    2.00    1.80
  -4  -3   5    0.30    4.10
  -4  -3   5    1.90    2.80
  -4  -3   5    3.60    5.80
   3   3  -5  366.96   20.70
   3   3  -5  376.16   28.10
   3   3  -5  369.26   20.90
  -3  -3   5  403.36   22.30
  -3  -3   5  404.96   27.80
   2   3  -5 1552.94   79.89
   2   3  -5 1528.55   80.09
  -2  -3   5 1546.75   79.89
  -2  -3   5 1572.94   82.09
   1   3  -5  286.07   15.90
   1   3  -5  282.67   15.60
  -1  -3   5  283.47   15.60
  -1  -3   5  276.37   15.70
  -1  -3   5  322.07   19.50
   0   3  -5   31.60    3.30
   0   3  -5   38.10    9.40
   0   3  -5   33.80    3.60
   0   3  -5   26.80    3.60
   0   3  -5   31.00    3.50
   0  -3   5   33.90    3.50
   0  -3   5   31.70    3.50
   0  -3   5   28.60    3.80
   0  -3   5   33.10    7.10
   0  -3   5   30.00    3.50
  -1   3  -5 1150.38   61.39
  -1   3  -5 1212.28   61.19
  -1   3  -5 1136.19   61.49
  -1   3  -5 1154.38   61.19
  -1   3  -5 1329.17   63.59
   1  -3   5 1164.38   61.29
   1  -3   5 1231.58   61.09
   1  -3   5 1196.18   61.19
   1  -3   5 1101.69   63.89
   1  -3   5 1163.18   61.49
   1  -3   5 1195.28   61.49
  -2   3  -5 1551.54   78.99
  -2   3  -5 1552.24   81.49
  -2   3  -5 1497.75   79.39
  -2   3  -5 1542.55   79.29
  -2   3  -5 1510.35   79.49
   2  -3   5 1535.35   79.29
   2  -3   5 1430.26   82.09
   2  -3   5 1662.73   78.99
   2  -3   5 1541.35   78.89
   2  -3   5 1464.95   79.39
   2  -3   5 1568.64   79.09
  -3   3  -5  319.47   16.70
  -3   3  -5  308.77   17.40
  -3   3  -5  284.07   17.30
  -3   3  -5  309.17   16.70
  -3   3  -5  311.27   20.10
   3  -3   5  311.37   17.70
   3  -3   5  289.67   17.10
   3  -3   5  328.07   16.70
   3  -3   5  324.47   16.80
  -4   3  -5  199.98   12.80
  -4   3  -5  204.98   16.20
  -4   3  -5  208.98   11.90
  -4   3  -5  208.98   12.90
  -4   3  -5  218.38   11.80
   4  -3   5  226.18   11.80
   4  -3   5  217.88   13.40
   4  -3   5  190.68   12.40
   4  -3   5  206.28   12.40
   4  -3   5  215.88   12.10
  -5   3  -5 1023.10   61.29
  -5   3  -5 1052.79   55.99
  -5   3  -5 1057.89   56.49
  -5   3  -5 1132.39   60.19
  -5   3  -5 1062.09   55.69
  -5   3  -5 1048.70   56.69
   5  -3   5 1115.29   55.69
   5  -3   5 1060.99   56.19
   5  -3   5 1065.49   56.09
   5  -3   5 1075.19   56.09
   5  -3   5 1140.59   57.29
  -6   3  -5  911.61   51.19
  -6   3  -5  941.51   57.19
  -6   3  -5  954.50   50.49
  -6   3  -5 1020.60   51.09
  -6   3  -5  963.60   49.99
  -6   3  -5 1018.10   55.79
   6  -3   5 1002.70   49.99
   6  -3   5  949.40   50.69
   6  -3   5  959.30   50.59
   6  -3   5  909.61   60.99
   6  -3   5  965.70   51.89
  -7   3  -5  110.19   10.70
  -7   3  -5   98.99   16.80
  -7   3  -5   89.09   15.30
  -7   3  -5  100.29   11.40
   7  -3   5  105.39   11.30
   7  -3   5  105.69    7.20
   7  -3   5   80.49   21.30
   7  -3   5   90.49    8.60
  -8   3  -5  237.18   24.20
   8  -3   5  290.97   16.40
   8  -3   5  279.37   15.40
   8   2  -5  611.54   33.10
   8   2  -5  617.84   32.70
   8   2  -5  523.85   35.80
  -8  -2   5  529.45   41.90
  -8  -2   5  676.33   32.20
   7   2  -5  978.00   51.49
   7   2  -5  820.92   71.69
   7   2  -5 1068.69   51.29
   7   2  -5  908.81   54.09
  -7  -2   5 1085.99   50.99
  -7  -2   5  951.60   59.19
   6   2  -5  134.49    9.10
   6   2  -5   99.69   21.10
   6   2  -5  113.29   13.40
  -6  -2   5  100.29    8.80
  -6  -2   5  117.59   14.40
  -6  -2   5  105.19   24.60
   5   2  -5  436.26   34.70
   5   2  -5  439.26   27.80
   5   2  -5  467.75   24.30
  -5  -2   5  453.85   28.00
  -5  -2   5  387.96   24.10
  -5  -2   5  501.05   30.50
   4   2  -5 1554.14   80.69
   4   2  -5 1443.66   96.89
   4   2  -5 1617.64   80.69
  -4  -2   5 1627.44   85.29
  -4  -2   5 1512.65   80.39
  -4  -2   5 1594.14   82.69
   3   2  -5 1070.79   57.49
   3   2  -5 1070.29   63.19
  -3  -2   5 1139.39   60.79
  -3  -2   5 1144.99   58.79
   2   2  -5   94.39    6.30
   2   2  -5   99.09    5.70
  -2  -2   5   82.39   12.80
  -2  -2   5   98.79    5.90
   1   2  -5 1729.73   90.69
  -1  -2   5 1811.72   90.49
  -1  -2   5 1721.93   93.29
  -1  -2   5 1779.52   90.59
   0   2  -5 1548.25   81.99
   0   2  -5 1557.64   81.79
   0  -2   5 1656.83   81.99
   0  -2   5 1602.24   81.89
  -1   2  -5 1035.80   50.29
  -1   2  -5  936.61   48.10
  -1   2  -5  959.10   47.80
  -1   2  -5  938.71   48.10
  -1   2  -5  904.01   48.40
  -1   2  -5  890.41   48.20
   1  -2   5  903.61   48.20
   1  -2   5  872.41   50.09
   1  -2   5  883.31   48.30
   1  -2   5  936.51   48.20
   1  -2   5  922.31   48.10
   1  -2   5  985.60   48.00
  -2   2  -5   75.99    4.70
  -2   2  -5   71.99    5.30
  -2   2  -5   60.19    5.20
  -2   2  -5   72.49    4.80
   2  -2   5   72.39    4.70
   2  -2   5   64.69    5.30
   2  -2   5   72.59    4.70
   2  -2   5   61.89    5.20
   2  -2   5   69.29    7.50
  -3   2  -5 1319.47   66.89
  -3   2  -5 1278.77   69.39
  -3   2  -5 1248.98   67.39
  -3   2  -5 1234.28   67.19
   3  -2   5 1332.17   66.79
   3  -2   5 1255.37   67.09
   3  -2   5 1312.67   67.49
   3  -2   5 1250.87   66.99
   3  -2   5 1431.36   67.09
  -4   2  -5 1089.09   57.89
  -4   2  -5 1125.39   58.09
  -4   2  -5 1071.49   60.89
  -4   2  -5 1122.19   57.39
  -4   2  -5 1125.79   57.59
   4  -2   5 1096.69   63.39
   4  -2   5 1081.29   57.69
   4  -2   5 1078.39   57.69
   4  -2   5 1137.69   58.39
   4  -2   5 1136.09   57.39
   4  -2   5 1156.08   57.59
  -5   2  -5   24.30    8.70
  -5   2  -5   26.10    3.30
  -5   2  -5   20.60    8.60
  -5   2  -5   21.20    5.40
  -5   2  -5   16.00    3.90
   5  -2   5   24.20    4.70
   5  -2   5   21.10    5.90
   5  -2   5   19.70    3.00
  -6   2  -5  278.67   15.80
  -6   2  -5  247.18   15.80
  -6   2  -5  266.07   20.50
  -6   2  -5  258.37   14.10
  -6   2  -5  260.07   15.00
   6  -2   5  264.57   16.60
   6  -2   5  276.87   14.40
   6  -2   5  256.07   15.30
   6  -2   5  239.08   24.90
  -7   2  -5  550.64   31.70
  -7   2  -5  561.84   31.00
   7  -2   5  594.44   32.60
   7  -2   5  586.24   30.10
   7  -2   5  588.94   31.30
   7  -2   5  513.35   43.30
   7  -2   5  596.14   30.70
  -8   2  -5  145.69   19.50
   8  -2   5  130.39   29.40
   8  -2   5  175.88   17.30
   8   1  -5    9.20    5.60
   8   1  -5   11.80    3.30
  -8  -1   5   14.70    8.40
  -8  -1   5    6.50    6.50
   7   1  -5  137.59    9.70
   7   1  -5  141.29   10.10
   7   1  -5  108.09   31.20
   7   1  -5  122.99   14.60
  -7  -1   5  160.28   10.90
  -7  -1   5  113.39   17.90
   6   1  -5  979.70   53.39
   6   1  -5 1081.39   53.69
   6   1  -5 1097.89   56.19
   6   1  -5  878.01   65.19
  -6  -1   5 1012.10   53.19
  -6  -1   5 1016.80   57.39
   5   1  -5  223.38   12.40
   5   1  -5  188.98   22.10
   5   1  -5  206.88   16.50
   5   1  -5  204.48   12.30
  -5  -1   5  212.78   19.00
  -5  -1   5  206.98   12.40
  -5  -1   5  218.98   12.00
  -5  -1   5  211.88   17.30
   4   1  -5  160.38   18.60
   4   1  -5  168.58   10.20
  -4  -1   5  178.38   14.30
  -4  -1   5  182.88   16.20
   3   1  -5  338.87   17.00
   3   1  -5  332.67   23.50
  -3  -1   5  264.87   19.90
   2   1  -5  701.93   36.90
   2   1  -5  686.63   37.20
   2   1  -5  728.63   41.90
  -2  -1   5  700.43   37.10
  -2  -1   5  814.82   38.60
  -2  -1   5  649.64   36.80
   1   1  -5   25.40    7.00
   1   1  -5   31.80    2.60
   1   1  -5   28.60    3.20
  -1  -1   5   29.00    2.80
  -1  -1   5   26.60    3.10
  -1  -1   5   28.60    3.10
   0   1  -5  983.50   52.29
   0   1  -5  993.00   52.39
   0   1  -5 1015.30   52.59
   0  -1   5 1028.10   52.59
   0  -1   5 1072.29   52.49
   0  -1   5 1010.10   52.39
  -1   1  -5 2580.94  119.59
  -1   1  -5 2081.39  121.29
  -2   1  -5  455.55   25.20
  -2   1  -5  476.25   25.30
  -2   1  -5  491.65   25.10
  -2   1  -5  511.95   25.10
   2  -1   5  446.96   25.40
   2  -1   5  463.55   25.20
   2  -1   5  495.75   25.10
   2  -1   5  493.25   25.00
  -3   1  -5    4.40    1.50
  -3   1  -5    5.60    1.60
   3  -1   5    5.10    1.60
   3  -1   5    4.50    1.30
   3  -1   5    3.50    0.70
  -4   1  -5 1606.64   86.59
  -4   1  -5 1633.64   86.69
  -4   1  -5 1649.23   86.29
  -4   1  -5 1732.23   89.99
  -4   1  -5 1637.74   86.09
   4  -1   5 1608.34   86.39
   4  -1   5 1745.13   92.19
   4  -1   5 1673.53   86.99
   4  -1   5 1720.73   86.19
   4  -1   5 1748.53   86.39
   4  -1   5 1674.03   86.39
  -5   1  -5 1537.55   82.39
  -5   1  -5 1717.23   82.29
  -5   1  -5 1631.24   86.39
  -5   1  -5 1670.73   81.99
  -5   1  -5 1561.14   81.59
   5  -1   5 1391.66   93.19
   5  -1   5 1609.64   81.99
   5  -1   5 1601.54   81.89
   5  -1   5 1380.16   83.19
   5  -1   5 1600.34   81.59
   5  -1   5 1744.73   82.09
  -6   1  -5  333.07   24.60
  -6   1  -5  335.67   19.70
  -6   1  -5  348.27   19.00
   6  -1   5  344.37   20.30
   6  -1   5  334.27   19.00
   6  -1   5  356.16   19.30
   6  -1   5  331.37   29.30
   6  -1   5  366.26   18.50
  -7   1  -5  119.19   13.00
  -7   1  -5  115.69    9.20
  -7   1  -5  133.59   10.20
   7  -1   5  101.69   21.40
   7  -1   5  132.29    8.00
   7  -1   5  133.09   11.10
   7  -1   5  111.19    9.90
   7  -1   5  119.49    8.80
  -8   1  -5  462.15   36.20
  -8   1  -5  546.95   33.30
   8  -1   5  431.76   44.90
   8  -1   5  538.85   32.70
   8  -1   5  568.04   27.70
  -9   1  -5  346.57   32.80
   9  -1   5  449.86   22.60
   8   0  -5  686.33   36.90
   8   0  -5  671.23   41.10
   8   0  -5  739.93   37.90
  -8   0   5  686.23   40.20
  -8   0   5  609.84   46.10
  -8   0   5  766.02   37.20
   7   0  -5   60.69    6.50
   7   0  -5   63.09   12.10
   7   0  -5   54.79   34.90
  -7   0   5   49.99   16.30
  -7   0   5   60.69   15.60
   6   0  -5  912.51   46.40
   6   0  -5  912.31   45.80
   6   0  -5  922.71   45.50
   6   0  -5  735.43   57.79
   6   0  -5  943.51   48.90
  -6   0   5  867.91   46.00
  -6   0   5  785.52   53.69
  -6   0   5  799.32   53.09
  -6   0   5  980.70   45.80
  -6   0   5  886.01   50.69
  -6   0   5  824.12   45.20
   5   0  -5 1219.58   59.99
   5   0  -5 1115.49   59.69
   5   0  -5 1251.57   62.59
   5   0  -5 1048.80   69.89
  -5   0   5 1194.88   64.09
  -5   0   5 1110.89   66.59
  -5   0   5 1094.89   65.89
   4   0  -5 2001.60  111.89
   4   0  -5 1933.51  105.19
   4   0  -5 1921.71  102.99
  -4   0   5 1916.11  108.29
  -4   0   5 2186.38  106.69
  -4   0   5 2040.20  109.49
   3   0  -5   27.40    3.70
   3   0  -5   28.80    9.00
  -3   0   5   26.30    7.90
  -3   0   5   33.60    8.40
  -3   0   5   31.20    7.80
   2   0  -5  747.33   38.00
   2   0  -5  653.73   40.80
   2   0  -5  656.43   36.00
  -2   0   5  665.43   35.90
  -2   0   5  675.63   40.00
  -2   0   5  716.43   40.30
  -2   0   5  724.63   37.50
   1   0  -5 2173.38  112.69
  -1   0   5 2216.28  112.69
   0   0  -5  860.31   43.60
   0   0  -5  819.12   41.50
   0   0  -5  776.12   41.20
   0   0   5  754.92   41.30
   0   0   5  795.92   41.50
   0   0   5  771.62   41.10
   0   0   5  819.92   41.40
   0   0   5  807.52   41.10
  -1   0  -5  237.98   12.40
  -1   0  -5  248.48   12.30
  -1   0  -5  233.48   12.50
   1   0   5  226.88   12.40
   1   0   5  241.58   12.30
   1   0   5  217.08   12.10
  -2   0  -5 1603.94   81.59
  -2   0  -5 1581.74   81.59
  -2   0  -5 1578.94   81.39
   2   0   5 1524.65   81.69
   2   0   5 1604.74   81.49
   2   0   5 1673.33   81.49
   2   0   5 1573.44   81.39
   2   0   5 1536.55   81.59
  -3   0  -5 1600.74   84.29
  -3   0  -5 1714.63   84.59
  -3   0  -5 1596.74   84.59
   3   0   5 1703.03   84.39
   3   0   5 1618.54   84.49
   3   0   5 1607.54   84.19
   3   0   5 1651.43   84.39
   3   0   5 1631.34   84.79
  -4   0  -5  506.65   26.50
  -4   0  -5  517.45   26.20
  -4   0  -5  444.76   30.90
   4   0   5  519.45   26.50
   4   0   5  501.55   26.20
   4   0   5  500.75   26.50
   4   0   5  574.24   33.10
   4   0   5  478.65   27.10
   4   0   5  487.45   26.50
  -5   0  -5   14.60    2.60
  -5   0  -5   13.10    3.40
  -5   0  -5   17.20    3.60
  -5   0  -5   18.10    4.70
   5   0   5   16.60    3.90
   5   0   5   11.40    2.60
  -6   0  -5  588.84   30.90
  -6   0  -5  504.65   36.30
  -6   0  -5  577.14   31.50
   6   0   5  593.94   30.50
   6   0   5  604.84   31.10
   6   0   5  574.74   42.00
   6   0   5  591.14   32.00
   6   0   5  574.74   30.30
   6   0   5  605.24   30.70
  -7   0  -5  416.36   22.70
  -7   0  -5  346.47   21.50
  -7   0  -5  402.56   25.70
   7   0   5  418.76   23.30
   7   0   5  361.86   21.90
   7   0   5  345.47   34.90
   7   0   5  406.16   21.20
  -8   0  -5   -2.40    1.60
  -8   0  -5   -2.50    4.20
  -8   0  -5    0.20    4.00
  -8   0  -5   -2.10    6.20
   8   0   5    6.40    4.20
   8   0   5    1.80    2.80
   8   0   5   -4.10    9.90
  -9   0  -5  107.59   16.20
   9   0   5  120.39    9.80
   8  -1  -5  117.19   15.60
  -8   1   5  129.19   21.30
  -8   1   5  133.19   10.60
  -8   1   5  105.19   20.10
   7  -1  -5  646.54   32.20
   7  -1  -5  623.54   35.60
  -7   1   5  529.85   40.80
  -7   1   5  594.44   41.20
  -7   1   5  570.44   31.50
  -7   1   5  592.64   32.40
  -7   1   5  596.34   31.90
   6  -1  -5  633.94   31.10
   6  -1  -5  516.35   43.50
   6  -1  -5  607.14   31.70
  -6   1   5  556.64   39.60
  -6   1   5  565.84   31.30
  -6   1   5  568.84   30.50
  -6   1   5  623.94   39.20
   5  -1  -5  265.97   15.20
   5  -1  -5  262.47   14.60
   5  -1  -5  288.87   18.60
   5  -1  -5  255.57   14.30
   5  -1  -5  237.18   25.00
  -5   1   5  271.17   20.70
  -5   1   5  246.58   14.10
  -5   1   5  249.18   22.40
  -5   1   5  271.87   21.50
   4  -1  -5  862.71   47.10
   4  -1  -5  875.61   56.19
   4  -1  -5  925.91   49.70
  -4   1   5  970.10   51.69
  -4   1   5  886.41   52.19
  -4   1   5  907.41   54.29
  -4   1   5  919.61   46.90
   3  -1  -5 1414.46   75.29
   3  -1  -5 1489.45   82.99
   3  -1  -5 1318.77   77.09
  -3   1   5 1541.35   78.79
  -3   1   5 1445.16   79.39
  -3   1   5 1479.85   81.49
  -3   1   5 1540.55   75.19
   2  -1  -5  641.44   35.70
   2  -1  -5  711.83   37.50
   2  -1  -5  673.33   41.20
  -2   1   5  674.43   35.70
  -2   1   5  735.73   35.60
  -2   1   5  669.23   38.00
  -2   1   5  702.03   39.20
  -2   1   5  696.23   40.80
   1  -1  -5  922.41   48.80
   1  -1  -5 1085.19   50.09
  -1   1   5  947.31   48.60
  -1   1   5  909.71   48.70
  -1   1   5  919.81   49.90
  -1   1   5  965.80   48.60
  -1   1   5  903.21   48.70
  -1   1   5  903.61   52.59
  -1  -1  -5  203.38   10.70
  -1  -1  -5  206.18   10.80
  -1  -1  -5  210.58   10.70
  -1  -1  -5  195.38   10.50
   1   1   5  218.58   10.60
   1   1   5  203.08   11.00
   1   1   5  196.68   10.70
   1   1   5  188.98   10.50
   1   1   5  203.48   10.80
  -2  -1  -5   16.60    1.90
  -2  -1  -5   17.80    1.70
   2   1   5   14.70    2.10
   2   1   5   13.60    2.00
   2   1   5   14.20    2.70
  -3  -1  -5 1282.67   72.59
  -3  -1  -5 1395.36   72.89
  -3  -1  -5 1414.66   72.59
  -3  -1  -5 1398.16   72.79
   3   1   5 1425.36   72.69
   3   1   5 1463.55   72.49
   3   1   5 1466.75   72.59
   3   1   5 1396.76   72.99
   3   1   5 1461.25   72.69
  -4  -1  -5 2582.24  136.49
  -4  -1  -5 2756.12  136.29
  -4  -1  -5 2650.93  136.59
   4   1   5 2634.54  136.69
   4   1   5 2752.62  142.59
   4   1   5 2572.94  136.19
   4   1   5 2587.54  135.99
   4   1   5 2694.23  136.19
  -5  -1  -5  617.64   32.60
  -5  -1  -5  611.64   32.10
  -5  -1  -5  619.74   32.50
[truncated: 444,381 more chars]
