# Supplementary material for: Crystal structure of fac-tri­carbonyl­chlorido­bis­(4-hy­droxy­pyridine)­rhenium(I)–pyridin-4(1H)-one (1/1)
Source: Acta Crystallogr E Crystallogr Commun. 2017 Sep 29;73(Pt 10):1551–4. doi: 10.1107/S2056989017013512 (PMC5730316; doi:10.1107/S2056989017013512)
Supplement: Supplementary file 2 [file e-73-01551-Isup2.hkl]

data_I                                                                          
_shelx_title ' ev161924_4_0m_a.res in P-1'                                      
_shelx_refln_list_code          4                                               
_shelx_F_calc_maximum      222.52                                               
_exptl_crystal_F_000       568.00                                               
_reflns_d_resolution_high  0.7942                                               
                                                                                
loop_                                                                           
 _space_group_symop_operation_xyz                                               
 'x, y, z'                                                                      
 '-x, -y, -z'                                                                   
                                                                                
_cell_length_a     7.5235                                                       
_cell_length_b    11.7171                                                       
_cell_length_c    13.6437                                                       
_cell_angle_alpha  66.694                                                       
_cell_angle_beta   78.757                                                       
_cell_angle_gamma  81.374                                                       
                                                                                
_shelx_F_squared_multiplier     1.000                                           
                                                                                
loop_                                                                           
 _refln_index_h                                                                 
 _refln_index_k                                                                 
 _refln_index_l                                                                 
 _refln_F_squared_calc                                                          
 _refln_F_squared_meas                                                          
 _refln_F_squared_sigma                                                         
 _refln_observed_status                                                         
   1   0   0      11777.25      14905.09       849.60 o                         
   2   0   0        417.75        362.07        13.64 o                         
   3   0   0      10028.84       9988.33       201.30 o                         
   4   0   0      17481.15      18026.83       383.79 o                         
   5   0   0       4668.43       4831.25        94.05 o                         
   6   0   0       1208.55       1251.72        31.82 o                         
   7   0   0       4757.74       5012.12       118.10 o                         
   8   0   0       3113.27       3246.21        88.17 o                         
   9   0   0        312.04        324.53        51.30 o                         
  -9   1   0       2901.75       3107.38        86.65 o                         
  -8   1   0        484.76        535.49        27.32 o                         
  -7   1   0       2091.91       2062.73        51.03 o                         
  -6   1   0       6106.24       6466.38       125.03 o                         
  -5   1   0       8903.83       9184.24       161.79 o                         
  -4   1   0        418.97        413.57        14.31 o                         
  -3   1   0        674.99        548.44        13.09 o                         
  -2   1   0       9929.58      10405.84       557.92 o                         
  -1   1   0       2941.31       2681.59        42.45 o                         
   1   1   0      29079.66      54971.03      2572.33 o                         
   2   1   0      12556.69       7850.50       404.11 o                         
   3   1   0       1470.05       1656.14        77.57 o                         
   4   1   0       2773.17       2864.35        58.61 o                         
   5   1   0       6839.65       7186.24       136.71 o                         
   6   1   0       3628.63       3774.70        76.83 o                         
   7   1   0        279.93        284.76        17.86 o                         
   8   1   0       4173.13       3768.70       139.03 o                         
   9   1   0       3521.38       2807.97        80.96 o                         
  -9   2   0        910.29        879.14        65.41 o                         
  -8   2   0       3334.62       3456.30        84.02 o                         
  -7   2   0        957.47        950.12        24.50 o                         
  -6   2   0        422.28        403.77        15.01 o                         
  -5   2   0       7553.72       7799.53       131.04 o                         
  -4   2   0      10111.55      10105.26       159.68 o                         
  -3   2   0        612.32        606.34        11.90 o                         
  -2   2   0        382.70        339.77         6.67 o                         
  -1   2   0      20985.47      23012.22       951.60 o                         
   0   2   0      24246.47      28865.97      1140.64 o                         
   1   2   0       3085.23       2943.22        58.00 o                         
   2   2   0       1696.19       1675.06        42.45 o                         
   3   2   0      24264.81      15280.48       805.82 o                         
   4   2   0       4758.94       4758.67       107.19 o                         
   5   2   0         48.09         27.36        20.27 o                         
   6   2   0       5195.30       4618.72       184.42 o                         
   7   2   0       3379.86       3210.74       152.46 o                         
   8   2   0       2056.43       1901.28        65.71 o                         
   9   2   0        107.74         53.32        14.41 o                         
  -8   3   0        130.91        107.47        12.92 o                         
  -7   3   0       4484.92       4517.53        85.96 o                         
  -6   3   0       6027.74       6261.39       113.65 o                         
  -5   3   0       1623.47       1633.84        33.78 o                         
  -4   3   0       1938.17       2031.66        38.99 o                         
  -3   3   0       9177.97       9122.27       143.83 o                         
  -2   3   0      15090.83      15178.77       562.64 o                         
  -1   3   0         77.92         59.20         3.07 o                         
   0   3   0       1997.94       1690.90        28.65 o                         
   1   3   0      43109.65      49290.60      2655.69 o                         
   2   3   0       5976.67       5996.03       127.09 o                         
   3   3   0        192.22        234.73        12.70 o                         
   4   3   0       7626.63       8098.81       254.17 o                         
   5   3   0      11368.71      11414.98       616.18 o                         
   6   3   0        615.64        731.08        33.19 o                         
   7   3   0       2163.43       2121.37        76.63 o                         
   8   3   0       3260.70       2415.62       304.52 o                         
   9   3   0       1528.80       1552.63        81.31 o                         
  -8   4   0       1354.51       1330.62        44.67 o                         
  -7   4   0         79.79         57.98         6.80 o                         
  -6   4   0       2765.64       2800.07        54.31 o                         
  -5   4   0       7619.24       7857.43       132.62 o                         
  -4   4   0       2695.84       2602.90        45.31 o                         
  -3   4   0        140.02        152.85         5.20 o                         
  -2   4   0       6547.16       6209.26        97.62 o                         
  -1   4   0      15632.14      15691.99       808.23 o                         
   0   4   0       3853.21       3801.15        63.13 o                         
   1   4   0        550.65        520.24        12.83 o                         
   2   4   0      10665.75      10905.70       338.72 o                         
   3   4   0      13474.91      13690.26       411.65 o                         
   4   4   0       1448.35       1653.17        54.16 o                         
   5   4   0       3433.88       3499.61       127.19 o                         
   6   4   0      11767.58       8900.45       380.05 o                         
   7   4   0       4201.39       3033.74       178.07 o                         
   8   4   0        309.76        375.13        34.60 o                         
   9   4   0       2013.44       1972.35        84.71 o                         
  -8   5   0       2554.77       2516.84       109.76 o                         
  -7   5   0       5415.30       5546.21       105.60 o                         
  -6   5   0       3160.73       3270.43        60.80 o                         
  -5   5   0        188.62        187.26         9.19 o                         
  -4   5   0       8833.53       8933.90       142.55 o                         
  -3   5   0      12717.40      11880.54       194.87 o                         
  -2   5   0        701.22        617.89        12.49 o                         
  -1   5   0       1084.26       1110.66        19.69 o                         
   0   5   0       7646.86       7546.25       124.07 o                         
   1   5   0      14537.55      14011.45       321.61 o                         
   2   5   0        240.37        281.24        10.68 o                         
   3   5   0       1236.98       1277.83        29.36 o                         
   4   5   0       5268.03       5084.25       172.54 o                         
   5   5   0       1273.75       1296.78        34.86 o                         
   6   5   0        648.74        624.98        39.17 o                         
   7   5   0       5845.62       5646.27       524.69 o                         
   8   5   0       2405.97       2462.62       147.77 o                         
  -7   6   0        449.53        484.69        21.61 o                         
  -6   6   0       3147.21       3237.32        62.56 o                         
  -5   6   0       1816.55       1841.22        35.36 o                         
  -4   6   0          9.76          8.07         2.65 o                         
  -3   6   0       7488.27       7265.56       119.25 o                         
  -2   6   0       7517.92       7164.46       118.82 o                         
  -1   6   0       1010.22        881.00        16.54 o                         
   0   6   0        871.54        912.84        16.95 o                         
   1   6   0      15634.30      15196.44       294.90 o                         
   2   6   0      19805.68      20251.54       394.43 o                         
   3   6   0       2226.69       2474.43        66.33 o                         
   4   6   0       1660.39       1738.55        41.98 o                         
   5   6   0       5550.29       5952.44       147.68 o                         
   6   6   0       5952.91       6338.54       121.56 o                         
   7   6   0        761.56        755.69        32.26 o                         
   8   6   0       1421.48       1578.95        51.72 o                         
  -7   7   0       2829.57       2952.01        80.14 o                         
  -6   7   0         81.65         49.60         5.54 o                         
  -5   7   0       2912.24       3012.44        51.77 o                         
  -4   7   0       8484.81       8534.56       136.17 o                         
  -3   7   0       4105.99       4137.21        67.88 o                         
  -2   7   0         27.36         16.53         3.13 o                         
  -1   7   0       2153.48       2052.61        38.75 o                         
   0   7   0       6423.89       5952.89       105.02 o                         
   1   7   0       4566.05       4742.29        84.55 o                         
   2   7   0        116.18        130.12         8.93 o                         
   3   7   0       4876.27       5117.94       142.53 o                         
   4   7   0       1646.93       1723.13        40.32 o                         
   5   7   0         62.02         20.44        11.89 o                         
   6   7   0        393.89        459.55        28.37 o                         
   7   7   0       2973.22       3303.28       101.28 o                         
   8   7   0        692.46        810.08        41.86 o                         
  -7   8   0       2441.61       2677.61       111.71 o                         
  -6   8   0       3233.38       3190.55        75.48 o                         
  -5   8   0        825.08        817.04        20.85 o                         
  -4   8   0        720.06        705.05        16.42 o                         
  -3   8   0       4315.46       4347.30        71.56 o                         
  -2   8   0       3720.56       3646.01        60.27 o                         
  -1   8   0        159.66        166.71         7.79 o                         
   0   8   0       4360.21       4372.84        74.42 o                         
   1   8   0      11227.44      11320.67       186.85 o                         
   2   8   0       4791.44       4919.04        83.80 o                         
   3   8   0        155.68        158.10        11.52 o                         
   4   8   0       5546.13       5923.42       139.03 o                         
   5   8   0       4771.15       4575.90       195.82 o                         
   6   8   0       1480.47       1519.26        55.60 o                         
   7   8   0        190.19        173.02        20.97 o                         
  -6   9   0        676.66        692.11        27.89 o                         
  -5   9   0       7162.66       7233.12       136.89 o                         
  -4   9   0       3224.48       3088.58        56.21 o                         
  -3   9   0         46.28         31.17         4.19 o                         
  -2   9   0       1680.51       1669.61        30.52 o                         
  -1   9   0       6451.49       6464.96        99.25 o                         
   0   9   0       3643.35       3792.99        74.31 o                         
   1   9   0         16.63         13.67         4.23 o                         
   2   9   0       9203.24       9746.32       173.12 o                         
   3   9   0       5745.25       5861.22       104.85 o                         
   4   9   0        491.71        624.35        20.65 o                         
   5   9   0        251.08        280.57        32.93 o                         
   6   9   0       3140.80       3335.18       129.45 o                         
   7   9   0       1465.15       1261.66        48.02 o                         
  -5  10   0         76.79         61.94         7.14 o                         
  -4  10   0       3036.43       2988.92        60.54 o                         
  -3  10   0       4046.87       3865.97        65.17 o                         
  -2  10   0        889.24        905.42        18.67 o                         
  -1  10   0        459.92        401.53        13.07 o                         
   0  10   0       3127.60       3285.45        61.21 o                         
   1  10   0       4086.93       4058.53        74.87 o                         
   2  10   0        125.96         72.23         8.45 o                         
   3  10   0       2688.18       2779.04        53.36 o                         
   4  10   0       4895.90       5199.74       106.56 o                         
   5  10   0       1102.24       1269.14        48.03 o                         
   6  10   0          2.97         57.37        30.89 o                         
  -4  11   0        813.06        756.72        22.72 o                         
  -3  11   0        436.18        390.75        15.80 o                         
  -2  11   0       5973.31       5933.55       107.16 o                         
  -1  11   0       4272.94       4404.51        75.74 o                         
   0  11   0        338.57        338.23        12.71 o                         
   1  11   0        906.90        948.83        22.29 o                         
   2  11   0       4915.16       4979.33        92.27 o                         
   3  11   0       1384.92       1406.51        43.16 o                         
   4  11   0         30.94          5.98        14.10 o                         
   5  11   0       1550.89       1516.97        48.12 o                         
   6  11   0       1373.09       1255.18       110.09 o                         
  -3  12   0        822.24        802.22        24.02 o                         
  -2  12   0          2.97         -1.59         5.92 o                         
  -1  12   0       1962.22       1975.33        47.22 o                         
   0  12   0       2771.10       2700.27        57.23 o                         
   1  12   0        402.88        470.77        26.01 o                         
   2  12   0        284.83        350.49        21.84 o                         
   3  12   0       3270.90       3269.62        77.12 o                         
   4  12   0       3027.45       3180.21        84.84 o                         
  -1  13   0       1079.60       1094.12        33.53 o                         
   0  13   0        379.30        360.66        18.56 o                         
   1  13   0       2943.29       3011.35        85.83 o                         
   2  13   0       3192.30       3181.81        80.86 o                         
   3  13   0        792.84        718.69        51.52 o                         
  -2 -13   1       1445.01       1285.60        74.04 o                         
  -1 -13   1       3138.27       2974.07        81.91 o                         
   0 -13   1       1143.19       1155.47        35.31 o                         
  -4 -12   1       1027.54       1072.62        53.63 o                         
  -3 -12   1       2820.58       2716.73        73.48 o                         
  -2 -12   1       3116.97       3011.73        82.57 o                         
  -1 -12   1          3.28         -2.00         9.85 o                         
   0 -12   1       2037.58       2060.38        45.61 o                         
   1 -12   1       2767.95       2762.72        69.48 o                         
   2 -12   1        497.95        439.78        19.73 o                         
   3 -12   1        274.58        234.14        22.54 o                         
  -5 -11   1       1812.55       1853.46        56.11 o                         
  -4 -11   1        156.78         83.87        13.11 o                         
  -3 -11   1        497.69        373.44        33.27 o                         
  -2 -11   1       3368.51       3404.58        89.43 o                         
  -1 -11   1       2603.79       2653.14        51.89 o                         
   0 -11   1         23.30         17.73         5.78 o                         
   1 -11   1       1719.65       1770.72        35.28 o                         
   2 -11   1       3904.31       3867.44        74.08 o                         
   3 -11   1       1556.10       1558.23        38.03 o                         
   4 -11   1         96.08         73.70         8.86 o                         
  -6 -10   1        222.17         76.96        32.80 o                         
  -5 -10   1       1217.19       1340.87        43.98 o                         
  -4 -10   1       4732.36       5152.30       127.07 o                         
  -3 -10   1       2991.12       2921.12        66.40 o                         
  -2 -10   1          3.89         -1.84         5.83 o                         
  -1 -10   1       6148.49       6452.84       109.86 o                         
   0 -10   1       5696.84       5726.70       103.50 o                         
   1 -10   1       1778.44       1755.72        34.76 o                         
   2 -10   1         19.92          4.96         4.38 o                         
   3 -10   1       2177.36       2115.59        41.60 o                         
   4 -10   1       3646.52       3527.12        74.83 o                         
   5 -10   1        756.77        712.23        29.11 o                         
  -7  -9   1        324.85        331.90        55.71 o                         
  -6  -9   1       4293.04       4491.94       165.62 o                         
  -5  -9   1       2023.08       1951.13        61.94 o                         
  -4  -9   1        172.32        176.92        13.30 o                         
  -3  -9   1        782.80        839.16        22.06 o                         
  -2  -9   1       5980.22       6177.79       124.38 o                         
  -1  -9   1        586.24        594.73        17.03 o                         
   0  -9   1        904.57        924.10        22.03 o                         
   1  -9   1       3118.42       3140.71        54.39 o                         
   2  -9   1       1147.19       1165.78        25.09 o                         
   3  -9   1        123.73         77.04         8.66 o                         
   4  -9   1       1921.63       1865.71        36.46 o                         
   5  -9   1       4654.21       4545.57       102.85 o                         
   6  -9   1       1471.98       1464.21        44.65 o                         
  -7  -8   1       1159.06        969.65        45.14 o                         
  -6  -8   1        576.29        432.27        50.22 o                         
  -5  -8   1       4790.72       4856.48       188.78 o                         
  -4  -8   1       6343.93       6958.70       163.35 o                         
  -3  -8   1        343.12        354.91        13.78 o                         
  -2  -8   1        513.49        497.36        15.41 o                         
  -1  -8   1      13118.30      12997.37       214.05 o                         
   0  -8   1       7090.90       7375.40       122.94 o                         
   1  -8   1         55.40         32.17         4.46 o                         
   2  -8   1       1435.74       1453.05        27.24 o                         
   3  -8   1       4533.10       4330.42        73.94 o                         
   4  -8   1       4627.88       4585.26        76.13 o                         
   5  -8   1          3.13          1.98         6.37 o                         
   6  -8   1       1679.89       1658.16        47.96 o                         
  -8  -7   1         69.11         61.16        34.05 o                         
  -7  -7   1       2078.23       2243.73        96.85 o                         
  -6  -7   1       3269.07       3414.15        91.60 o                         
  -5  -7   1        292.49        332.94        24.86 o                         
  -4  -7   1        434.36        503.36        18.68 o                         
  -3  -7   1       8235.61       8841.18       173.96 o                         
  -2  -7   1       2573.71       2608.96        48.81 o                         
  -1  -7   1         65.42         93.43        10.15 o                         
   0  -7   1       6418.60       6566.18       115.41 o                         
   1  -7   1       9246.39       8995.21       148.56 o                         
   2  -7   1        271.73        282.18         9.06 o                         
   3  -7   1       1620.54       1566.54        28.36 o                         
   4  -7   1       7364.02       7413.89       125.01 o                         
   5  -7   1       4036.28       4054.28        71.71 o                         
   6  -7   1        232.36        225.31        15.14 o                         
   7  -7   1       1403.76       1511.19        67.40 o                         
  -8  -6   1       1910.49       2075.51        63.26 o                         
  -7  -6   1         15.14         25.22         8.30 o                         
  -6  -6   1       2517.99       2474.37        81.10 o                         
  -5  -6   1       6891.19       7123.86       199.67 o                         
  -4  -6   1       3476.46       3493.06        78.40 o                         
  -3  -6   1        124.03        156.38        12.88 o                         
  -2  -6   1       4030.11       3903.78        70.57 o                         
  -1  -6   1      33048.61      33370.69      1209.26 o                         
   0  -6   1       2971.50       2805.87        51.08 o                         
   1  -6   1        132.86        120.99         6.04 o                         
   2  -6   1       9632.22       9453.35       163.79 o                         
   3  -6   1       7632.67       7740.40       122.94 o                         
   4  -6   1         81.25         69.83         6.08 o                         
   5  -6   1       3206.38       3164.06        54.98 o                         
   6  -6   1       3732.47       3678.53        66.33 o                         
   7  -6   1       2149.27       2165.71        49.90 o                         
  -8  -5   1       2458.13       2793.48        91.36 o                         
  -7  -5   1       4425.13       4372.65       181.54 o                         
  -6  -5   1       2393.72       2524.27        74.79 o                         
  -5  -5   1         19.93          0.44         7.59 o                         
  -4  -5   1       2271.81       2165.41        70.74 o                         
  -3  -5   1       5127.61       5227.13       111.41 o                         
  -2  -5   1         35.92         80.87         9.77 o                         
  -1  -5   1         81.36        101.58         6.43 o                         
   0  -5   1      17155.61      16530.54       320.80 o                         
   1  -5   1       6943.15       6826.41       107.37 o                         
   2  -5   1         81.93         74.12         4.78 o                         
   3  -5   1       5371.14       5410.09        90.92 o                         
   4  -5   1       5004.87       5138.50        82.29 o                         
   5  -5   1        507.04        536.19        13.34 o                         
   6  -5   1       1348.76       1354.72        28.10 o                         
   7  -5   1       3227.69       3262.33        68.68 o                         
   8  -5   1       2655.58       2578.83        99.10 o                         
  -8  -4   1        399.12        311.46        32.28 o                         
  -7  -4   1        990.49        858.41        64.76 o                         
  -6  -4   1       5769.04       5750.14       265.41 o                         
  -5  -4   1       5308.03       5459.88       142.11 o                         
  -4  -4   1        432.57        481.90        19.52 o                         
  -3  -4   1       1104.03       1040.11        26.73 o                         
  -2  -4   1      13519.99      12660.59       266.15 o                         
  -1  -4   1      10263.65       9860.68       179.27 o                         
   0  -4   1       4320.20       4224.26        70.12 o                         
   1  -4   1      12514.07      12230.95       237.78 o                         
   2  -4   1      28707.93      28945.12      1301.68 o                         
   3  -4   1       2105.80       1964.24        31.80 o                         
   4  -4   1        444.64        433.34        11.05 o                         
   5  -4   1       7736.46       8001.87       134.90 o                         
   6  -4   1       3778.54       3997.52        75.09 o                         
   7  -4   1        728.35        730.66        20.42 o                         
   8  -4   1        376.25        396.49        25.13 o                         
  -8  -3   1       3922.71       3859.70       180.81 o                         
  -7  -3   1       3104.43       3169.47       121.58 o                         
  -6  -3   1        866.98       1091.25        57.36 o                         
  -5  -3   1       4296.68       4339.18       195.95 o                         
  -4  -3   1      13108.97      13740.93       240.25 o                         
  -3  -3   1       6249.78       6441.85       123.21 o                         
  -2  -3   1        634.21        702.07        18.70 o                         
  -1  -3   1        629.17        805.05        18.04 o                         
   0  -3   1      49517.35      66435.34      2569.18 o                         
   1  -3   1       3149.39       2951.35        46.99 o                         
   2  -3   1       2347.43       2199.26        33.32 o                         
   3  -3   1       5060.63       4729.99        76.00 o                         
   4  -3   1       4976.79       5101.53        91.36 o                         
   5  -3   1        541.78        531.91        14.28 o                         
   6  -3   1       5628.86       5827.18       100.30 o                         
   7  -3   1       4895.46       4787.85        84.80 o                         
   8  -3   1       1228.13       1295.84        37.44 o                         
  -9  -2   1        544.55        461.46        34.81 o                         
  -8  -2   1        141.27         65.37        23.85 o                         
  -7  -2   1       1715.84       1670.70        48.59 o                         
  -6  -2   1       3208.90       3237.49        84.64 o                         
  -5  -2   1        630.25        714.23        30.53 o                         
  -4  -2   1       2328.13       2653.17        77.12 o                         
  -3  -2   1       9330.67       9191.23       241.24 o                         
  -2  -2   1       7182.79       7079.77       172.85 o                         
  -1  -2   1       3287.27       3100.91        61.78 o                         
   0  -2   1       1120.51       1224.48        19.90 o                         
   1  -2   1      31119.66      36570.96      1463.49 o                         
   2  -2   1      10829.72      10559.29       244.88 o                         
   3  -2   1       1364.66       1343.90        24.72 o                         
   4  -2   1       5940.74       5727.51        96.49 o                         
   5  -2   1      11777.08      12084.11       200.25 o                         
   6  -2   1       4476.34       4534.17        78.92 o                         
   7  -2   1         65.26         40.09         5.83 o                         
   8  -2   1       4833.91       4831.62       102.71 o                         
   9  -2   1       1862.28       1904.30        59.23 o                         
  -9  -1   1       2447.50       2099.36        65.23 o                         
  -8  -1   1       3979.80       3602.02       110.86 o                         
  -7  -1   1       1739.09       1704.64        49.75 o                         
  -6  -1   1        645.04        688.35        21.69 o                         
  -5  -1   1       6747.69       7025.70       141.10 o                         
  -4  -1   1      11178.40      11867.70       235.50 o                         
  -3  -1   1        496.67        535.78        19.26 o                         
  -2  -1   1       2234.38       2170.15        68.81 o                         
   0  -1   1      16469.43      18347.21       724.28 o                         
   1  -1   1       7730.13       7292.42       347.55 o                         
   2  -1   1       1485.28       1438.30        24.61 o                         
   3  -1   1       6043.25       6195.22       108.73 o                         
   4  -1   1        394.80        335.21        10.30 o                         
   5  -1   1       1862.16       1995.18        39.16 o                         
   6  -1   1       7511.85       7536.87       148.27 o                         
   7  -1   1       2068.84       2239.45        50.77 o                         
   8  -1   1         28.42         13.97         7.87 o                         
   9  -1   1       1749.94       1772.33        58.50 o                         
  -9   0   1        188.89        177.24       104.07 o                         
  -8   0   1        682.54        667.92        35.47 o                         
  -7   0   1       5331.99       5432.30       109.62 o                         
  -6   0   1       2532.23       2750.85        67.18 o                         
  -5   0   1        344.09        371.51        16.38 o                         
  -4   0   1       8578.58       9273.13       162.54 o                         
  -3   0   1      14322.70      17915.22      2661.07 o                         
  -2   0   1       4273.49       4342.17       110.37 o                         
  -1   0   1       1871.19       1909.88        57.07 o                         
   1   0   1      40349.59      63793.68      3098.47 o                         
   2   0   1       1570.63       1479.07        48.67 o                         
   3   0   1        787.54        771.71        21.93 o                         
   4   0   1       8807.44       8384.19       156.16 o                         
   5   0   1       7901.78       8373.37       148.25 o                         
   6   0   1        543.14        600.78        19.69 o                         
   7   0   1       5300.10       5454.63       108.16 o                         
   8   0   1       5192.74       5392.22       122.81 o                         
   9   0   1       1761.35       1615.05        82.42 o                         
  -9   1   1       3693.07       3527.80       130.11 o                         
  -8   1   1       2245.11       2458.44        67.90 o                         
  -7   1   1         30.41         33.13         6.13 o                         
  -6   1   1       6647.47       7036.11       149.25 o                         
  -5   1   1      11143.94      11467.01       213.47 o                         
  -4   1   1       1154.67       1062.64        27.62 o                         
  -3   1   1       3475.71       3791.93        78.60 o                         
  -2   1   1       2896.92       2861.10        46.22 o                         
   1   1   1       5993.97       3174.64       102.64 o                         
   2   1   1       6754.68       6149.05       157.81 o                         
   3   1   1       2594.57       2609.20        81.63 o                         
   4   1   1         25.18         18.26         5.31 o                         
   5   1   1       1724.23       1712.04        36.92 o                         
   6   1   1       5316.34       5665.87       110.55 o                         
   7   1   1        179.62        224.32        19.64 o                         
   8   1   1        385.99        365.41        67.52 o                         
   9   1   1       2992.24       2275.19        68.02 o                         
  -8   2   1       2548.19       2524.53        73.08 o                         
  -7   2   1       3205.66       3150.92        71.57 o                         
  -6   2   1        795.72        789.76        21.85 o                         
  -5   2   1       1588.39       1630.64        39.06 o                         
  -4   2   1       7406.64       7605.03       127.50 o                         
  -3   2   1       2045.58       1801.39        30.96 o                         
  -2   2   1       1750.72       1926.89        30.27 o                         
  -1   2   1      10111.39       6269.25       491.20 o                         
   0   2   1      10572.89      11818.60       763.45 o                         
   1   2   1       6001.77       7205.11       668.05 o                         
   2   2   1       4485.32       4465.57       149.88 o                         
   3   2   1      22799.32      17169.76       882.07 o                         
   4   2   1       7721.01       7000.05       301.81 o                         
   5   2   1       1163.10       1069.57        45.73 o                         
   6   2   1       1923.28       1672.66        70.65 o                         
   7   2   1       7611.23       5753.53       233.99 o                         
   8   2   1       2141.08       1764.54       162.43 o                         
   9   2   1        345.64        195.51        42.72 o                         
  -8   3   1        195.59        187.78        17.46 o                         
  -7   3   1       2964.00       3061.29        63.50 o                         
  -6   3   1      12092.34      12363.22       217.70 o                         
  -5   3   1       6366.17       6719.25       114.27 o                         
  -4   3   1         55.93         39.88         3.51 o                         
  -3   3   1       8273.25       8059.38       127.59 o                         
  -2   3   1      21216.45      20594.95       926.20 o                         
  -1   3   1       3888.50       3777.65        66.12 o                         
   0   3   1        603.44        512.96        10.54 o                         
   1   3   1      12344.77      11633.35       636.36 o                         
   3   3   1       1938.78       1906.06        68.48 o                         
   4   3   1       2091.92       2076.93        75.81 o                         
   5   3   1       5947.17       5887.45       334.76 o                         
   6   3   1       1322.88       1363.07        53.68 o                         
   7   3   1        103.50         63.05         9.62 o                         
   8   3   1       1876.72       2095.28        85.16 o                         
   9   3   1       2341.25       1510.78       111.14 o                         
  -8   4   1       3420.92       3360.84        79.81 o                         
  -7   4   1       1809.40       1848.74        42.62 o                         
  -6   4   1         20.26          9.64         4.47 o                         
  -5   4   1       5563.08       5815.98       106.01 o                         
  -4   4   1       6090.45       6194.46       104.98 o                         
  -3   4   1       2104.80       2195.58        35.28 o                         
  -2   4   1       4663.60       4366.87        69.34 o                         
  -1   4   1       6252.83       5908.63       103.35 o                         
   0   4   1        525.07        377.49         8.86 o                         
   1   4   1          5.51          6.62         1.54 o                         
   2   4   1      10279.01      10305.61       237.97 o                         
   3   4   1      17048.75      14017.29       388.40 o                         
   4   4   1       1405.97       1386.31        40.27 o                         
   5   4   1       1555.37       1656.74        60.90 o                         
   6   4   1       5527.53       5208.11       292.52 o                         
   7   4   1       4042.30       4348.62       168.13 o                         
   8   4   1        607.27        756.74        49.62 o                         
   9   4   1        190.20        171.55        41.72 o                         
  -8   5   1        107.64         76.82        11.74 o                         
  -7   5   1       5446.99       5608.28       116.22 o                         
  -6   5   1       5533.95       5629.97        98.37 o                         
  -5   5   1        349.96        348.96        13.26 o                         
  -4   5   1       3349.37       3439.19        57.44 o                         
  -3   5   1      15046.26      15191.67       280.91 o                         
  -2   5   1      11952.87      11660.75       191.93 o                         
  -1   5   1        112.43        123.05         5.41 o                         
   0   5   1       5628.55       5206.33        91.19 o                         
   1   5   1      21243.81      21662.83      2764.77 o                         
   2   5   1       2614.22       2638.00        53.56 o                         
   3   5   1         35.65         34.14         5.02 o                         
   4   5   1       9521.02       9848.54       502.86 o                         
   5   5   1       4485.92       4881.13       123.27 o                         
   6   5   1        150.56         76.62        16.04 o                         
   7   5   1        850.54        897.93        55.20 o                         
   8   5   1       2318.07       2422.11       111.75 o                         
   9   5   1        673.50        633.60        45.15 o                         
  -7   6   1         46.89         48.29         7.12 o                         
  -6   6   1        652.78        680.67        18.87 o                         
  -5   6   1       4959.82       5095.63        88.41 o                         
  -4   6   1       1874.39       1905.11        32.65 o                         
  -3   6   1       1102.74       1107.62        19.55 o                         
  -2   6   1       6717.17       6731.00       125.40 o                         
  -1   6   1       6199.18       5981.04       105.61 o                         
   0   6   1       2116.84       2223.81        41.06 o                         
   1   6   1       2257.58       2061.35        38.17 o                         
   2   6   1      15965.96      17149.72       313.82 o                         
   3   6   1       5061.68       5193.60       104.80 o                         
   4   6   1        249.12        121.50        16.63 o                         
   5   6   1       2940.88       3167.82        85.18 o                         
   6   6   1       7301.98       7844.77       177.03 o                         
   7   6   1       2930.46       3113.98        91.17 o                         
   8   6   1        556.07        604.62        37.38 o                         
  -7   7   1       3349.74       3383.36        81.82 o                         
  -6   7   1        624.37        583.48        19.26 o                         
  -5   7   1         93.83         71.90         5.06 o                         
  -4   7   1       5671.07       5738.45        93.11 o                         
  -3   7   1       8371.41       8065.72       128.68 o                         
  -2   7   1       1289.31       1245.40        24.25 o                         
  -1   7   1       1591.31       1486.69        29.50 o                         
   0   7   1       8776.13       8716.92       150.73 o                         
   1   7   1       8662.76       8178.35       150.94 o                         
   2   7   1       1029.61       1047.85        24.60 o                         
   3   7   1       2669.99       2801.06        69.23 o                         
   4   7   1       6206.26       6531.46       136.78 o                         
   5   7   1        341.92        284.20        23.40 o                         
   6   7   1         79.52         29.35         5.72 o                         
   7   7   1       2204.69       2345.61        68.94 o                         
   8   7   1       2215.10       2509.41        67.04 o                         
  -7   8   1         25.35         22.39         8.07 o                         
  -6   8   1       2285.80       2291.83        51.50 o                         
  -5   8   1       3910.96       3824.12        72.42 o                         
  -4   8   1        976.18        978.41        20.17 o                         
  -3   8   1        487.97        454.17        11.98 o                         
  -2   8   1       3989.61       4011.15        69.40 o                         
  -1   8   1       3201.25       3249.66        60.26 o                         
   0   8   1        445.47        405.61        12.07 o                         
   1   8   1       4590.15       4577.92        82.23 o                         
   2   8   1      10025.23      10336.77       180.49 o                         
   3   8   1        854.05        955.86        24.27 o                         
   4   8   1       1258.90       1402.81        36.03 o                         
   5   8   1       5333.75       4496.66       177.71 o                         
   6   8   1       3145.24       3214.27       101.85 o                         
   7   8   1         21.70          4.41        12.80 o                         
   8   8   1       2090.79       2524.79        77.45 o                         
  -6   9   1        140.35         98.42        12.94 o                         
  -5   9   1       4098.29       4120.27        80.66 o                         
  -4   9   1       7986.96       7924.56       134.07 o                         
  -3   9   1       1131.80       1125.37        22.32 o                         
  -2   9   1        339.70        315.69        12.15 o                         
  -1   9   1       7261.36       7582.21       127.37 o                         
   0   9   1       7399.81       7438.02       131.31 o                         
   1   9   1       1344.03       1342.98        28.28 o                         
   2   9   1       1229.40       1257.67        27.07 o                         
   3   9   1       8009.14       8483.77       157.34 o                         
   4   9   1       5271.42       5734.78       116.64 o                         
   5   9   1        252.59        135.80        16.83 o                         
   6   9   1        723.14        729.79        47.20 o                         
   7   9   1       2507.11       2738.26        86.55 o                         
  -5  10   1       1486.86       1450.66        35.29 o                         
  -4  10   1        237.58        235.98        12.34 o                         
  -3  10   1       2942.08       2928.13        50.64 o                         
  -2  10   1       2343.95       2382.71        47.20 o                         
  -1  10   1        311.77        327.99        13.02 o                         
   0  10   1        681.03        701.62        18.39 o                         
   1  10   1       2515.65       2643.41        52.49 o                         
   2  10   1       1298.78       1324.85        26.45 o                         
   3  10   1        164.27        139.34        11.53 o                         
   4  10   1       2042.68       2143.58        51.91 o                         
   5  10   1       4387.47       4473.19       106.82 o                         
   6  10   1        156.55        169.66       117.31 o                         
   7  10   1        434.42        281.91        56.14 o                         
  -4  11   1       1907.77       1818.92        42.50 o                         
  -3  11   1         17.52          3.71         6.25 o                         
  -2  11   1       2741.33       2748.40        56.49 o                         
  -1  11   1       3542.77       3590.67        60.88 o                         
   0  11   1       1455.23       1508.39        32.97 o                         
   1  11   1         29.89         23.43         5.46 o                         
   2  11   1       2908.27       2970.73        52.38 o                         
   3  11   1       4702.67       4751.95        97.95 o                         
   4  11   1       1429.23       1492.69        40.86 o                         
   5  11   1        420.71        311.84        31.58 o                         
   6  11   1       2807.46       2708.68       146.97 o                         
  -3  12   1       3451.95       3314.08        87.53 o                         
  -2  12   1        658.68        674.29        27.04 o                         
  -1  12   1        208.35        215.65        13.28 o                         
   0  12   1       1810.58       1837.65        38.34 o                         
   1  12   1       1513.27       1492.88        34.56 o                         
   2  12   1        400.51        326.06        28.47 o                         
   3  12   1        289.21        348.60        21.84 o                         
   4  12   1       2481.09       2691.63        73.41 o                         
   5  12   1        990.74       1050.30        45.86 o                         
  -2  13   1       4564.96       4499.54       103.85 o                         
  -1  13   1       2356.46       2394.96        66.77 o                         
   0  13   1          8.52          2.13         7.70 o                         
   1  13   1       1871.53       1838.26        59.25 o                         
   2  13   1       3491.28       3501.71        93.27 o                         
   3  13   1       2585.23       2686.53       104.50 o                         
  -3 -12   2       1143.66       1170.08        45.22 o                         
  -2 -12   2       3587.91       3547.37       125.08 o                         
  -1 -12   2        452.59        410.11        20.62 o                         
   0 -12   2        997.71        972.68        27.98 o                         
   1 -12   2       3605.35       3553.21        87.42 o                         
   2 -12   2       1333.50       1308.33        44.62 o                         
  -5 -11   2       2369.72       2555.02       161.13 o                         
  -4 -11   2       2012.05       2061.24        56.04 o                         
  -3 -11   2         63.72         12.15        14.97 o                         
  -2 -11   2        177.43        105.43        13.44 o                         
  -1 -11   2       4519.61       4409.30        93.61 o                         
   0 -11   2       1736.95       1777.07        42.34 o                         
   1 -11   2         90.75         78.69         7.34 o                         
   2 -11   2       2084.60       2159.82        44.79 o                         
   3 -11   2       1367.30       1380.29        35.22 o                         
   4 -11   2        165.29         92.77        16.82 o                         
  -5 -10   2        387.23        329.57        33.00 o                         
  -4 -10   2       1924.98       2179.64        63.63 o                         
  -3 -10   2       4735.11       4806.11       115.38 o                         
  -2 -10   2        791.73        789.26        22.07 o                         
  -1 -10   2        806.82        786.74        23.56 o                         
   0 -10   2       4954.82       5015.01        91.99 o                         
   1 -10   2       8414.08       8246.80       153.62 o                         
   2 -10   2        748.14        642.76        16.57 o                         
   3 -10   2        785.54        771.49        21.34 o                         
   4 -10   2       3796.35       3652.03        88.69 o                         
   5 -10   2       1754.59       1663.67        52.09 o                         
  -6  -9   2       1512.71       1526.44        85.65 o                         
  -5  -9   2       3327.80       3531.45        98.96 o                         
  -4  -9   2        880.87        869.09        22.61 o                         
  -3  -9   2         35.03         13.61         6.02 o                         
  -2  -9   2        310.06        302.60        14.27 o                         
  -1  -9   2       4166.17       4447.01        84.19 o                         
   0  -9   2         32.80         19.13         5.69 o                         
   1  -9   2        549.28        576.39        14.48 o                         
   2  -9   2       2945.68       2815.59        49.57 o                         
   3  -9   2       1536.52       1465.91        28.67 o                         
   4  -9   2          6.42          0.96         3.76 o                         
   5  -9   2       3533.84       3473.29        95.70 o                         
   6  -9   2       1572.13       1520.04        74.08 o                         
  -7  -8   2       1790.30       1560.73        96.92 o                         
  -6  -8   2         43.55         -0.63        64.31 o                         
  -5  -8   2       1494.17       1595.60        48.03 o                         
  -4  -8   2       3625.74       3787.84        74.51 o                         
  -3  -8   2       4020.73       4266.02        92.24 o                         
  -2  -8   2        449.88        428.64        14.61 o                         
  -1  -8   2       1709.36       1819.42        36.74 o                         
   0  -8   2      10834.26      11143.98       194.04 o                         
   1  -8   2       2872.43       2875.77        48.22 o                         
   2  -8   2        490.75        465.90        12.53 o                         
   3  -8   2       4082.36       4062.22        73.18 o                         
   4  -8   2       6572.11       6542.33       106.02 o                         
   5  -8   2       1230.07       1280.58        30.23 o                         
   6  -8   2        595.18        556.76        25.08 o                         
  -7  -7   2       1351.61       1387.36        65.67 o                         
  -6  -7   2       4904.03       5011.06       195.56 o                         
  -5  -7   2       3648.25       3893.21        95.37 o                         
  -4  -7   2          2.86          7.96         5.64 o                         
  -3  -7   2       2284.51       2457.02        51.26 o                         
  -2  -7   2       8452.34       8753.29       153.83 o                         
  -1  -7   2       6188.35       6262.40       111.03 o                         
   0  -7   2        862.19        952.10        21.04 o                         
   1  -7   2       4234.31       4192.19        75.52 o                         
   2  -7   2       5042.75       5043.17        84.53 o                         
   3  -7   2        195.93        158.89         8.17 o                         
   4  -7   2       1344.59       1370.33        28.10 o                         
   5  -7   2       4495.93       4585.06        80.21 o                         
   6  -7   2        910.54       1025.85        30.55 o                         
   7  -7   2         33.82         22.83        10.82 o                         
  -8  -6   2       2751.82       3114.56        86.86 o                         
  -7  -6   2        579.51        631.37        25.42 o                         
  -6  -6   2        249.23        131.00        18.70 o                         
  -5  -6   2       2666.32       2546.78        62.81 o                         
  -4  -6   2       5911.74       6078.85       139.53 o                         
  -3  -6   2         73.10         55.42         6.52 o                         
  -2  -6   2       2342.38       2468.63        46.20 o                         
  -1  -6   2       3562.37       3271.55        59.52 o                         
   0  -6   2      11932.35      11841.48       216.80 o                         
   1  -6   2         21.38          8.92         3.47 o                         
   2  -6   2       4873.44       4768.88        79.85 o                         
   3  -6   2       7001.04       6741.89       111.90 o                         
   4  -6   2       1566.00       1599.02        31.02 o                         
   5  -6   2         35.72         13.05         4.40 o                         
   6  -6   2       4597.21       4633.16        87.12 o                         
   7  -6   2       4839.29       4980.24       136.23 o                         
  -8  -5   2        805.12        779.34        49.56 o                         
  -7  -5   2       4900.97       4831.48       164.03 o                         
  -6  -5   2       4120.76       4271.13        99.81 o                         
  -5  -5   2        510.47        540.24        28.35 o                         
  -4  -5   2       2740.49       2983.59        64.28 o                         
  -3  -5   2       7946.54       8089.08       235.97 o                         
  -2  -5   2       5647.19       5474.43       102.29 o                         
  -1  -5   2       1034.18       1059.07        22.47 o                         
   0  -5   2       3469.53       3267.52        50.32 o                         
   1  -5   2       7597.97       7365.91       121.61 o                         
   2  -5   2       3979.76       3920.40        65.67 o                         
   3  -5   2       1557.91       1562.50        29.81 o                         
   4  -5   2       2335.16       2273.26        40.35 o                         
   5  -5   2       1278.27       1319.84        26.43 o                         
   6  -5   2        142.32        109.84         9.85 o                         
   7  -5   2        716.77        767.39        29.08 o                         
   8  -5   2       3434.52       3265.38       168.23 o                         
  -8  -4   2       1671.83       1585.63        60.27 o                         
  -7  -4   2        109.82        144.84        35.32 o                         
  -6  -4   2       1462.19       1258.14        99.31 o                         
  -5  -4   2       5132.59       4942.75       164.05 o                         
  -4  -4   2       1605.86       1609.99        56.54 o                         
  -3  -4   2       1096.95       1143.55        23.08 o                         
  -2  -4   2       7588.36       7449.41       171.71 o                         
  -1  -4   2       9726.89       9409.81       183.18 o                         
   0  -4   2       1894.15       1807.23        29.93 o                         
   1  -4   2       3488.88       3435.91        57.85 o                         
   2  -4   2      13956.08      13417.45       244.15 o                         
   3  -4   2       8034.38       8158.92       129.86 o                         
   4  -4   2        350.65        363.05        10.29 o                         
   5  -4   2       2265.50       2287.74        39.89 o                         
   6  -4   2       7428.29       7490.58       134.33 o                         
   7  -4   2       1218.53       1307.67        29.38 o                         
   8  -4   2         27.84          6.14        13.91 o                         
  -8  -3   2       2606.18       2584.55       104.13 o                         
  -7  -3   2       8509.18       9006.41       273.18 o                         
  -6  -3   2       6785.18       7371.85       223.92 o                         
  -5  -3   2        537.30        560.74        27.69 o                         
  -4  -3   2       9991.53      10466.58       196.44 o                         
  -3  -3   2      15163.48      16382.71       363.38 o                         
  -2  -3   2       3444.36       3424.32        71.99 o                         
  -1  -3   2        283.75        313.32         9.26 o                         
   0  -3   2       8232.59       7293.46       125.15 o                         
   1  -3   2      19817.18      20684.13       938.13 o                         
   2  -3   2        559.53        483.70        10.36 o                         
   3  -3   2       2308.82       2292.32        40.48 o                         
   4  -3   2       5488.93       5282.92        89.93 o                         
   5  -3   2       3034.75       3121.58        55.24 o                         
   6  -3   2         50.86         58.12         6.10 o                         
   7  -3   2       3731.62       3684.28        71.16 o                         
   8  -3   2       2071.50       2113.68        55.68 o                         
  -8  -2   2        357.50        383.71        29.33 o                         
  -7  -2   2         42.77         47.75         7.90 o                         
  -6  -2   2       6574.32       7128.73       166.01 o                         
  -5  -2   2       8102.67       9163.30       232.12 o                         
  -4  -2   2         26.26         69.11        12.68 o                         
  -3  -2   2      11897.83      10669.77       683.69 o                         
  -2  -2   2       9781.59       9549.24       242.82 o                         
  -1  -2   2         83.45         91.53         6.76 o                         
   0  -2   2       1764.84       1657.18        29.80 o                         
   1  -2   2      31371.60      34850.32      1413.23 o                         
   2  -2   2      20764.51      20884.40       935.30 o                         
   3  -2   2         99.02         51.52         4.92 o                         
   4  -2   2       3806.39       3951.87        67.62 o                         
   5  -2   2      11895.58      12029.48       198.84 o                         
   6  -2   2       6685.68       6904.94       117.32 o                         
   7  -2   2         17.81          0.90         5.76 o                         
   8  -2   2       1934.09       2039.77        49.73 o                         
   9  -2   2       2706.77       2641.85        86.16 o                         
  -8  -1   2       3520.58       3305.44        74.06 o                         
  -7  -1   2       2606.96       2523.34        52.94 o                         
  -6  -1   2          0.76         13.74         6.52 o                         
  -5  -1   2       6898.25       6944.66       178.18 o                         
  -4  -1   2      18371.22      19173.49       463.18 o                         
  -3  -1   2       9660.56       9947.73       205.28 o                         
  -2  -1   2       3428.80       3497.66        92.68 o                         
  -1  -1   2      11234.21       5377.38       292.61 o                         
   0  -1   2      23948.50      29033.60      1124.22 o                         
   1  -1   2       4729.89       4456.04        87.20 o                         
   2  -1   2        515.86        448.48         8.94 o                         
   3  -1   2      15991.72      16210.67       420.27 o                         
   4  -1   2       5130.02       5214.13        87.64 o                         
   5  -1   2         26.07         24.81         3.99 o                         
   6  -1   2       1962.31       2057.19        38.90 o                         
   7  -1   2       4754.43       4796.97        88.45 o                         
   8  -1   2        103.76         65.59        14.75 o                         
   9  -1   2        386.87        336.60        28.45 o                         
  -8   0   2        226.06        204.12        18.58 o                         
  -7   0   2       1960.93       2104.28        54.79 o                         
  -6   0   2       7215.96       7589.06       153.57 o                         
  -5   0   2       2437.91       2696.25        55.77 o                         
  -4   0   2        718.78        718.02        20.65 o                         
  -3   0   2       8602.48       8795.58       164.61 o                         
  -2   0   2       9184.72       9336.31       567.10 o                         
  -1   0   2       1146.54       1202.84        28.41 o                         
   0   0   2       1069.61       1273.64        25.23 o                         
   1   0   2      14639.30      16806.71       963.51 o                         
   2   0   2       5061.58       4920.73        89.58 o                         
   3   0   2         11.94         11.26         2.58 o                         
   4   0   2      10042.48      10247.78       203.07 o                         
   5   0   2      10561.57      10949.91       217.53 o                         
   6   0   2       1940.54       1993.50        44.90 o                         
   7   0   2       1094.37       1156.49        30.04 o                         
   8   0   2       4668.94       4922.95       103.71 o                         
   9   0   2       3296.61       3220.95       116.51 o                         
  -8   1   2       3860.34       3802.29        95.12 o                         
  -7   1   2        117.16         87.06         9.02 o                         
  -6   1   2       1203.26       1346.28        29.11 o                         
  -5   1   2      10506.56      10931.88       192.61 o                         
  -4   1   2       7338.99       7460.76       150.70 o                         
  -3   1   2        447.82        439.25        15.84 o                         
  -2   1   2       5322.04       5234.20       118.10 o                         
  -1   1   2      39427.03      56214.43      2093.74 o                         
   1   1   2        146.29        125.73         4.68 o                         
   2   1   2       9354.07       8903.93       330.37 o                         
   3   1   2      26604.64      37751.27      4119.03 o                         
   4   1   2        531.46        476.00        15.38 o                         
   5   1   2        714.18        790.68        28.82 o                         
   6   1   2       6760.16       6964.52       126.66 o                         
   7   1   2       2894.60       3020.09        62.13 o                         
   8   1   2         28.40         24.48        10.67 o                         
   9   1   2        904.03        795.92        52.13 o                         
  -8   2   2        379.65        296.72        20.21 o                         
  -7   2   2       5116.52       4972.31        98.33 o                         
  -6   2   2       3407.61       3359.75        85.95 o                         
  -5   2   2         36.44         28.63         4.95 o                         
  -4   2   2       3967.23       3999.97        73.32 o                         
  -3   2   2       3570.09       3578.04        61.74 o                         
  -2   2   2       6356.33       6590.36       104.24 o                         
  -1   2   2       1447.97       1409.62        24.97 o                         
   0   2   2      25547.13      34426.89      1458.06 o                         
   1   2   2      38546.18      74085.98      8817.38 o                         
   2   2   2        702.14        668.54        16.33 o                         
   3   2   2       4621.01       4578.35       134.97 o                         
   4   2   2      16338.42      16161.15       337.51 o                         
   5   2   2       4855.92       4427.93       139.30 o                         
   6   2   2        404.52        184.87        17.78 o                         
   7   2   2       6245.46       3866.66       115.97 o                         
   8   2   2       5006.93       3240.04       145.44 o                         
   9   2   2       1385.48       1155.68        53.66 o                         
  -8   3   2        461.26        411.54        28.48 o                         
  -7   3   2       1365.73       1313.33        34.29 o                         
  -6   3   2       6442.46       6165.78       165.16 o                         
  -5   3   2      13596.68      14045.33       245.99 o                         
  -4   3   2       1633.21       1727.73        30.89 o                         
  -3   3   2       3216.91       3134.38        51.95 o                         
  -2   3   2      19134.29      19323.36      1213.66 o                         
  -1   3   2      11088.58      11492.26       786.27 o                         
   0   3   2        522.51        631.18        11.93 o                         
   1   3   2       4449.85       4049.65        63.10 o                         
   2   3   2      43645.85      74392.48     10984.78 o                         
   3   3   2       9755.79      10794.71       288.76 o                         
   4   3   2         95.85        112.00        14.66 o                         
   5   3   2       3085.35       2809.32       121.86 o                         
   6   3   2       6227.96       6225.39       211.89 o                         
   7   3   2       1458.43       1245.65        60.42 o                         
   8   3   2        528.76        222.63        52.80 o                         
   9   3   2       3091.21       3090.34       121.80 o                         
  -8   4   2       2157.45       1991.65        59.50 o                         
  -7   4   2       3535.29       3672.78        82.35 o                         
  -6   4   2        268.56        301.86        12.62 o                         
  -5   4   2        558.83        563.54        14.15 o                         
  -4   4   2       6085.69       6250.83       101.33 o                         
  -3   4   2       7299.27       7062.61       107.57 o                         
  -2   4   2         19.04         18.10         1.88 o                         
  -1   4   2       3957.52       3989.83        69.98 o                         
   0   4   2        677.29        732.21        12.63 o                         
   1   4   2        848.85        787.37        13.54 o                         
   2   4   2       1398.38       1561.88        28.91 o                         
   3   4   2       8296.32       6159.67       216.38 o                         
   4   4   2      12026.31      14329.15       334.09 o                         
   5   4   2        455.56        533.94        20.66 o                         
   6   4   2       2087.96       2047.50        70.07 o                         
   7   4   2       4244.17       4436.70       163.09 o                         
   8   4   2       2321.17       2653.59        97.22 o                         
   9   4   2          8.11          3.77        13.33 o                         
  -8   5   2         65.42         35.91        10.48 o                         
  -7   5   2       1768.50       1764.67        39.56 o                         
  -6   5   2       4925.71       5058.33        89.02 o                         
  -5   5   2       1662.06       1687.95        33.37 o                         
  -4   5   2        684.86        713.29        15.76 o                         
  -3   5   2      12802.71      12508.12       230.11 o                         
  -2   5   2      14150.45      13570.00       248.96 o                         
  -1   5   2       1984.52       1883.63        36.43 o                         
   0   5   2       2165.24       2250.00        37.99 o                         
   1   5   2      12263.81      11878.65       230.52 o                         
   2   5   2      15502.63      15519.42       480.59 o                         
   3   5   2       4382.24       4585.52        91.40 o                         
   4   5   2       1364.79       1201.98        61.36 o                         
   5   5   2      11331.24      12913.02       302.93 o                         
   6   5   2       4907.10       5425.57       122.24 o                         
   7   5   2        368.34        359.35        25.33 o                         
   8   5   2       2088.62       2165.86        64.71 o                         
   9   5   2       1643.39       1794.00        77.57 o                         
  -7   6   2       1531.52       1613.19        41.28 o                         
  -6   6   2         86.72         75.78         6.24 o                         
  -5   6   2       5822.19       5954.59       104.10 o                         
  -4   6   2      12553.43      12591.59       197.60 o                         
  -3   6   2       1283.63       1348.88        23.54 o                         
  -2   6   2       3005.34       2947.04        56.72 o                         
  -1   6   2       8721.18       8577.47       157.49 o                         
   0   6   2       5582.88       5272.49        83.41 o                         
   1   6   2        112.75         94.93         5.93 o                         
   2   6   2       3145.73       3148.81        56.47 o                         
   3   6   2       7420.12       7933.90       162.16 o                         
   4   6   2       2543.25       2317.60        96.68 o                         
   5   6   2       1480.53       1583.29        36.76 o                         
   6   6   2       5134.31       5608.94       119.95 o                         
   7   6   2       6914.96       7281.12       159.73 o                         
   8   6   2        327.95        307.69        19.44 o                         
  -7   7   2       1709.96       1796.04        49.22 o                         
  -6   7   2       1189.90       1171.90        26.99 o                         
  -5   7   2        484.57        457.24        12.87 o                         
  -4   7   2       4577.29       4672.48        75.63 o                         
  -3   7   2      13253.51      13048.12       205.52 o                         
  -2   7   2       2036.42       2004.68        38.75 o                         
  -1   7   2        645.35        635.49        17.09 o                         
   0   7   2      11065.75      10570.20       165.18 o                         
   1   7   2      10033.49       9713.16       159.87 o                         
   2   7   2       2312.40       2465.68        48.90 o                         
   3   7   2       1210.34       1364.06        34.10 o                         
   4   7   2       5581.91       5647.47       144.74 o                         
   5   7   2       5866.71       5880.86       188.26 o                         
   6   7   2        407.13        427.33        18.36 o                         
   7   7   2       1658.45       1900.53        51.85 o                         
   8   7   2       4222.59       4427.34       111.00 o                         
  -7   8   2         82.45         41.12        15.33 o                         
  -6   8   2       1675.71       1729.92        39.45 o                         
  -5   8   2       5278.73       5193.97        85.44 o                         
  -4   8   2       3054.44       3058.91        52.08 o                         
  -3   8   2        257.71        282.63        11.28 o                         
  -2   8   2       6816.50       7008.65       124.72 o                         
  -1   8   2       5231.02       5180.89        93.61 o                         
   0   8   2        116.53        131.08         6.91 o                         
   1   8   2       1642.65       1679.59        35.00 o                         
   2   8   2       6758.66       6973.20       123.04 o                         
   3   8   2       4184.10       4720.56        95.30 o                         
   4   8   2          0.33          5.94         5.53 o                         
   5   8   2       1342.66       1064.50        48.04 o                         
   6   8   2       3144.44       3306.52        69.07 o                         
   7   8   2        710.29        689.38        29.21 o                         
   8   8   2        453.10        514.17        25.31 o                         
  -6   9   2        302.15        307.78        22.61 o                         
  -5   9   2        602.46        590.11        17.82 o                         
  -4   9   2       8776.67       8637.68       146.54 o                         
  -3   9   2       4237.62       4121.53        76.71 o                         
  -2   9   2        144.73        130.94         9.44 o                         
  -1   9   2       4855.60       4950.20        89.84 o                         
   0   9   2       9514.30       9694.35       168.32 o                         
   1   9   2       3367.81       3332.09        61.65 o                         
   2   9   2        264.37        266.07        11.32 o                         
   3   9   2       6340.88       6636.24       130.95 o                         
   4   9   2       6970.39       7587.32       163.41 o                         
   5   9   2       2169.57       2221.92        63.58 o                         
   6   9   2        441.47        192.11        22.57 o                         
   7   9   2       2100.33       2313.69        75.61 o                         
  -5  10   2       2005.76       2003.41        43.17 o                         
  -4  10   2        694.01        695.54        23.82 o                         
  -3  10   2       1193.23       1130.01        26.46 o                         
  -2  10   2       6491.33       6455.73       116.69 o                         
  -1  10   2       2794.62       2913.09        56.21 o                         
   0  10   2         34.28         25.01         4.36 o                         
   1  10   2       3158.30       3186.88        59.85 o                         
   2  10   2       4857.69       4926.70        89.83 o                         
   3  10   2        660.95        764.55        20.11 o                         
   4  10   2        537.79        547.91        20.75 o                         
   5  10   2       3517.35       3425.21       113.82 o                         
   6  10   2       1366.67        838.53        64.56 o                         
   7  10   2         43.09          3.75        20.21 o                         
  -5  11   2       2208.86       2201.20        55.42 o                         
  -4  11   2       3020.21       2973.94        71.57 o                         
  -3  11   2        126.14         97.66         9.17 o                         
  -2  11   2        572.35        523.24        17.15 o                         
  -1  11   2       5687.12       5989.20       108.53 o                         
   0  11   2       4106.86       4141.61        79.29 o                         
   1  11   2         23.89         27.74         5.54 o                         
   2  11   2       4797.17       4863.89        89.53 o                         
   3  11   2       7173.44       7533.53       141.03 o                         
   4  11   2       4391.31       4690.82        96.94 o                         
   5  11   2          1.28         35.30        25.85 o                         
   6  11   2       2801.91       2244.06       101.28 o                         
  -4  12   2         47.52         44.69         8.71 o                         
  -3  12   2       7645.34       7648.20       187.13 o                         
  -2  12   2       4120.52       4081.68        94.97 o                         
  -1  12   2        452.54        436.56        16.49 o                         
   0  12   2        686.29        721.88        19.42 o                         
   1  12   2       3628.59       3676.07        68.23 o                         
   2  12   2       1586.40       1634.47        43.26 o                         
   3  12   2        204.77         92.90        12.56 o                         
   4  12   2       2211.24       2314.21        74.58 o                         
   5  12   2       1667.76       1590.72        52.92 o                         
  -2  13   2       1920.18       1879.20        44.65 o                         
  -1  13   2       4751.05       4711.30       108.34 o                         
   0  13   2        360.68        376.97        27.58 o                         
   1  13   2        404.29        382.56        37.51 o                         
   2  13   2       2450.68       2481.60        72.88 o                         
   3  13   2       3371.36       3481.03        97.33 o                         
   4  13   2        396.24        319.54        52.64 o                         
   0  14   2       3630.07       3530.39       116.36 o                         
   1  14   2       1601.53       1600.31        96.21 o                         
   2  14   2        132.75         70.70        19.61 o                         
  -2 -12   3       1144.84       1147.11        46.27 o                         
  -1 -12   3       1687.50       1641.84        64.09 o                         
   0 -12   3        485.90        432.35        22.57 o                         
   1 -12   3       2250.06       2218.26        52.81 o                         
  -4 -11   3       2607.05       2430.31        64.27 o                         
  -3 -11   3       1218.74       1079.86        40.38 o                         
  -2 -11   3        192.11         93.30        13.82 o                         
  -1 -11   3       1542.79       1649.27        56.91 o                         
   0 -11   3       4123.80       4141.98        87.97 o                         
   1 -11   3        833.05        779.45        22.41 o                         
   2 -11   3        728.57        683.99        24.24 o                         
   3 -11   3       1287.03       1274.84        36.75 o                         
  -5 -10   3        264.61        131.72        23.53 o                         
  -4 -10   3       1000.16        996.02        53.08 o                         
  -3 -10   3       2013.24       2033.65        53.99 o                         
  -2 -10   3       2174.50       2189.43        55.18 o                         
  -1 -10   3        126.38         71.09         7.98 o                         
   0 -10   3       2630.46       2683.74        52.98 o                         
   1 -10   3       5562.93       5515.04       105.26 o                         
   2 -10   3       2409.46       2351.98        43.34 o                         
   3 -10   3        133.91        101.00         8.33 o                         
   4 -10   3       2192.09       2132.52        62.98 o                         
  -6  -9   3        880.72        796.21        60.28 o                         
  -5  -9   3       3480.10       3639.61        90.81 o                         
  -4  -9   3       3255.80       3370.01        72.63 o                         
  -3  -9   3          2.90          3.40         6.24 o                         
  -2  -9   3       2823.61       2939.38        56.58 o                         
  -1  -9   3       3009.19       2981.80        57.64 o                         
   0  -9   3       2789.88       2913.44        59.30 o                         
   1  -9   3        117.80         95.44         8.10 o                         
   2  -9   3       3250.61       3184.23        53.02 o                         
   3  -9   3       2522.12       2356.10        43.02 o                         
   4  -9   3        275.30        253.80        16.97 o                         
   5  -9   3        248.19        246.97        21.96 o                         
  -6  -8   3       1662.70       1272.70        97.21 o                         
  -5  -8   3         25.36         -0.73        12.58 o                         
  -4  -8   3       2442.08       2629.70        50.35 o                         
  -3  -8   3       5445.50       5617.88       112.56 o                         
  -2  -8   3        330.11        340.83        15.07 o                         
  -1  -8   3       3505.37       3580.59        66.83 o                         
   0  -8   3       7908.72       8097.52       151.86 o                         
   1  -8   3       4288.89       4379.66        75.33 o                         
   2  -8   3         89.98         88.32         6.52 o                         
   3  -8   3       3600.59       3478.38        63.93 o                         
   4  -8   3       7312.65       7129.14       126.44 o                         
   5  -8   3       1698.49       1782.17        46.49 o                         
   6  -8   3        107.49         58.28        11.43 o                         
  -7  -7   3        309.00        146.38        28.39 o                         
  -6  -7   3       4763.80       4563.81       139.89 o                         
  -5  -7   3       6779.43       6556.43       149.20 o                         
  -4  -7   3       2316.00       2284.95        49.44 o                         
  -3  -7   3       1286.71       1362.29        29.04 o                         
  -2  -7   3       7377.93       7467.36       131.64 o                         
  -1  -7   3       6647.27       7071.77       124.95 o                         
   0  -7   3        157.20        146.01         8.59 o                         
   1  -7   3       2401.08       2435.93        46.04 o                         
   2  -7   3       5182.07       5141.29        86.22 o                         
   3  -7   3       2437.01       2499.45        46.96 o                         
   4  -7   3         29.83         15.40         4.13 o                         
   5  -7   3       2557.36       2535.47        50.52 o                         
   6  -7   3       3479.97       3522.33        84.88 o                         
   7  -7   3         51.02         19.21         6.39 o                         
  -7  -6   3       1733.34       1697.56        61.36 o                         
  -6  -6   3        467.00        538.11        27.60 o                         
  -5  -6   3        867.70        885.63        28.79 o                         
  -4  -6   3       5333.74       5286.51       104.43 o                         
  -3  -6   3       2507.77       2616.69        54.00 o                         
  -2  -6   3        295.79        329.35        13.32 o                         
  -1  -6   3       3944.94       4046.76        76.95 o                         
   0  -6   3       7298.59       7149.65       125.32 o                         
   1  -6   3        709.02        734.55        17.42 o                         
   2  -6   3       1334.28       1295.10        23.17 o                         
   3  -6   3       7811.98       8084.78       141.21 o                         
   4  -6   3       3946.89       4048.41        77.62 o                         
   5  -6   3        382.24        390.80        14.95 o                         
   6  -6   3       1294.23       1351.16        30.67 o                         
   7  -6   3       5631.05       5804.49       137.92 o                         
  -8  -5   3        234.83        293.95        40.72 o                         
  -7  -5   3       1663.00       1755.50        60.37 o                         
  -6  -5   3       4512.13       4251.27       195.83 o                         
  -5  -5   3       3298.20       3410.56       117.55 o                         
  -4  -5   3        509.01        492.02        18.26 o                         
  -3  -5   3      11171.62      11506.02       293.04 o                         
  -2  -5   3      14020.90      14354.06       279.19 o                         
  -1  -5   3       1352.46       1216.05        27.52 o                         
   0  -5   3       1074.67       1006.41        19.62 o                         
   1  -5   3      12709.05      12226.77       200.61 o                         
   2  -5   3      17744.40      17728.46       321.84 o                         
   3  -5   3         38.18         23.56         3.71 o                         
   4  -5   3       2839.39       2986.15        51.37 o                         
   5  -5   3       5941.50       6019.69        99.07 o                         
   6  -5   3       2728.34       2883.83        51.52 o                         
   7  -5   3        140.45        105.74        15.43 o                         
   8  -5   3       2437.00       2808.37        99.64 o                         
  -8  -4   3       3228.04       3356.51       115.19 o                         
  -7  -4   3        804.90        741.10        53.66 o                         
  -6  -4   3         56.11         29.21        13.08 o                         
  -5  -4   3       3799.63       3680.43        81.80 o                         
  -4  -4   3       3734.47       3914.14        83.28 o                         
  -3  -4   3        832.90        826.25        21.37 o                         
  -2  -4   3       2564.45       2743.65        54.80 o                         
  -1  -4   3       6555.57       6090.24       112.52 o                         
   0  -4   3       3888.28       3937.12        65.99 o                         
   1  -4   3         53.14         66.14         4.41 o                         
   2  -4   3       4486.97       4188.50        69.91 o                         
   3  -4   3      14078.57      13914.07       239.70 o                         
   4  -4   3        465.25        484.71        13.01 o                         
   5  -4   3       2334.01       2373.68        42.20 o                         
   6  -4   3       7848.95       8106.97       165.81 o                         
   7  -4   3       5041.30       5047.02        99.65 o                         
   8  -4   3        184.32        112.82        28.47 o                         
  -8  -3   3        572.40        539.49        34.19 o                         
  -7  -3   3       3565.34       3635.56       116.26 o                         
  -6  -3   3       6970.02       7713.08       236.42 o                         
  -5  -3   3         48.54         27.19         9.13 o                         
  -4  -3   3       4988.81       4851.90       130.33 o                         
  -3  -3   3       9207.02       9351.86       172.30 o                         
  -2  -3   3       4707.42       4411.45        82.52 o                         
  -1  -3   3        404.98        486.69        13.00 o                         
   0  -3   3       5210.05       4869.39        80.23 o                         
   1  -3   3      30784.44      33619.97      1426.00 o                         
   2  -3   3       6393.56       6339.30       109.89 o                         
   3  -3   3        217.68        183.03         7.73 o                         
   4  -3   3       5785.33       5789.28        97.85 o                         
   5  -3   3       5708.32       5958.05       101.21 o                         
   6  -3   3        218.87        134.47        11.60 o                         
   7  -3   3       1025.64       1044.91        26.20 o                         
   8  -3   3       2275.01       2315.00        89.12 o                         
  -8  -2   3       2094.00       2176.86        62.65 o                         
  -7  -2   3          1.99         14.07         9.86 o                         
  -6  -2   3       2513.16       2648.11        86.92 o                         
  -5  -2   3       8792.36       9826.64       332.64 o                         
  -4  -2   3       1947.22       1897.05        71.92 o                         
  -3  -2   3        787.90        782.62        22.15 o                         
  -2  -2   3       4828.58       4620.23        98.18 o                         
  -1  -2   3       3020.17       2957.69        58.66 o                         
   0  -2   3        139.12         99.02         4.54 o                         
   1  -2   3      10230.06      10177.46       197.64 o                         
   2  -2   3      16495.25      15824.96       331.55 o                         
   3  -2   3      11571.72      12108.25       208.08 o                         
   4  -2   3        478.60        462.15        14.58 o                         
   5  -2   3       5984.68       6227.57       111.11 o                         
   6  -2   3       7880.75       8177.26       144.81 o                         
   7  -2   3       1296.01       1310.69        29.12 o                         
   8  -2   3        681.73        686.52        25.89 o                         
   9  -2   3       3797.73       4319.39       231.78 o                         
  -8  -1   3       1784.02       1828.70        48.61 o                         
  -7  -1   3       3154.84       3130.47        60.65 o                         
  -6  -1   3        175.97        204.69        14.59 o                         
  -5  -1   3       3930.81       4116.09        76.76 o                         
  -4  -1   3      17027.09      17363.18       416.18 o                         
  -3  -1   3       8835.27       8246.92       290.29 o                         
  -2  -1   3         10.57         15.88         4.52 o                         
  -1  -1   3       2080.39       2031.13        61.30 o                         
   0  -1   3      15293.38      15376.90       639.37 o                         
   1  -1   3      11994.93      11126.42       514.89 o                         
   2  -1   3        505.71        539.09        10.48 o                         
   3  -1   3       2751.38       2580.47        43.82 o                         
   4  -1   3      14714.52      15262.28       279.21 o                         
   5  -1   3       3378.90       3609.08        74.58 o                         
   6  -1   3         85.05         63.65         6.29 o                         
   7  -1   3       6039.45       5842.76       132.19 o                         
   8  -1   3       2483.84       2528.24        61.89 o                         
   9  -1   3        237.63        272.94        23.26 o                         
  -8   0   3        818.67        788.51        36.59 o                         
  -7   0   3        517.53        556.22        21.93 o                         
  -6   0   3       2996.60       3119.83        64.81 o                         
  -5   0   3       7152.23       7634.01       158.30 o                         
  -4   0   3       1025.86       1146.94        27.45 o                         
  -3   0   3       5878.23       6026.61       114.95 o                         
  -2   0   3       9341.89       9257.82       219.09 o                         
  -1   0   3       2931.32       3068.65        68.85 o                         
   0   0   3       2632.67       2680.04        44.07 o                         
   1   0   3       5072.73       4334.28        99.90 o                         
   2   0   3       8645.52       8236.18       142.98 o                         
   3   0   3       1038.97        972.96        21.57 o                         
   4   0   3       5252.83       5781.10       135.57 o                         
   5   0   3       5371.09       5389.29       119.93 o                         
   6   0   3       5031.86       5393.59        93.23 o                         
   7   0   3         86.06         41.20         7.08 o                         
   8   0   3       3535.83       3574.95        80.34 o                         
   9   0   3       4191.98       4070.14       113.54 o                         
  -8   1   3       2553.66       2493.56        87.27 o                         
  -7   1   3        684.97        764.50        25.29 o                         
  -6   1   3        584.57        600.72        18.43 o                         
  -5   1   3       4646.39       4920.57        86.78 o                         
  -4   1   3       9498.25       9804.40       164.57 o                         
  -3   1   3       1578.18       1573.48        31.44 o                         
  -2   1   3       3434.72       3495.43        90.68 o                         
   1   1   3       1408.75       1314.93        24.15 o                         
   2   1   3       5878.80       5684.75       105.00 o                         
   3   1   3      14001.36      13743.44       269.44 o                         
   4   1   3      11251.57      11648.32       202.20 o                         
   5   1   3        241.26        229.74        15.91 o                         
   6   1   3       4336.33       4633.99        91.88 o                         
   7   1   3       6303.64       6402.99       131.30 o                         
   8   1   3       1442.60       1451.50        48.97 o                         
   9   1   3         12.17        -10.76        12.67 o                         
  -8   2   3        111.35         44.73        12.99 o                         
  -7   2   3       4647.60       4707.21       106.95 o                         
  -6   2   3       6323.76       6684.02       215.15 o                         
  -5   2   3       2450.87       2546.80        52.79 o                         
  -4   2   3       1947.74       2052.53        46.40 o                         
  -3   2   3      12727.41      13231.67       261.96 o                         
  -2   2   3      18314.98      14848.44       778.28 o                         
  -1   2   3        597.51        620.00        16.10 o                         
   0   2   3      13826.51      16836.75       938.84 o                         
   1   2   3       8341.18       4911.28       253.28 o                         
   2   2   3       1762.10       1740.65        45.72 o                         
   3   2   3        620.38        545.06        15.61 o                         
   4   2   3       1333.95       1104.72        23.28 o                         
   5   2   3       4614.01       4204.36       154.11 o                         
   6   2   3        114.45         44.35         9.80 o                         
   7   2   3       1982.68       1372.72        52.99 o                         
   8   2   3       5974.81       3476.07       212.65 o                         
   9   2   3       2323.52       1736.57        95.90 o                         
  -8   3   3       2372.80       2249.20        82.86 o                         
  -7   3   3         56.63         56.57         8.33 o                         
  -6   3   3       1137.70       1175.00        32.67 o                         
  -5   3   3       9141.01       9646.35       161.60 o                         
  -4   3   3       4055.17       4026.45        66.71 o                         
  -3   3   3        342.73        341.28         8.71 o                         
  -2   3   3      19083.94      19276.49       860.98 o                         
  -1   3   3      20310.28      21949.10       919.16 o                         
   0   3   3        720.37        574.94        11.33 o                         
   1   3   3      10374.14      10337.05      1374.83 o                         
   2   3   3      32841.50      23479.34      1203.33 o                         
   3   3   3      15380.37      15906.07       471.18 o                         
   4   3   3       2583.39       2671.77        64.89 o                         
   5   3   3       2345.98       2366.22        72.70 o                         
   6   3   3       6064.67       5637.67       257.33 o                         
   7   3   3       4025.44       4093.99       165.99 o                         
   8   3   3        332.23        155.87        31.55 o                         
   9   3   3       1581.94       1640.61        73.53 o                         
  -8   4   3       1722.29       1677.27        86.47 o                         
  -7   4   3       4823.83       5006.23       107.63 o                         
  -6   4   3        899.07        971.23        22.73 o                         
  -5   4   3        273.13        244.50        10.15 o                         
  -4   4   3       4367.10       4534.22        79.01 o                         
  -3   4   3      13144.51      13018.22       205.27 o                         
  -2   4   3        742.17        690.42        13.95 o                         
  -1   4   3       2064.26       2068.30        37.23 o                         
   0   4   3       2069.09       1833.20        32.54 o                         
   1   4   3       5082.09       4606.69        72.18 o                         
   2   4   3         72.51        121.73         6.86 o                         
   3   4   3       6604.22       4200.54       108.32 o                         
   4   4   3       7389.86       8478.11       200.77 o                         
   5   4   3       1656.34       1850.36        51.77 o                         
   6   4   3       1104.38       1076.57        37.80 o                         
   7   4   3       3151.79       3489.93       142.94 o                         
   8   4   3       3774.07       3999.83       148.59 o                         
   9   4   3         26.21         -8.66        18.00 o                         
  -8   5   3        563.53        441.27        51.36 o                         
  -7   5   3         68.54         54.42         6.75 o                         
  -6   5   3       4525.14       4715.53        83.26 o                         
  -5   5   3       3544.92       3597.42        61.44 o                         
  -4   5   3        627.66        609.08        14.69 o                         
  -3   5   3       3119.21       3049.28        53.04 o                         
  -2   5   3      22533.13      23257.42      1194.87 o                         
  -1   5   3       4641.65       4422.21        86.93 o                         
   0   5   3         51.57         19.54         2.65 o                         
   1   5   3       8708.43       8287.80       135.18 o                         
   2   5   3      15544.80      15754.55       467.24 o                         
   3   5   3       8968.64       7809.06       276.21 o                         
   4   5   3       1133.62       1051.07        30.59 o                         
   5   5   3       8734.97       9814.79       175.67 o                         
   6   5   3       4825.00       5405.81       108.46 o                         
   7   5   3        789.82        864.33        27.88 o                         
   8   5   3        859.58       1011.18        35.56 o                         
   9   5   3       3310.85       3437.92       107.57 o                         
  -7   6   3       4300.95       4381.96        93.68 o                         
  -6   6   3        199.95        200.67        10.93 o                         
  -5   6   3        454.41        445.02        13.30 o                         
  -4   6   3      16778.10      17022.55       266.88 o                         
  -3   6   3       7870.64       7681.38       134.87 o                         
  -2   6   3        193.05        191.54         7.08 o                         
  -1   6   3       4745.21       4705.43        87.62 o                         
   0   6   3      11893.68      11783.73       202.51 o                         
   1   6   3       2979.09       3027.57        48.85 o                         
   2   6   3       1902.20       2015.18        33.20 o                         
   3   6   3      10130.91      10639.38       273.80 o                         
   4   6   3       8628.37       7770.57       260.00 o                         
   5   6   3        120.98        126.18        14.83 o                         
   6   6   3       2756.29       3046.76        70.69 o                         
   7   6   3       4095.00       4311.03        87.99 o                         
   8   6   3        819.91        881.19        25.65 o                         
   9   6   3        152.56         85.14        23.97 o                         
  -7   7   3        617.30        662.38        26.36 o                         
  -6   7   3       2725.13       2750.65        53.62 o                         
  -5   7   3         46.18         33.73         4.55 o                         
  -4   7   3        172.67        178.03         8.52 o                         
  -3   7   3       6558.24       6558.35       115.97 o                         
  -2   7   3       6011.04       5864.21       104.76 o                         
  -1   7   3        108.49         85.53         6.59 o                         
   0   7   3       3326.34       3327.96        55.99 o                         
   1   7   3       8057.00       7753.19       122.03 o                         
   2   7   3       5032.36       5026.83        80.09 o                         
   3   7   3        185.66        227.67         9.01 o                         
   4   7   3       7741.37       7461.40       243.84 o                         
   5   7   3       7597.93       7205.56       235.45 o                         
   6   7   3       3096.83       3371.19        78.08 o                         
   7   7   3        573.09        608.43        19.15 o                         
   8   7   3       3511.20       3966.57        99.36 o                         
  -7   8   3        140.18         88.75        17.62 o                         
  -6   8   3        474.42        494.50        19.15 o                         
  -5   8   3       4525.22       4634.68        81.15 o                         
  -4   8   3       6373.85       6449.02       108.65 o                         
  -3   8   3          9.41          7.10         3.99 o                         
  -2   8   3       1383.13       1326.98        27.81 o                         
  -1   8   3      13277.53      13579.48       248.46 o                         
   0   8   3       6985.02       6744.91       117.67 o                         
   1   8   3        431.95        406.10        11.51 o                         
   2   8   3       5015.70       5036.58        81.01 o                         
   3   8   3       4254.91       4587.77        92.70 o                         
   4   8   3       1241.46       1229.16        28.98 o                         
   5   8   3         42.99          1.81         6.20 o                         
   6   8   3       2410.41       2501.26        54.13 o                         
   7   8   3       1815.02       1900.65        57.45 o                         
   8   8   3          4.76          4.31        12.35 o                         
  -6   9   3       1472.64       1419.47        34.80 o                         
  -5   9   3         17.59         16.66         5.21 o                         
  -4   9   3         63.06         46.12         6.64 o                         
  -3   9   3       4886.40       4916.18        90.35 o                         
  -2   9   3       1312.79       1327.55        28.42 o                         
  -1   9   3        549.30        504.70        14.46 o                         
   0   9   3       4392.73       4368.64        77.68 o                         
   1   9   3       5273.71       5202.92        88.07 o                         
   2   9   3       1207.60       1273.23        26.77 o                         
   3   9   3       5279.02       5673.07       100.13 o                         
   4   9   3       6640.71       6720.76       283.99 o                         
   5   9   3       3646.99       3553.73       160.05 o                         
   6   9   3        175.04         82.81         9.88 o                         
   7   9   3       1981.44       2284.13        65.85 o                         
   8   9   3       4111.91       4478.04       177.81 o                         
  -5  10   3       4199.17       4173.60        91.28 o                         
  -4  10   3        380.37        371.23        24.06 o                         
  -3  10   3         42.81         11.63         6.27 o                         
  -2  10   3       3439.31       3461.68        65.54 o                         
  -1  10   3       8542.75       8587.98       153.07 o                         
   0  10   3        577.41        601.12        14.97 o                         
   1  10   3        868.81        872.15        17.79 o                         
   2  10   3       4342.20       4384.38        80.28 o                         
   3  10   3       2953.85       3167.03        59.24 o                         
   4  10   3        551.66        592.36        26.93 o                         
   5  10   3       1695.83       1560.50        77.73 o                         
   6  10   3       1525.41       1095.99        55.72 o                         
   7  10   3        527.55        506.65        37.91 o                         
  -5  11   3       1160.51       1145.17        34.42 o                         
  -4  11   3       2074.93       2088.88        53.19 o                         
  -3  11   3       3042.76       3070.53        72.94 o                         
  -2  11   3         47.85         23.99         6.01 o                         
  -1  11   3       1957.99       2020.52        38.61 o                         
   0  11   3       6491.30       6878.70       121.24 o                         
   1  11   3        932.92        921.06        19.47 o                         
   2  11   3        996.98       1052.85        25.49 o                         
   3  11   3       5913.57       6033.78       117.57 o                         
   4  11   3       3363.30       3612.79        76.22 o                         
   5  11   3        913.33        816.65        37.36 o                         
   6  11   3        740.78        562.17        60.65 o                         
  -4  12   3        119.19         91.41         9.62 o                         
  -3  12   3       1657.05       1661.69        44.60 o                         
  -2  12   3       6168.10       6140.28       126.99 o                         
  -1  12   3       1704.88       1676.13        40.33 o                         
   0  12   3        169.74        190.03        10.99 o                         
   1  12   3       2725.13       2763.85        51.97 o                         
   2  12   3       2172.08       2162.53        44.28 o                         
   3  12   3        550.23        484.74        24.33 o                         
   4  12   3       1287.58       1366.45        74.10 o                         
   5  12   3       2985.27       2887.42        94.64 o                         
   6  12   3       1102.78        852.29        60.46 o                         
  -3  13   3        374.85        394.96        43.26 o                         
  -2  13   3        373.01        380.45        21.58 o                         
  -1  13   3       1829.38       1920.16        44.93 o                         
   0  13   3       1309.49       1270.78        30.46 o                         
   1  13   3         30.15         19.91         7.21 o                         
   2  13   3        401.37        438.03        40.70 o                         
   3  13   3       2001.18       1905.27        68.06 o                         
   4  13   3        490.38        368.14        52.21 o                         
   5  13   3         49.87        -14.50        30.89 o                         
  -1  14   3          6.36         -5.04        16.05 o                         
   0  14   3       2621.67       2557.96        70.91 o                         
   1  14   3       3593.65       3494.69       120.71 o                         
   2  14   3       1486.73       1585.08        90.02 o                         
   3  14   3         24.54         -9.42        18.85 o                         
  -3 -11   4       3124.86       2972.17        69.53 o                         
  -2 -11   4        523.24        526.41        29.41 o                         
  -1 -11   4        848.64        816.27        30.30 o                         
   0 -11   4       3602.70       3567.11        77.77 o                         
   1 -11   4       2169.55       2096.18        50.61 o                         
   2 -11   4         57.68         43.59         8.67 o                         
  -4 -10   4         26.93         45.54        19.88 o                         
  -3 -10   4        478.89        489.36        33.99 o                         
  -2 -10   4       1885.98       1930.28        46.22 o                         
  -1 -10   4        699.25        743.17        25.00 o                         
   0 -10   4        397.15        370.52        18.97 o                         
   1 -10   4       2582.35       2627.57        53.83 o                         
   2 -10   4       2792.39       2765.35        63.34 o                         
   3 -10   4         82.15         52.55        11.01 o                         
   4 -10   4        687.84        705.56        30.97 o                         
  -5  -9   4       2723.27       2906.50        78.83 o                         
  -4  -9   4       4059.99       4142.09        81.65 o                         
  -3  -9   4        812.85        843.30        25.05 o                         
  -2  -9   4       1225.40       1220.04        27.69 o                         
  -1  -9   4       3367.47       3549.75        63.76 o                         
   0  -9   4       5446.26       5495.16       106.39 o                         
   1  -9   4        537.84        479.24        17.42 o                         
   2  -9   4        775.51        758.05        18.34 o                         
   3  -9   4       3608.46       3558.00        75.43 o                         
   4  -9   4       1569.75       1513.46        43.72 o                         
   5  -9   4          1.26         -1.75         6.30 o                         
  -6  -8   4       2578.57       2362.78       177.18 o                         
  -5  -8   4        529.86        433.10        35.15 o                         
  -4  -8   4        411.38        400.98        21.11 o                         
  -3  -8   4       3463.67       3564.80        64.76 o                         
  -2  -8   4       1712.81       1861.96        37.34 o                         
  -1  -8   4        288.56        318.73        13.94 o                         
   0  -8   4       1580.06       1612.36        33.62 o                         
   1  -8   4       3526.38       3505.84        61.81 o                         
   2  -8   4       3139.38       3087.93        54.01 o                         
   3  -8   4        150.10        124.54        11.06 o                         
   4  -8   4       3576.23       3651.76        77.39 o                         
   5  -8   4       2669.77       2645.52        64.96 o                         
   6  -8   4         86.47         59.36        12.34 o                         
  -6  -7   4       1591.78       1321.45        47.57 o                         
  -5  -7   4       4197.40       4364.67       143.93 o                         
  -4  -7   4       2584.53       2668.12        52.25 o                         
  -3  -7   4         48.09         20.47         4.29 o                         
  -2  -7   4       2829.90       2940.41        54.60 o                         
  -1  -7   4       3866.57       3908.66        67.93 o                         
   0  -7   4        647.52        657.11        15.45 o                         
   1  -7   4       1010.38       1021.75        23.01 o                         
   2  -7   4       2160.99       2170.30        38.78 o                         
   3  -7   4       8514.37       8494.76       158.40 o                         
   4  -7   4        937.39        912.10        22.39 o                         
   5  -7   4        572.21        549.94        20.06 o                         
   6  -7   4       3009.30       3088.63        80.06 o                         
  -7  -6   4       1429.09       1563.44        59.94 o                         
  -6  -6   4       2174.56       2103.28        85.77 o                         
  -5  -6   4         26.16          2.93         8.86 o                         
  -4  -6   4       2990.00       3073.68        68.12 o                         
  -3  -6   4       4445.78       4788.58        84.35 o                         
  -2  -6   4       1350.39       1434.28        28.63 o                         
  -1  -6   4        379.80        429.74        12.66 o                         
   0  -6   4       2167.25       2160.10        36.95 o                         
   1  -6   4       2709.05       2815.46        49.41 o                         
   2  -6   4         12.38          3.62         3.41 o                         
   3  -6   4       2094.35       2086.85        39.91 o                         
   4  -6   4       3504.34       3504.18        68.52 o                         
   5  -6   4       1102.58       1144.26        27.53 o                         
   6  -6   4        118.69         69.21        12.87 o                         
   7  -6   4       3054.28       3189.42        74.78 o                         
  -7  -5   4       1193.08        965.52        52.75 o                         
  -6  -5   4       2451.33       2295.68        81.96 o                         
  -5  -5   4       5031.91       4982.42       117.98 o                         
  -4  -5   4        115.89         70.05        10.34 o                         
  -3  -5   4       5197.97       5626.60       111.99 o                         
  -2  -5   4      12756.43      12838.20       233.75 o                         
  -1  -5   4       7930.67       8307.87       145.43 o                         
   0  -5   4          5.56          5.31         2.86 o                         
   1  -5   4       6577.94       6449.10       102.22 o                         
   2  -5   4      12614.58      12277.11       201.05 o                         
   3  -5   4       5473.53       5733.72       107.34 o                         
   4  -5   4        341.34        340.11        12.58 o                         
   5  -5   4       3071.37       3137.23        58.35 o                         
   6  -5   4       5150.03       5219.16        87.56 o                         
   7  -5   4        880.43        929.22        34.66 o                         
  -8  -4   4       3915.80       4380.10       163.35 o                         
  -7  -4   4       2823.44       2992.28       101.31 o                         
  -6  -4   4        657.81        390.29        27.70 o                         
  -5  -4   4       1495.50       1460.31        39.69 o                         
  -4  -4   4       7435.28       7731.17       210.78 o                         
  -3  -4   4       4446.31       4780.31        91.78 o                         
  -2  -4   4         73.07         99.05         8.87 o                         
  -1  -4   4       4164.80       4144.66        70.06 o                         
   0  -4   4       3939.80       3624.28        64.12 o                         
   1  -4   4       1076.72        998.23        18.37 o                         
   2  -4   4       5547.99       5583.52       103.65 o                         
   3  -4   4       4220.84       4232.00        75.14 o                         
   4  -4   4       1461.42       1555.07        28.91 o                         
   5  -4   4        127.58         83.04         7.77 o                         
   6  -4   4       1905.20       1996.79        39.49 o                         
   7  -4   4       5502.96       5289.18       116.04 o                         
   8  -4   4       1281.28       1265.81        54.60 o                         
  -8  -3   4         10.36         41.44        14.27 o                         
  -7  -3   4       1380.51       1512.14        95.56 o                         
  -6  -3   4       2324.41       2304.04        60.38 o                         
  -5  -3   4        969.23        693.30        54.28 o                         
  -4  -3   4        598.18        572.86        20.77 o                         
  -3  -3   4       8631.60       8825.36       167.98 o                         
  -2  -3   4      10157.81      10084.80       185.22 o                         
  -1  -3   4        215.90        181.14         7.64 o                         
   0  -3   4       4729.41       4654.09        76.87 o                         
   1  -3   4      15291.76      14640.41       266.05 o                         
   2  -3   4       9071.76       8899.77       145.65 o                         
   3  -3   4         25.99          6.99         2.92 o                         
   4  -3   4       3435.03       3547.74        63.58 o                         
   5  -3   4       3488.67       3484.47        58.82 o                         
   6  -3   4        990.69       1131.90        28.14 o                         
   7  -3   4         49.60         15.73         7.09 o                         
   8  -3   4       2290.37       2309.11        89.24 o                         
  -8  -2   4       4136.42       4153.86       126.75 o                         
  -7  -2   4       1044.35       1128.73        53.50 o                         
  -6  -2   4        283.34        301.69        29.62 o                         
  -5  -2   4       6138.62       6189.29       128.50 o                         
  -4  -2   4       7557.61       7505.25       248.12 o                         
  -3  -2   4       1584.24       1743.93        50.01 o                         
  -2  -2   4       2588.39       2517.20        68.86 o                         
  -1  -2   4      10321.08       9241.27       213.51 o                         
   0  -2   4       9107.38       9107.36       192.43 o                         
   1  -2   4        860.23        832.90        14.63 o                         
   2  -2   4       7197.91       6848.23       118.32 o                         
   3  -2   4       5903.82       5424.21        89.58 o                         
   4  -2   4       4313.03       4348.88        70.28 o                         
   5  -2   4        954.88       1032.05        21.67 o                         
   6  -2   4       3285.66       3445.99        64.53 o                         
   7  -2   4       2262.45       2242.71        48.88 o                         
   8  -2   4         16.75         -8.92        12.39 o                         
  -8  -1   4        146.89        216.32        44.15 o                         
  -7  -1   4       4020.54       4096.09        82.35 o                         
  -6  -1   4       3024.33       3145.13        72.53 o                         
  -5  -1   4        380.64        438.23        19.73 o                         
  -4  -1   4       4076.54       4223.54        89.08 o                         
  -3  -1   4      14940.39      15129.62       575.08 o                         
  -2  -1   4       3985.19       4305.22       107.21 o                         
  -1  -1   4         42.53         18.37         3.51 o                         
   1  -1   4      15697.63      14365.02       738.10 o                         
   2  -1   4        221.73        177.54         6.24 o                         
   3  -1   4       5167.14       4815.43        79.47 o                         
   4  -1   4      11692.32      11490.05       189.15 o                         
   5  -1   4       8692.58       9144.75       168.39 o                         
   6  -1   4        444.36        454.08        16.46 o                         
   7  -1   4       2450.32       2598.61        49.64 o                         
   8  -1   4       5655.49       5505.09       137.69 o                         
   9  -1   4       1082.52       1104.27        65.97 o                         
  -8   0   4       1829.78       1787.12        75.51 o                         
  -7   0   4          1.13         -0.42         6.69 o                         
  -6   0   4       1587.02       1629.70        45.52 o                         
  -5   0   4      11877.59      12048.05       230.71 o                         
  -4   0   4       7253.28       7527.71       168.10 o                         
  -3   0   4        174.52        169.91        15.54 o                         
  -2   0   4      12297.08      12522.16       293.68 o                         
   0   0   4       4756.63       4468.62        81.94 o                         
   1   0   4       3765.32       3951.19       101.82 o                         
   2   0   4      11066.44      10740.42       225.20 o                         
   3   0   4       8989.75       8968.59       154.71 o                         
   4   0   4          2.22          4.56         1.64 o                         
   5   0   4       3432.74       3513.39        69.01 o                         
   6   0   4       5347.99       5478.24        93.96 o                         
   7   0   4        407.50        366.73        24.95 o                         
   8   0   4       1151.58       1251.85        39.92 o                         
   9   0   4       2558.09       2592.92        95.03 o                         
  -8   1   4       1369.16       1293.06        77.00 o                         
  -7   1   4       3260.29       3260.08        79.22 o                         
  -6   1   4        472.04        501.14        22.07 o                         
  -5   1   4        300.31        321.86        12.73 o                         
  -4   1   4       8961.51       9415.37       186.41 o                         
  -3   1   4       7610.48       7803.47       159.22 o                         
  -2   1   4        382.40        428.44        12.61 o                         
   0   1   4      10141.08       9778.92       502.00 o                         
   1   1   4       1228.05       1062.42        17.75 o                         
   2   1   4       1665.80       1612.37        28.37 o                         
   3   1   4      20780.55      21939.02       806.17 o                         
   4   1   4      13685.57      14106.10       231.13 o                         
   5   1   4       2645.14       2682.04        50.63 o                         
   6   1   4       1823.40       1745.65        52.61 o                         
   7   1   4       6815.17       6683.53       250.00 o                         
   8   1   4       3841.33       3623.34       128.55 o                         
   9   1   4         53.36         35.21        12.45 o                         
  -8   2   4        261.13        208.39        38.05 o                         
  -7   2   4       1007.30       1016.60        25.07 o                         
  -6   2   4       8749.94       9068.01       154.30 o                         
  -5   2   4       5388.35       5720.88       117.30 o                         
  -4   2   4        124.37         83.86         6.69 o                         
  -3   2   4       1174.41       1096.17        36.06 o                         
  -2   2   4      30669.02      37500.87      2570.22 o                         
  -1   2   4      12979.14       9385.28       495.30 o                         
   0   2   4         67.70        111.30         3.86 o                         
   1   2   4       1299.21       1106.66        22.06 o                         
   2   2   4       4914.74       4502.86       104.61 o                         
   3   2   4       3266.98       3192.24        65.15 o                         
   4   2   4       1134.21       1073.38        23.71 o                         
   5   2   4       5838.81       6062.48       129.10 o                         
   6   2   4       2374.59       2180.12        95.26 o                         
   7   2   4         62.49         21.73        10.15 o                         
   8   2   4       1521.05        820.37        45.87 o                         
   9   2   4       3438.32       1939.84       144.78 o                         
  -8   3   4       3954.34       4006.41       107.00 o                         
  -7   3   4       1758.77       1781.96        44.78 o                         
  -6   3   4        332.46        334.38        16.51 o                         
  -5   3   4        606.09        606.40        20.29 o                         
  -4   3   4       6349.92       6611.43       136.31 o                         
  -3   3   4        543.90        477.45        12.57 o                         
  -2   3   4        961.80        883.81        23.98 o                         
  -1   3   4      14958.02      15176.78       679.71 o                         
   0   3   4      11415.41      11951.21       740.00 o                         
   1   3   4       7380.42       7855.79       232.84 o                         
   2   3   4      12641.86      12123.77       359.63 o                         
   3   3   4      16038.75      14523.45       372.48 o                         
   4   3   4      10416.83      10183.27       234.02 o                         
   5   3   4         36.36         17.92         7.99 o                         
   6   3   4       6059.38       4915.00       221.76 o                         
   7   3   4       6534.56       4189.26       247.65 o                         
   8   3   4       2043.63       1576.95       165.52 o                         
   9   3   4        271.33        170.95        43.75 o                         
  -8   4   4        957.31        884.44        45.20 o                         
  -7   4   4       4916.76       5038.65       162.20 o                         
  -6   4   4       7881.93       8277.01       192.08 o                         
  -5   4   4        366.11        395.10        13.75 o                         
  -4   4   4        963.27        990.62        21.22 o                         
  -3   4   4      10878.98      10450.51       166.59 o                         
  -2   4   4      10687.32      10160.56       176.60 o                         
  -1   4   4        274.15        350.56        10.31 o                         
   0   4   4       4866.49       4900.47        95.41 o                         
   1   4   4      16895.77      13068.26       671.16 o                         
   2   4   4       9331.51       9099.32       242.57 o                         
   3   4   4        256.71        161.49        13.63 o                         
   4   4   4       9211.77      10369.24       170.74 o                         
   5   4   4       4673.85       5253.12       113.94 o                         
   6   4   4        632.35        684.45        20.13 o                         
   7   4   4        598.17        593.64        23.68 o                         
   8   4   4       3613.83       3684.49       130.12 o                         
   9   4   4       1525.15       1573.56        89.86 o                         
  -7   5   4        113.21        114.85        14.71 o                         
  -6   5   4       1625.58       1666.15        32.04 o                         
  -5   5   4       4792.03       4915.84        82.00 o                         
  -4   5   4       6333.37       6422.70       104.90 o                         
  -3   5   4        165.64        155.00         6.63 o                         
  -2   5   4       3384.53       3074.12        52.85 o                         
  -1   5   4       7930.47       7949.36       131.07 o                         
   0   5   4       1720.26       1608.21        31.02 o                         
   1   5   4       1167.92       1199.80        19.11 o                         
   2   5   4      19091.31      17985.47      2528.75 o                         
   3   5   4       5738.00       4911.14       209.01 o                         
   4   5   4         72.34        145.61        11.65 o                         
   5   5   4       5745.53       6787.28       122.15 o                         
   6   5   4       4838.51       5309.02        95.12 o                         
   7   5   4       2892.94       3265.14        59.55 o                         
   8   5   4         29.18         21.44         6.40 o                         
   9   5   4       2800.63       3177.04        74.69 o                         
  -7   6   4       5419.58       5511.27       123.73 o                         
  -6   6   4       1231.46       1228.70        25.93 o                         
  -5   6   4       2079.90       2189.67        39.99 o                         
  -4   6   4       3453.75       3517.83        58.55 o                         
  -3   6   4      16962.43      16853.62       277.03 o                         
  -2   6   4       1488.69       1500.82        29.36 o                         
  -1   6   4       2039.04       1971.90        37.35 o                         
   0   6   4      10926.24      10249.77       199.48 o                         
   1   6   4       5402.52       5150.65        77.77 o                         
   2   6   4       4439.75       4591.80        69.45 o                         
   3   6   4       6238.93       6509.42       151.26 o                         
   4   6   4      11182.99       7284.79       308.63 o                         
   5   6   4       2479.53       2669.74        43.41 o                         
   6   6   4        349.26        381.89        15.31 o                         
   7   6   4       1117.41       1191.70        35.78 o                         
   8   6   4       1795.76       1951.04        46.00 o                         
   9   6   4        292.01        254.80        21.59 o                         
  -7   7   4        191.58        185.25        20.01 o                         
  -6   7   4       2361.55       2404.90        47.82 o                         
  -5   7   4       3766.35       3806.57        71.56 o                         
  -4   7   4         28.43         27.17         3.62 o                         
  -3   7   4       2088.57       2205.29        40.03 o                         
  -2   7   4       4961.78       5033.64        89.43 o                         
  -1   7   4       5901.83       5975.50       117.54 o                         
   0   7   4       1255.73       1203.89        24.67 o                         
   1   7   4       5957.61       5756.16        87.12 o                         
   2   7   4       3097.99       3081.21        52.49 o                         
   3   7   4        345.85        395.15        11.63 o                         
   4   7   4       1233.61        719.10        26.93 o                         
   5   7   4       8213.41       8110.73       179.04 o                         
   6   7   4       4149.45       4495.32       108.23 o                         
   7   7   4        412.16        408.48        16.64 o                         
   8   7   4       1010.44       1158.30        36.85 o                         
  -6   8   4         19.06          9.51         5.73 o                         
  -5   8   4       4091.48       4145.14        73.33 o                         
  -4   8   4       9035.37       9091.38       162.09 o                         
  -3   8   4       5743.97       5749.79       102.60 o                         
  -2   8   4        195.83        207.85         9.51 o                         
  -1   8   4       9926.92       9888.37       181.92 o                         
   0   8   4      19011.95      19469.28       408.73 o                         
   1   8   4       3195.10       3256.03        50.74 o                         
   2   8   4        498.74        546.99        12.57 o                         
   3   8   4      10321.94      10591.75       230.26 o                         
   4   8   4       2547.69       2321.62        67.28 o                         
   5   8   4       1315.40        872.26        35.39 o                         
   6   8   4       1478.89       1614.61        36.49 o                         
   7   8   4       4469.80       4674.52       109.11 o                         
   8   8   4       1324.61       1418.21        43.53 o                         
  -6   9   4       2864.27       2871.69        60.89 o                         
  -5   9   4       1795.93       1883.32        46.04 o                         
  -4   9   4        256.89        249.93        10.37 o                         
  -3   9   4       2149.94       2131.71        42.61 o                         
  -2   9   4       5814.31       5740.13       110.61 o                         
  -1   9   4        328.03        346.45        10.83 o                         
   0   9   4       3372.45       3510.01        67.04 o                         
   1   9   4       7688.27       7652.83       126.43 o                         
   2   9   4       2142.83       2237.52        38.32 o                         
   3   9   4        149.61        151.27         8.95 o                         
   4   9   4       4646.73       4789.37        97.16 o                         
   5   9   4       5560.14       5029.71       272.89 o                         
   6   9   4        656.76        655.74        25.94 o                         
   7   9   4        305.05        320.77        19.40 o                         
   8   9   4       3891.91       4143.68       105.28 o                         
  -5  10   4       4291.93       4416.20        96.27 o                         
  -4  10   4       2090.19       2139.45        51.08 o                         
  -3  10   4         81.98         67.79         5.65 o                         
  -2  10   4       3647.29       3665.95        68.99 o                         
  -1  10   4      10163.39      10363.61       173.20 o                         
   0  10   4       3351.93       3315.35        64.07 o                         
   1  10   4        375.25        401.24        11.03 o                         
   2  10   4       4992.54       5037.05        85.90 o                         
   3  10   4       6141.60       6341.10       106.81 o                         
   4  10   4       1275.75       1364.74        29.21 o                         
   5  10   4        151.80         52.29        11.76 o                         
   6  10   4       2746.72       2212.81        56.46 o                         
   7  10   4       1028.23       1119.10        51.94 o                         
  -5  11   4         21.10         25.03         7.54 o                         
  -4  11   4       1906.25       1938.69        50.10 o                         
  -3  11   4       4103.02       4170.63        96.14 o                         
  -2  11   4       3061.94       3177.33        61.34 o                         
  -1  11   4         15.78         10.99         4.88 o                         
   0  11   4       4407.63       4551.75        87.03 o                         
   1  11   4       4725.20       4763.64        85.05 o                         
   2  11   4        123.16        159.24        10.77 o                         
   3  11   4        810.70        788.02        21.72 o                         
   4  11   4       6031.35       6320.67       119.56 o                         
   5  11   4       1700.32       1600.42        42.63 o                         
   6  11   4        130.13         84.90        27.58 o                         
   7  11   4       1395.62       1374.72        60.91 o                         
  -4  12   4         48.89         39.19         8.02 o                         
  -3  12   4        932.69        927.45        29.47 o                         
  -2  12   4       3864.65       3870.28        82.75 o                         
  -1  12   4       3711.41       3567.78        83.45 o                         
   0  12   4        314.26        317.90        13.56 o                         
   1  12   4       2491.56       2544.42        47.53 o                         
   2  12   4       5756.12       5881.95       101.06 o                         
   3  12   4       4124.88       4311.15        79.78 o                         
   4  12   4          5.32         24.46        15.04 o                         
   5  12   4       3542.93       3155.24       129.12 o                         
   6  12   4       4016.51       2710.37       124.58 o                         
  -3  13   4       1409.25       1408.69        44.75 o                         
  -2  13   4         94.98         68.04         7.14 o                         
  -1  13   4        471.75        507.10        18.19 o                         
   0  13   4       3420.07       3321.41        68.78 o                         
   1  13   4        883.09        908.35        23.55 o                         
   2  13   4         65.34        116.27        24.91 o                         
   3  13   4       1824.76       1728.88        73.08 o                         
   4  13   4       2591.54       2748.17       100.95 o                         
   5  13   4         67.01         78.48        22.73 o                         
  -1  14   4        700.17        701.04        25.19 o                         
   0  14   4        209.14        219.00        16.29 o                         
   1  14   4       3497.70       3478.81       105.62 o                         
   2  14   4       3761.15       3866.67       181.99 o                         
   3  14   4        396.87        241.66        45.54 o                         
  -1 -11   5        272.22        239.69        22.77 o                         
   0 -11   5       1961.36       1903.74        46.93 o                         
   1 -11   5       2037.93       1926.80        47.60 o                         
  -3 -10   5        166.92         88.89        17.85 o                         
  -2 -10   5       1891.01       1944.59        49.61 o                         
  -1 -10   5       2218.35       2248.82        52.62 o                         
   0 -10   5         92.21         63.77         9.43 o                         
   1 -10   5       1758.35       1695.01        37.82 o                         
   2 -10   5       1405.40       1424.04        36.77 o                         
   3 -10   5        921.41        878.04        32.89 o                         
  -5  -9   5       1118.88       1174.06        52.93 o                         
  -4  -9   5       3069.73       3127.51        71.93 o                         
  -3  -9   5       2066.84       2018.26        48.84 o                         
  -2  -9   5          1.96         -0.96         6.65 o                         
  -1  -9   5       2278.77       2360.71        51.23 o                         
   0  -9   5       4875.95       4898.88        90.14 o                         
   1  -9   5       2444.44       2450.37        52.24 o                         
   2  -9   5        276.94        269.84        14.71 o                         
   3  -9   5       2772.34       2717.99        65.64 o                         
   4  -9   5       2986.54       2877.62        74.17 o                         
  -5  -8   5       2752.45       2794.09        76.71 o                         
  -4  -8   5        199.21         99.42        11.50 o                         
  -3  -8   5       2325.00       2387.59        45.58 o                         
  -2  -8   5       4137.56       4155.92        76.36 o                         
  -1  -8   5       2085.33       2168.06        40.93 o                         
   0  -8   5         67.20         62.56         7.28 o                         
   1  -8   5       3172.63       3100.14        55.85 o                         
   2  -8   5       3164.59       2969.47        52.22 o                         
   3  -8   5        666.54        621.59        19.41 o                         
   4  -8   5       1085.58       1135.68        34.15 o                         
   5  -8   5       1949.51       2025.09        52.32 o                         
  -6  -7   5         69.31         13.98        13.19 o                         
  -5  -7   5       1555.41       1708.98        51.29 o                         
  -4  -7   5       3451.77       3393.06        61.17 o                         
  -3  -7   5        534.30        545.84        15.80 o                         
  -2  -7   5       2354.97       2348.38        45.21 o                         
  -1  -7   5       7052.21       7292.28       122.69 o                         
   0  -7   5       4270.08       4420.83        80.66 o                         
   1  -7   5          3.90         -5.25         5.25 o                         
   2  -7   5       5360.75       5224.17        99.03 o                         
   3  -7   5       9399.74       9191.58       160.92 o                         
   4  -7   5       3170.96       3186.57        59.93 o                         
   5  -7   5         38.67         16.20         8.63 o                         
   6  -7   5       1325.75       1360.61        42.38 o                         
  -6  -6   5       2603.96       2469.23       120.36 o                         
  -5  -6   5       1399.87       1318.23        58.03 o                         
  -4  -6   5        343.91        374.71        17.37 o                         
  -3  -6   5       6058.26       6255.75       146.83 o                         
  -2  -6   5       6080.41       6427.78       113.03 o                         
  -1  -6   5        396.94        360.30        12.43 o                         
   0  -6   5       2638.40       2734.92        50.45 o                         
   1  -6   5       3926.81       3959.97        64.77 o                         
   2  -6   5       2124.08       2168.11        38.91 o                         
   3  -6   5        403.84        376.41        14.41 o                         
   4  -6   5       4002.42       4027.87        78.21 o                         
   5  -6   5       2291.97       2272.84        44.91 o                         
   6  -6   5         10.99          3.78         5.29 o                         
   7  -6   5        738.37        799.75        29.90 o                         
  -7  -5   5        147.80        154.51       105.32 o                         
  -6  -5   5        837.53        647.57        42.08 o                         
  -5  -5   5       5248.13       5025.07       186.37 o                         
  -4  -5   5       2968.84       3080.65        87.08 o                         
  -3  -5   5         75.09         44.65         7.39 o                         
  -2  -5   5       7529.00       7792.44       135.15 o                         
  -1  -5   5       9865.16       9730.81       168.98 o                         
   0  -5   5       1806.84       1863.34        35.29 o                         
   1  -5   5       2725.68       2644.52        45.90 o                         
   2  -5   5      11056.59      10994.32       180.46 o                         
   3  -5   5       5659.22       5728.92       101.03 o                         
   4  -5   5        570.53        575.45        16.35 o                         
   5  -5   5       1533.53       1619.60        31.47 o                         
   6  -5   5       6235.49       6749.96       148.53 o                         
   7  -5   5       2892.95       3017.81        70.56 o                         
  -7  -4   5       3759.64       3326.69        99.17 o                         
  -6  -4   5        928.71        736.29        34.45 o                         
  -5  -4   5         66.95         30.00        12.57 o                         
  -4  -4   5       4506.90       4675.40       130.50 o                         
  -3  -4   5      10176.58      10756.10       178.59 o                         
  -2  -4   5       2287.35       2354.46        41.27 o                         
  -1  -4   5       1322.46       1320.05        27.50 o                         
   0  -4   5       7406.22       7073.23       130.58 o                         
   1  -4   5       8546.41       8517.55       133.80 o                         
   2  -4   5         17.91          8.73         2.90 o                         
   3  -4   5       4817.94       4776.45        80.36 o                         
   4  -4   5       4054.40       4021.74        68.46 o                         
   5  -4   5       2428.00       2500.18        47.47 o                         
   6  -4   5         12.99          6.74         4.14 o                         
   7  -4   5       2256.23       2452.88        59.69 o                         
   8  -4   5       3361.40       3080.06       150.76 o                         
  -7  -3   5        563.26        439.02        51.06 o                         
  -6  -3   5       1007.22        760.30        45.76 o                         
  -5  -3   5       2319.70       2166.66        69.72 o                         
  -4  -3   5          5.72          5.95         6.40 o                         
  -3  -3   5       2256.54       2436.65        66.38 o                         
  -2  -3   5      10394.68      10243.01       265.87 o                         
  -1  -3   5       1730.19       1834.22        46.31 o                         
   0  -3   5        177.70        197.85         7.69 o                         
   1  -3   5       7978.76       7794.89       122.19 o                         
   2  -3   5      10294.40      10162.87       158.97 o                         
   3  -3   5       1879.90       1973.74        36.69 o                         
   4  -3   5       1418.32       1336.21        25.31 o                         
   5  -3   5       6784.70       6955.83       110.97 o                         
   6  -3   5       6121.83       6210.73       101.62 o                         
   7  -3   5        595.20        637.62        24.38 o                         
   8  -3   5       1688.26       1758.62        82.84 o                         
  -8  -2   5       3689.15       3855.89       157.09 o                         
  -7  -2   5       6024.97       6366.53       229.72 o                         
  -6  -2   5        826.83        737.91        31.89 o                         
  -5  -2   5       2926.92       2850.54        75.57 o                         
  -4  -2   5      10122.96      10261.48       224.58 o                         
  -3  -2   5       7044.47       7204.61       194.94 o                         
  -2  -2   5        551.15        611.73        20.98 o                         
  -1  -2   5      12113.83      11851.89       306.85 o                         
   0  -2   5      11327.14      10702.45       275.28 o                         
   1  -2   5       6234.21       6093.28        91.42 o                         
   2  -2   5        555.06        441.68        10.81 o                         
   3  -2   5       8809.09       8537.79       147.59 o                         
   4  -2   5       6999.28       7222.66       114.48 o                         
   5  -2   5        130.76        138.81         9.93 o                         
   6  -2   5       1638.81       1665.63        34.28 o                         
   7  -2   5       3710.50       3669.72        77.93 o                         
   8  -2   5       1090.06       1008.30        88.31 o                         
  -8  -1   5        164.34         67.17        15.69 o                         
  -7  -1   5        814.16        888.14        47.38 o                         
  -6  -1   5       6629.21       6578.58       161.21 o                         
  -5  -1   5       1243.21       1340.85        32.32 o                         
  -4  -1   5       1040.91       1092.86        43.48 o                         
  -3  -1   5       2260.72       2020.58       134.55 o                         
  -2  -1   5       4518.23       4620.56       113.29 o                         
  -1  -1   5        224.95        183.93         8.14 o                         
   0  -1   5       6982.98       6713.23       141.25 o                         
   1  -1   5      18042.12      16591.99      1755.00 o                         
   2  -1   5       3232.64       3088.33        57.21 o                         
   3  -1   5         61.73         26.90         3.21 o                         
   4  -1   5      11123.44      11097.82       174.18 o                         
   5  -1   5      10259.62      10481.46       172.06 o                         
   6  -1   5       2065.81       2196.95        46.11 o                         
   7  -1   5        807.04        782.44        23.68 o                         
   8  -1   5       3323.15       3362.25       147.44 o                         
   9  -1   5       2848.68       2681.78       328.05 o                         
  -8   0   5       4365.44       4482.05       122.47 o                         
  -7   0   5        449.93        379.19        31.89 o                         
  -6   0   5       5425.14       5666.92       122.16 o                         
  -5   0   5       7391.50       7489.08       170.88 o                         
  -4   0   5      13066.60      13316.18       291.20 o                         
  -3   0   5        156.59        181.13        17.36 o                         
  -2   0   5       4386.91       4478.32        93.38 o                         
  -1   0   5      15957.10      15269.27       554.30 o                         
   0   0   5       5432.66       5251.39        96.35 o                         
   1   0   5       1392.12       1494.31        32.06 o                         
   2   0   5      11189.00      10722.41       194.89 o                         
   3   0   5      11449.72      11010.14       200.29 o                         
   4   0   5       3251.07       3228.12        58.63 o                         
   5   0   5         99.23         93.16         8.35 o                         
   6   0   5       3624.44       3726.48        68.81 o                         
   7   0   5       2424.44       2477.06        74.19 o                         
   8   0   5          7.98         -2.02         7.38 o                         
   9   0   5        646.46        740.37        52.95 o                         
  -8   1   5        865.75        795.55        47.51 o                         
  -7   1   5       3810.11       3812.69        83.10 o                         
  -6   1   5       3751.44       3754.71        91.44 o                         
  -5   1   5       1635.97       1658.76        36.67 o                         
  -4   1   5       5592.33       5861.77       124.05 o                         
  -3   1   5       9561.07       9667.48       195.81 o                         
  -2   1   5       4209.04       4453.66        86.34 o                         
  -1   1   5       6042.72       6228.25       114.87 o                         
   1   1   5       1276.77       1293.98        22.71 o                         
   2   1   5         86.58        100.23         5.67 o                         
   3   1   5       9924.92       9430.81       161.66 o                         
   4   1   5      18272.61      18220.23       332.65 o                         
   5   1   5       3748.33       3934.15        67.06 o                         
   6   1   5         14.56         13.97         4.61 o                         
   7   1   5       4183.71       4325.04       106.98 o                         
   8   1   5       5060.26       4853.48       199.32 o                         
   9   1   5       1574.03       1186.40        50.08 o                         
  -8   2   5       2280.66       2375.46        81.52 o                         
  -7   2   5        278.73        235.29        16.25 o                         
  -6   2   5       3404.05       3549.49        74.68 o                         
  -5   2   5       4967.06       5286.24       109.55 o                         
  -4   2   5       2009.90       2124.12        62.82 o                         
  -3   2   5       1662.91       1735.57        59.58 o                         
  -2   2   5      13449.75      12925.24       391.24 o                         
   0   2   5        124.37         90.72         4.48 o                         
   1   2   5       1371.04       1381.90        27.56 o                         
   2   2   5      22908.67      29881.20      2945.39 o                         
   3   2   5       3685.69       3846.94        70.75 o                         
   4   2   5         41.73         21.21         4.22 o                         
   5   2   5       6806.97       7104.57       130.45 o                         
   6   2   5       5118.29       5247.19       113.37 o                         
   7   2   5       1390.03       1323.11        49.55 o                         
   8   2   5         33.04         12.68         9.27 o                         
   9   2   5       2217.74       1420.82        88.85 o                         
  -8   3   5       2411.98       2340.55        95.09 o                         
  -7   3   5       4958.68       5080.89       167.76 o                         
  -6   3   5       1048.31       1134.38        32.87 o                         
  -5   3   5       2635.39       2733.03        57.31 o                         
  -4   3   5       1920.31       2063.04        69.67 o                         
  -3   3   5       9588.86       9835.65       268.78 o                         
  -2   3   5        892.10        983.13        27.40 o                         
  -1   3   5      12019.50      12214.25       666.55 o                         
   0   3   5      16573.46      18112.93      1039.05 o                         
   1   3   5        935.68        756.02        15.62 o                         
   2   3   5         14.43         16.12         1.87 o                         
   3   3   5      12068.45      11720.00       258.53 o                         
   4   3   5       7731.44       7113.34       280.31 o                         
   5   3   5         20.41         19.90         5.35 o                         
   6   3   5       2711.27       2505.76        96.35 o                         
   7   3   5       4685.46       3479.21       117.01 o                         
   8   3   5       3606.89       2791.15       138.49 o                         
   9   3   5         40.71         60.53        58.64 o                         
  -8   4   5          4.56         -6.92        30.67 o                         
  -7   4   5       2824.24       2825.54        89.28 o                         
  -6   4   5       6840.24       7218.85       203.08 o                         
  -5   4   5       2361.27       2543.40        54.01 o                         
  -4   4   5       1570.39       1577.48        32.82 o                         
  -3   4   5      11876.64      11738.68       256.14 o                         
  -2   4   5      21761.97      22969.51      1009.41 o                         
  -1   4   5       7090.77       6777.06       159.42 o                         
   0   4   5       5641.03       5462.87       125.74 o                         
   1   4   5      41117.94      64065.24      3381.65 o                         
   2   4   5      12523.33      12177.14       291.86 o                         
   3   4   5         69.53         31.84         5.41 o                         
   4   4   5       2924.10       3330.48        76.79 o                         
   5   4   5      11790.93      12726.13       330.40 o                         
   6   4   5       1421.82       1534.64        31.96 o                         
   7   4   5         30.74         12.24         6.27 o                         
   8   4   5       2067.10       2117.30        48.24 o                         
   9   4   5       2974.09       2862.24        75.72 o                         
  -7   5   5       3093.68       3332.12       107.03 o                         
  -6   5   5          8.90         13.65         5.20 o                         
  -5   5   5       2855.66       2990.67        52.42 o                         
  -4   5   5       5453.33       5570.88        91.87 o                         
  -3   5   5       2497.74       2464.02        43.65 o                         
  -2   5   5        941.71        990.35        19.99 o                         
  -1   5   5       5413.76       5285.05       106.01 o                         
   0   5   5       7689.53       7680.91       149.42 o                         
   1   5   5        202.25        183.52         6.13 o                         
   2   5   5       7063.85       7146.56       111.31 o                         
   3   5   5      17528.76      17487.63       555.87 o                         
   4   5   5        753.11        837.01        21.47 o                         
   5   5   5       1314.59       1485.94        47.82 o                         
   6   5   5       4625.66       5243.17        93.52 o                         
   7   5   5       4655.68       4978.68       118.75 o                         
   8   5   5        299.52        297.76        15.96 o                         
   9   5   5       1365.59       1596.89        46.92 o                         
  -7   6   5       2773.52       2813.16        78.02 o                         
  -6   6   5       2131.25       2146.89        47.35 o                         
  -5   6   5          6.80          2.34         3.89 o                         
  -4   6   5       4395.58       4511.87        82.50 o                         
  -3   6   5      10770.25      10640.17       176.58 o                         
  -2   6   5       3377.67       3133.00        61.06 o                         
  -1   6   5         53.41         58.68         3.97 o                         
   0   6   5       9206.69       9032.48       165.41 o                         
   1   6   5      14808.72      14818.15       253.65 o                         
   2   6   5       4050.86       4127.83        68.67 o                         
   3   6   5        164.77        190.94        15.05 o                         
   4   6   5      13674.49      11027.23       259.31 o                         
   5   6   5       7813.34       8477.21       128.40 o                         
   6   6   5        758.90        795.68        23.88 o                         
   7   6   5        279.92        265.27        16.28 o                         
   8   6   5       2981.43       3232.05        68.12 o                         
   9   6   5       1290.18       1431.83        42.98 o                         
  -7   7   5        312.10        296.35        37.77 o                         
  -6   7   5       1211.85       1253.29        28.43 o                         
  -5   7   5       6139.24       6352.83       122.90 o                         
  -4   7   5       2635.97       2720.82        49.25 o                         
  -3   7   5         95.70         80.27         5.45 o                         
  -2   7   5       3476.49       3435.00        59.31 o                         
  -1   7   5      10749.16      10529.31       181.45 o                         
   0   7   5        989.10        934.35        21.56 o                         
   1   7   5        906.15       1016.07        17.97 o                         
   2   7   5       4358.68       4331.01        69.10 o                         
   3   7   5       5698.16       6317.20       119.42 o                         
   4   7   5        103.98         17.25         5.95 o                         
   5   7   5       4775.28       5041.44        85.76 o                         
   6   7   5       7008.36       7388.33       134.17 o                         
   7   7   5        437.16        459.90        17.51 o                         
   8   7   5        581.20        602.13        25.63 o                         
  -6   8   5       1695.19       1632.81        38.27 o                         
  -5   8   5        526.39        526.71        16.73 o                         
  -4   8   5       7002.98       7111.59       127.77 o                         
  -3   8   5       4511.72       4614.03        79.52 o                         
  -2   8   5        335.07        354.16        10.12 o                         
  -1   8   5       1293.87       1225.54        24.32 o                         
   0   8   5      13899.13      13613.64       248.96 o                         
   1   8   5       6845.73       6789.38       111.30 o                         
   2   8   5          7.83         12.92         2.57 o                         
   3   8   5       5568.34       6084.92       112.70 o                         
   4   8   5      12700.61      10722.12       244.94 o                         
   5   8   5       5948.12       5200.96       144.90 o                         
   6   8   5        454.29        510.27        17.07 o                         
   7   8   5       4771.97       5145.75        99.47 o                         
   8   8   5       3034.54       3394.81        86.25 o                         
  -6   9   5       3503.90       3496.52        78.67 o                         
  -5   9   5       4307.55       4392.46        95.13 o                         
  -4   9   5         54.20         45.31         4.51 o                         
  -3   9   5       2826.30       2950.13        53.83 o                         
  -2   9   5       7013.45       7233.69       129.47 o                         
  -1   9   5       2876.25       2924.20        52.08 o                         
   0   9   5         16.75         12.87         3.38 o                         
   1   9   5       3079.59       3180.76        51.64 o                         
   2   9   5       4677.26       4806.94        77.62 o                         
   3   9   5        474.81        531.14        13.35 o                         
   4   9   5        676.34        671.92        23.03 o                         
   5   9   5       5112.76       3779.07       143.61 o                         
   6   9   5       2792.80       2861.22        59.02 o                         
   7   9   5         51.05         36.39         7.93 o                         
   8   9   5       1605.36       1796.14        52.89 o                         
  -5  10   5       2084.47       2106.61        46.66 o                         
  -4  10   5       2246.97       2296.73        54.01 o                         
  -3  10   5         69.50         48.15         5.48 o                         
  -2  10   5       2210.43       2211.71        45.01 o                         
  -1  10   5       5218.74       5454.61       105.30 o                         
   0  10   5       7252.57       7327.10       128.38 o                         
   1  10   5        180.97        179.05         8.18 o                         
   2  10   5       3110.32       3349.66        55.79 o                         
   3  10   5       5127.02       5391.97        92.09 o                         
   4  10   5       3128.00       3307.67        83.88 o                         
   5  10   5         45.50          5.90        10.32 o                         
   6  10   5       3709.12       3507.22        82.78 o                         
   7  10   5       2669.02       2879.13        73.56 o                         
  -5  11   5       1274.23       1268.83        36.43 o                         
  -4  11   5        186.49        147.13        15.77 o                         
  -3  11   5       2288.74       2275.89        56.32 o                         
  -2  11   5       4136.62       4062.20        72.06 o                         
  -1  11   5        376.21        400.96        13.56 o                         
   0  11   5        285.44        311.98        11.98 o                         
   1  11   5       4866.49       4982.20        88.56 o                         
   2  11   5       2164.73       2208.94        38.61 o                         
   3  11   5         77.26         49.00         7.38 o                         
   4  11   5       2634.98       2605.06        58.90 o                         
   5  11   5       2612.26       2273.22        93.71 o                         
   6  11   5        571.86        261.29        28.34 o                         
   7  11   5        290.63        195.59        23.40 o                         
  -4  12   5        991.27        992.54        31.23 o                         
  -3  12   5        155.93        103.65        10.06 o                         
  -2  12   5       2230.08       2169.86        49.76 o                         
  -1  12   5       4216.08       4341.40        99.71 o                         
   0  12   5       1407.96       1395.36        27.30 o                         
   1  12   5       1390.84       1375.41        26.73 o                         
   2  12   5       4471.86       4450.54        75.65 o                         
   3  12   5       4012.71       4136.88        72.40 o                         
   4  12   5        934.74        872.47        62.23 o                         
   5  12   5       1378.29       1102.81        59.42 o                         
   6  12   5       4319.97       3249.18       184.32 o                         
  -3  13   5       3561.74       3558.59        85.41 o                         
  -2  13   5       1026.18       1048.58        29.36 o                         
  -1  13   5        269.77        264.33        15.59 o                         
   0  13   5       2925.13       2956.49        61.67 o                         
   1  13   5       4148.64       4176.91        84.75 o                         
   2  13   5        103.00        124.53        14.53 o                         
   3  13   5        948.78        923.39        33.44 o                         
   4  13   5       2573.65       2690.82       104.04 o                         
   5  13   5        621.19        477.82        54.05 o                         
  -1  14   5       1188.11       1167.75        34.49 o                         
   0  14   5         66.28         40.25         6.52 o                         
   1  14   5       1480.98       1511.04        39.22 o                         
   2  14   5       3021.20       3179.56       106.89 o                         
   3  14   5        415.86        364.42        46.52 o                         
   4  14   5        558.58        477.24        75.76 o                         
  -2 -10   6        916.89        980.48        34.17 o                         
  -1 -10   6       2826.80       2848.21        64.58 o                         
   0 -10   6       1483.67       1416.49        51.61 o                         
   1 -10   6         39.25         21.33         6.51 o                         
   2 -10   6       1672.26       1617.75        47.04 o                         
  -4  -9   6        687.48        695.97        35.06 o                         
  -3  -9   6       1750.93       1676.81        43.01 o                         
  -2  -9   6        424.68        429.89        26.82 o                         
  -1  -9   6        284.09        313.19        19.02 o                         
   0  -9   6       3036.51       3119.16        68.06 o                         
   1  -9   6       2269.83       2236.62        51.32 o                         
   2  -9   6         32.33          8.83         7.56 o                         
   3  -9   6       1315.77       1264.80        38.86 o                         
   4  -9   6       3382.53       3280.06        91.98 o                         
  -5  -8   6       2893.90       2920.75        80.50 o                         
  -4  -8   6       1124.86       1194.10        37.36 o                         
  -3  -8   6        171.36         94.90        16.24 o                         
  -2  -8   6       3986.12       4187.88        96.05 o                         
  -1  -8   6       3473.85       3474.52        64.76 o                         
   0  -8   6        973.26        889.68        24.93 o                         
   1  -8   6       1140.33       1142.43        25.63 o                         
   2  -8   6       3512.68       3573.33        70.08 o                         
   3  -8   6       1739.44       1699.62        41.06 o                         
   4  -8   6          6.62         -2.50         5.71 o                         
   5  -8   6        930.80        984.83        33.50 o                         
  -5  -7   6        599.54        631.18        30.22 o                         
  -4  -7   6       2325.85       2407.83        53.83 o                         
  -3  -7   6       1569.71       1677.56        33.23 o                         
  -2  -7   6        306.41        287.54        13.72 o                         
  -1  -7   6       3733.10       3916.95        76.50 o                         
   0  -7   6       4021.86       4067.50        80.31 o                         
   1  -7   6       1099.10       1082.01        25.14 o                         
   2  -7   6        494.87        494.56        15.06 o                         
   3  -7   6       6454.01       6471.09       114.92 o                         
   4  -7   6       3571.49       3606.30        83.79 o                         
   5  -7   6        122.82         80.92        10.04 o                         
   6  -7   6        885.03        939.37        32.26 o                         
  -6  -6   6       2427.88       2371.48       114.49 o                         
  -5  -6   6       2262.83       2207.79        64.82 o                         
  -4  -6   6        323.43        315.22        14.92 o                         
  -3  -6   6       4107.90       4364.41        75.00 o                         
  -2  -6   6       6063.46       6206.72       110.13 o                         
  -1  -6   6        119.24        128.73         9.25 o                         
   0  -6   6        550.73        507.73        15.67 o                         
   1  -6   6       3404.74       3432.80        57.10 o                         
   2  -6   6       3781.64       3667.25        67.99 o                         
   3  -6   6        562.98        573.12        15.79 o                         
   4  -6   6       1423.28       1392.74        30.23 o                         
   5  -6   6       1991.97       2059.11        47.61 o                         
   6  -6   6        915.12        935.79        28.52 o                         
  -6  -5   6        432.23        323.96        33.14 o                         
  -5  -5   6       1739.86       1689.96       102.43 o                         
  -4  -5   6       3747.43       3824.89       111.07 o                         
  -3  -5   6        930.78        973.91        24.20 o                         
  -2  -5   6       1020.36       1077.70        21.88 o                         
  -1  -5   6       6141.36       6446.60       113.33 o                         
   0  -5   6        298.63        298.01        11.30 o                         
   1  -5   6         70.27         51.90         4.80 o                         
   2  -5   6       3962.91       3978.81        65.15 o                         
   3  -5   6       6687.12       7000.10       122.84 o                         
   4  -5   6       1344.80       1432.45        28.24 o                         
   5  -5   6        396.73        365.12        14.73 o                         
   6  -5   6       3365.81       3502.49        80.78 o                         
   7  -5   6       2802.04       2914.86        79.20 o                         
  -7  -4   6       1231.55        976.05        78.31 o                         
  -6  -4   6       2766.82       2444.35        67.37 o                         
  -5  -4   6         11.22         28.06        18.82 o                         
  -4  -4   6       4772.76       4955.10       139.51 o                         
  -3  -4   6       6655.53       7026.09       143.69 o                         
  -2  -4   6       5982.67       6424.59       129.39 o                         
  -1  -4   6         28.84         17.89         4.92 o                         
   0  -4   6       3626.07       3582.55        64.00 o                         
   1  -4   6      10521.28      10660.83       166.84 o                         
   2  -4   6       1420.44       1434.51        25.92 o                         
   3  -4   6        147.33        161.84        10.58 o                         
   4  -4   6       4379.90       4517.86        75.92 o                         
   5  -4   6       4060.72       4161.38        71.39 o                         
   6  -4   6        652.21        676.97        24.75 o                         
   7  -4   6        523.62        527.40        23.18 o                         
  -7  -3   6        394.86        203.75        23.24 o                         
  -6  -3   6       1899.77       1653.85        73.36 o                         
  -5  -3   6       2246.00       2257.70        77.82 o                         
  -4  -3   6       2831.00       2838.59        75.40 o                         
  -3  -3   6        407.99        433.87        22.36 o                         
  -2  -3   6       5911.56       6288.46       144.40 o                         
  -1  -3   6       5511.90       5426.04       118.30 o                         
   0  -3   6        255.43        270.80        14.20 o                         
   1  -3   6        551.73        476.26        10.39 o                         
   2  -3   6      12403.68      12342.66       202.52 o                         
   3  -3   6       1835.06       1868.24        33.33 o                         
   4  -3   6        396.73        404.78        13.13 o                         
   5  -3   6       4325.49       4399.31        84.10 o                         
   6  -3   6       4686.61       4815.12        79.16 o                         
   7  -3   6       1559.44       1678.83        38.31 o                         
   8  -3   6        261.06         91.53        30.92 o                         
  -7  -2   6       4347.35       4468.95       125.95 o                         
  -6  -2   6       1702.15       1455.67        59.13 o                         
  -5  -2   6       2801.70       2673.30        96.34 o                         
  -4  -2   6       6654.93       6906.62       191.50 o                         
  -3  -2   6       8910.57       8754.83       263.89 o                         
  -2  -2   6       1416.98       1416.14        45.53 o                         
  -1  -2   6       4628.00       4471.11       106.17 o                         
   0  -2   6      24281.36      24558.39      1260.15 o                         
   1  -2   6       7247.13       6923.98       113.88 o                         
   2  -2   6          7.73          3.02         1.79 o                         
   3  -2   6       7163.42       7047.06       116.19 o                         
   4  -2   6      12907.88      12674.03       207.38 o                         
   5  -2   6        472.96        502.43        14.10 o                         
   6  -2   6        353.95        366.45        14.56 o                         
   7  -2   6       2501.80       2530.18        58.75 o                         
   8  -2   6       2332.04       2185.69       164.49 o                         
  -7  -1   6        168.99         94.68        16.86 o                         
  -6  -1   6       3088.68       3101.39        70.21 o                         
  -5  -1   6       1660.19       1693.61        59.37 o                         
  -4  -1   6        130.17        161.47        22.70 o                         
  -3  -1   6       1494.81       1561.03        44.90 o                         
  -2  -1   6       3146.33       2980.60        69.14 o                         
  -1  -1   6       4301.91       4387.16        87.69 o                         
   0  -1   6        251.05        275.88         8.03 o                         
   1  -1   6       5557.10       5204.33        95.54 o                         
   2  -1   6       8445.48       8216.00       127.95 o                         
   3  -1   6        211.34        230.91         9.14 o                         
   4  -1   6       2211.55       2186.65        42.14 o                         
   5  -1   6       6959.40       7110.57       118.58 o                         
   6  -1   6       1065.41       1058.40        25.13 o                         
   7  -1   6        124.09         64.64         7.54 o                         
   8  -1   6       1802.12       1845.47        71.99 o                         
  -7   0   6       2562.57       2506.94        72.64 o                         
  -6   0   6         28.00         55.48        20.18 o                         
  -5   0   6       5835.13       5737.67       144.03 o                         
  -4   0   6       5576.33       5672.26       146.11 o                         
  -3   0   6       1442.60       1443.45        46.67 o                         
  -2   0   6         22.79          9.89         2.21 o                         
  -1   0   6      12179.73      12378.50       307.52 o                         
   1   0   6         29.41         10.95         1.45 o                         
   2   0   6        453.23        409.53         9.63 o                         
   3   0   6      15568.75      15612.86       283.45 o                         
   4   0   6       9582.03       9958.58       171.01 o                         
   5   0   6        140.24         58.44         7.78 o                         
   6   0   6       1704.35       1742.47        32.46 o                         
   7   0   6       2715.14       2733.24        61.62 o                         
   8   0   6        764.47        824.07        51.15 o                         
   9   0   6         11.81          4.37        23.33 o                         
  -8   1   6         15.03         29.11        14.51 o                         
  -7   1   6       2750.99       2668.76        61.42 o                         
  -6   1   6       6458.11       6423.20       120.80 o                         
  -5   1   6       3154.42       3312.45        77.03 o                         
  -4   1   6        691.77        675.76        24.99 o                         
  -3   1   6       5946.72       6069.66       126.93 o                         
  -2   1   6      10116.03      10684.14       187.47 o                         
  -1   1   6       3452.36       3625.51        64.80 o                         
   0   1   6       2494.19       2366.81        43.81 o                         
   1   1   6      11815.89      10974.62       229.84 o                         
   2   1   6       3727.23       3546.79        75.25 o                         
   3   1   6       1281.18       1317.79        28.58 o                         
   4   1   6       8287.90       8516.40       139.90 o                         
   5   1   6      12997.25      13252.47       217.20 o                         
   6   1   6        509.48        545.67        16.30 o                         
   7   1   6       1896.04       1997.81        52.54 o                         
   8   1   6       4320.76       4303.85       119.46 o                         
   9   1   6       2451.01       2026.80        94.01 o                         
  -7   2   6        107.22        207.00        23.27 o                         
  -6   2   6        680.85        673.37        21.07 o                         
  -5   2   6       4120.69       4317.79        96.77 o                         
  -4   2   6       2095.97       2163.66        53.51 o                         
  -3   2   6        161.44        183.12        13.68 o                         
  -2   2   6       6216.70       6056.53       123.54 o                         
  -1   2   6      18714.52      13194.41       690.91 o                         
   0   2   6       2298.80       2316.71        43.40 o                         
   1   2   6        170.23        161.96         5.40 o                         
   2   2   6       7948.25       7179.11       150.77 o                         
   3   2   6      17884.77      17961.74       412.37 o                         
   4   2   6       2321.10       2451.98        47.73 o                         
   5   2   6       1631.52       1659.40        29.47 o                         
   6   2   6       7805.47       8198.32       163.01 o                         
   7   2   6       3702.44       3692.76        78.06 o                         
   8   2   6        215.14         44.62        17.49 o                         
   9   2   6       1466.49        866.56        56.01 o                         
  -7   3   6       4549.88       4464.37       119.57 o                         
  -6   3   6       3831.58       3935.95       110.83 o                         
  -5   3   6          0.63          0.36         6.07 o                         
  -4   3   6       2898.64       3025.78        85.66 o                         
  -3   3   6      12230.31      12585.87       399.78 o                         
  -2   3   6       3956.11       3977.24       109.74 o                         
  -1   3   6       1260.82       1251.71        25.09 o                         
   0   3   6       4852.92       4729.04        99.61 o                         
   1   3   6       3297.05       3142.86        57.65 o                         
   2   3   6         70.17         61.17         5.35 o                         
   3   3   6        681.32        541.89        21.18 o                         
   4   3   6       7257.27       6984.81       205.99 o                         
   5   3   6       2863.69       2744.01        97.95 o                         
   6   3   6        960.40        904.24        30.45 o                         
   7   3   6       2260.72       1961.94       105.79 o                         
   8   3   6       3114.34       2750.28       136.58 o                         
   9   3   6        293.65        122.40        23.98 o                         
  -7   4   6        139.77        132.38        22.22 o                         
  -6   4   6       3522.75       3700.55       122.05 o                         
  -5   4   6       3968.56       4219.62       162.55 o                         
  -4   4   6         29.07         25.38         7.31 o                         
  -3   4   6       3332.36       3174.22       188.73 o                         
  -2   4   6      11861.69      11329.81       224.82 o                         
  -1   4   6      10828.09      10963.69       287.00 o                         
   0   4   6         77.40        119.89         6.12 o                         
   1   4   6       7723.70       8083.71       169.54 o                         
   2   4   6       8106.05       7694.43       149.47 o                         
   3   4   6       4366.81       4688.40        93.31 o                         
   4   4   6         24.70         31.52        28.37 o                         
   5   4   6      11511.50      12118.27       307.04 o                         
   6   4   6       8009.26       8443.88       195.34 o                         
   7   4   6       1273.44       1275.52        33.41 o                         
   8   4   6        390.45        417.68        20.27 o                         
   9   4   6       3180.90       3220.06        88.60 o                         
  -7   5   6       4403.79       4334.69       270.94 o                         
  -6   5   6       1238.52       1238.93        38.02 o                         
  -5   5   6       1009.31       1049.74        27.14 o                         
  -4   5   6       6304.87       6417.27       131.10 o                         
  -3   5   6       4113.02       4106.03        92.37 o                         
  -2   5   6        662.61        719.15        19.33 o                         
  -1   5   6        449.02        377.11        10.74 o                         
   0   5   6      13372.07      13145.37       674.36 o                         
   1   5   6       5831.58       5618.31       119.17 o                         
   2   5   6         32.86         33.93         3.27 o                         
   3   5   6       2975.51       2768.10        74.04 o                         
   4   5   6       4722.88       5462.45       126.92 o                         
   5   5   6       1361.85       1640.61        42.86 o                         
   6   5   6       1037.40       1125.08        32.38 o                         
   7   5   6       3619.61       3970.03        72.89 o                         
   8   5   6       1074.11       1141.37        30.31 o                         
   9   5   6         27.06         20.04         8.77 o                         
  -7   6   6       1602.24       1637.54        54.73 o                         
  -6   6   6       3931.43       3893.59        94.46 o                         
  -5   6   6       2314.78       2307.68        45.70 o                         
  -4   6   6        762.94        770.92        18.46 o                         
  -3   6   6       7219.94       7034.56       142.19 o                         
  -2   6   6       5308.80       5246.13       106.56 o                         
  -1   6   6         98.23         76.13         6.31 o                         
   0   6   6       4004.84       3829.03        75.97 o                         
   1   6   6      12916.76      12509.06       214.20 o                         
   2   6   6       8167.47       8046.13       141.30 o                         
   3   6   6        232.52        283.19        13.54 o                         
   4   6   6       7485.39       7672.70       177.55 o                         
   5   6   6       9452.06      10026.00       157.88 o                         
   6   6   6       3020.94       3402.80        62.53 o                         
   7   6   6          5.85          5.86         6.15 o                         
   8   6   6       2738.65       3176.29        73.21 o                         
   9   6   6       2440.80       2592.44        68.59 o                         
  -7   7   6       1209.35       1408.18       143.25 o                         
  -6   7   6        336.19        349.62        15.13 o                         
  -5   7   6       6511.27       6688.09       128.91 o                         
  -4   7   6       8976.08       9015.94       158.77 o                         
  -3   7   6        662.50        646.67        14.91 o                         
  -2   7   6       2004.71       2062.36        37.07 o                         
  -1   7   6       5503.29       5298.09        88.69 o                         
   0   7   6       8584.36       8555.37       157.01 o                         
   1   7   6         38.96         45.17         3.63 o                         
   2   7   6       3061.90       3374.09        62.94 o                         
   3   7   6       7157.78       7292.71       128.56 o                         
   4   7   6        524.32        306.68        27.34 o                         
   5   7   6        184.77        209.07        21.09 o                         
   6   7   6       7027.62       7670.62       123.91 o                         
   7   7   6       1240.95       1366.73        33.89 o                         
   8   7   6         27.98          7.20         6.59 o                         
  -6   8   6       2973.30       3082.62        76.89 o                         
  -5   8   6        391.70        413.72        16.49 o                         
  -4   8   6       2642.80       2618.22        50.67 o                         
  -3   8   6       4055.19       4057.05        70.38 o                         
  -2   8   6       2475.84       2453.16        43.92 o                         
  -1   8   6       1159.51       1181.67        23.20 o                         
   0   8   6       4865.00       4800.38        84.30 o                         
   1   8   6       7088.43       7403.35       121.81 o                         
   2   8   6        971.68       1026.83        17.67 o                         
   3   8   6       1370.63       1451.14        29.76 o                         
   4   8   6       9130.67       7890.94       249.11 o                         
   5   8   6       5226.98       4938.78        94.50 o                         
   6   8   6        792.94        791.77        20.64 o                         
   7   8   6       1451.76       1656.68        38.55 o                         
   8   8   6       2494.61       2715.10        73.85 o                         
  -6   9   6       2483.43       2569.87        68.30 o                         
  -5   9   6       7033.90       7125.08       148.25 o                         
  -4   9   6       2161.04       2199.05        43.81 o                         
  -3   9   6        498.54        513.92        15.06 o                         
  -2   9   6       6738.25       6731.71       115.18 o                         
  -1   9   6      10626.49      10819.19       180.02 o                         
   0   9   6       2745.92       2672.73        48.74 o                         
   1   9   6       1467.41       1627.90        27.93 o                         
   2   9   6       6003.72       6216.28        98.06 o                         
   3   9   6       1538.17       1569.50        33.60 o                         
   4   9   6        401.45        329.26        16.11 o                         
   5   9   6       1674.13       1447.97        83.32 o                         
   6   9   6       6332.97       6595.58       151.50 o                         
   7   9   6        159.41        172.83        16.75 o                         
   8   9   6          6.15          1.81         8.17 o                         
  -5  10   6        138.83        174.68        24.63 o                         
  -4  10   6       2223.97       2233.39        48.19 o                         
  -3  10   6       2309.57       2334.49        44.94 o                         
  -2  10   6         68.45         66.25         5.62 o                         
  -1  10   6       3238.04       3247.33        70.50 o                         
   0  10   6       5885.87       5827.97       102.80 o                         
   1  10   6       4533.29       4548.77        76.52 o                         
   2  10   6        952.42        940.01        18.23 o                         
   3  10   6       4126.77       4412.83        75.72 o                         
   4  10   6       4016.63       4056.79        85.55 o                         
   5  10   6        357.49        156.35        14.77 o                         
   6  10   6        540.65        526.33        28.24 o                         
   7  10   6       8210.80       8948.40       213.62 o                         
  -4  11   6        415.40        369.45        18.74 o                         
  -3  11   6       1807.77       1820.35        44.63 o                         
  -2  11   6       6689.63       6803.05       116.64 o                         
  -1  11   6       3193.98       3274.71        66.92 o                         
   0  11   6        112.78         93.37         7.44 o                         
   1  11   6       5416.84       5480.07        91.85 o                         
   2  11   6       6721.80       6896.11       120.81 o                         
   3  11   6       1441.81       1560.43        33.21 o                         
   4  11   6         74.00         37.44        12.11 o                         
   5  11   6       3244.47       2497.74        75.41 o                         
   6  11   6       1829.74       1505.01        55.21 o                         
   7  11   6        246.21        133.05        22.17 o                         
  -4  12   6       2180.65       2110.99        52.32 o                         
  -3  12   6       1445.67       1441.71        38.39 o                         
  -2  12   6        220.88        232.63        13.79 o                         
  -1  12   6       3820.70       3942.11        87.01 o                         
   0  12   6       2986.89       3018.35        52.98 o                         
   1  12   6         19.06         10.19         4.45 o                         
   2  12   6       2139.09       2250.92        40.43 o                         
   3  12   6       4058.83       4226.73        89.19 o                         
   4  12   6       1445.84       1356.31        58.95 o                         
   5  12   6        205.71         81.22        19.48 o                         
   6  12   6       2011.16       1890.88        88.71 o                         
  -3  13   6       3609.08       3548.49        80.83 o                         
  -2  13   6       3135.36       3096.43        83.17 o                         
  -1  13   6        273.05        259.24        16.59 o                         
   0  13   6       2267.97       2264.62        52.07 o                         
   1  13   6       4498.92       4394.45        89.12 o                         
   2  13   6       2764.28       2798.99        60.14 o                         
   3  13   6         21.46         -2.34         5.51 o                         
   4  13   6       1690.37       1690.55        58.55 o                         
   5  13   6       2708.89       2318.72       120.59 o                         
  -1  14   6       1687.58       1631.67        40.59 o                         
   0  14   6        370.22        407.45        16.76 o                         
   1  14   6        241.17        227.29        15.75 o                         
   2  14   6       2455.83       2490.08        79.17 o                         
   3  14   6       2354.72       2327.29        79.86 o                         
   4  14   6         53.60         14.61        12.17 o                         
  -3  -9   7       1814.09       1915.19        56.61 o                         
  -2  -9   7       2425.48       2473.95        57.43 o                         
  -1  -9   7          8.94          5.58         6.57 o                         
   0  -9   7        840.95        851.12        30.34 o                         
   1  -9   7       2064.02       1995.69        43.81 o                         
   2  -9   7        267.87        146.83        17.76 o                         
   3  -9   7        203.79        122.64        15.00 o                         
  -4  -8   7       1489.91       1442.76        43.19 o                         
  -3  -8   7         34.53          7.32         7.01 o                         
  -2  -8   7       1997.93       2132.71        54.51 o                         
  -1  -8   7       6803.93       7218.50       136.89 o                         
   0  -8   7       1644.25       1628.36        39.72 o                         
   1  -8   7         21.28          9.54         5.08 o                         
   2  -8   7       2454.12       2344.08        52.65 o                         
   3  -8   7       4352.68       4263.38        96.39 o                         
   4  -8   7        527.64        518.13        25.11 o                         
  -5  -7   7          3.17         -3.45        11.87 o                         
  -4  -7   7       2278.54       2299.28        56.83 o                         
  -3  -7   7       2193.20       2255.74        52.93 o                         
  -2  -7   7        627.27        655.58        19.32 o                         
  -1  -7   7        130.68        133.15        11.41 o                         
   0  -7   7       2179.05       2235.23        50.04 o                         
   1  -7   7       2915.06       2908.56        58.16 o                         
   2  -7   7         26.44          3.19         4.31 o                         
   3  -7   7       1480.87       1469.36        33.56 o                         
   4  -7   7       4229.58       4307.16        97.21 o                         
   5  -7   7        478.05        476.89        22.45 o                         
  -5  -6   7       2052.74       2068.84        54.52 o                         
  -4  -6   7        284.89        293.22        16.80 o                         
  -3  -6   7       2011.31       2012.77        38.20 o                         
  -2  -6   7       6411.21       6675.21       107.76 o                         
  -1  -6   7       3839.49       3899.94        84.66 o                         
   0  -6   7         15.57          7.99         5.01 o                         
   1  -6   7        964.12        906.54        20.93 o                         
   2  -6   7       9721.76       9636.18       152.87 o                         
   3  -6   7       3432.75       3401.37        59.48 o                         
   4  -6   7        273.88        244.51        15.10 o                         
   5  -6   7       2507.24       2592.49        53.73 o                         
   6  -6   7       1966.92       1991.99        47.54 o                         
  -6  -5   7       1118.55        957.44        60.10 o                         
  -5  -5   7        500.89        541.51        37.06 o                         
  -4  -5   7       2604.78       2765.18        82.83 o                         
  -3  -5   7       2221.05       2442.15        61.27 o                         
  -2  -5   7        418.81        404.83        18.23 o                         
  -1  -5   7       1781.06       1751.95        34.28 o                         
   0  -5   7       4975.99       4981.56       100.99 o                         
   1  -5   7       1168.82       1137.62        22.32 o                         
   2  -5   7        180.91        198.54         8.98 o                         
   3  -5   7       5152.02       5123.65        91.32 o                         
   4  -5   7       6818.19       6902.91       110.22 o                         
   5  -5   7         27.49         28.02         9.44 o                         
   6  -5   7       1362.28       1463.04        34.43 o                         
   7  -5   7       2227.80       2333.00        60.42 o                         
  -6  -4   7       2947.63       2808.90       137.57 o                         
  -5  -4   7        821.45        623.10        52.14 o                         
  -4  -4   7        727.39        815.81        41.56 o                         
  -3  -4   7       4549.40       4951.08       114.27 o                         
  -2  -4   7       6868.64       7249.92       158.40 o                         
  -1  -4   7       1246.76       1354.28        35.69 o                         
   0  -4   7        943.63        913.90        24.73 o                         
   1  -4   7       6310.18       6137.34       107.75 o                         
   2  -4   7       6434.33       6536.78        99.65 o                         
   3  -4   7         57.25         30.66         3.64 o                         
   4  -4   7       1938.99       1851.67        33.84 o                         
   5  -4   7       8008.94       8083.10       134.72 o                         
   6  -4   7       2140.60       2196.62        49.48 o                         
   7  -4   7          5.30          1.72        10.29 o                         
  -7  -3   7       1595.57       1718.88        92.50 o                         
  -6  -3   7         57.65          7.79        27.08 o                         
  -5  -3   7       4206.27       4167.68       167.38 o                         
  -4  -3   7       5648.23       5519.15       179.61 o                         
  -3  -3   7        854.21        792.99        26.68 o                         
  -2  -3   7        542.79        587.16        19.21 o                         
  -1  -3   7       6591.54       6578.75       142.90 o                         
   0  -3   7       6906.52       6992.11       164.15 o                         
   1  -3   7         46.05         32.58         4.58 o                         
   2  -3   7       2275.38       2153.22        34.71 o                         
   3  -3   7       3600.18       3635.53        61.78 o                         
   4  -3   7       1302.68       1388.70        26.81 o                         
   5  -3   7        910.07        901.09        20.24 o                         
   6  -3   7       3360.01       3408.25        61.54 o                         
   7  -3   7       2398.48       2362.71        72.14 o                         
   8  -3   7         30.33         10.46        11.45 o                         
  -7  -2   7       2373.06       2437.36       114.99 o                         
  -6  -2   7       2179.31       2255.37       118.25 o                         
  -5  -2   7         35.45         18.03        12.82 o                         
  -4  -2   7       2991.39       2905.10        77.81 o                         
  -3  -2   7       7620.98       7335.93       244.73 o                         
  -2  -2   7       2528.05       2666.38        72.29 o                         
  -1  -2   7        313.81        284.27        13.66 o                         
   0  -2   7       9512.66       9354.49       217.50 o                         
   1  -2   7      15469.34      15339.85       352.47 o                         
   2  -2   7       1543.58       1541.74        26.17 o                         
   3  -2   7       1262.63       1215.62        23.77 o                         
   4  -2   7       8787.81       8838.13       145.64 o                         
   5  -2   7       9629.72       9839.44       180.64 o                         
   6  -2   7       1147.95       1150.08        25.35 o                         
   7  -2   7        827.30        832.22        26.71 o                         
   8  -2   7       3843.23       3766.19       203.18 o                         
  -7  -1   7          0.74         15.40        18.27 o                         
  -6  -1   7       2628.46       2464.00       113.78 o                         
  -5  -1   7       4758.35       4914.30       145.69 o                         
  -4  -1   7       1813.23       1934.39        67.06 o                         
  -3  -1   7       1276.66       1344.18        37.76 o                         
  -2  -1   7       3805.54       3850.07        87.57 o                         
  -1  -1   7      10250.53      10134.84       233.31 o                         
   0  -1   7        911.52        977.37        19.91 o                         
   1  -1   7        850.69        749.83        15.92 o                         
   2  -1   7       1675.33       1486.37        36.71 o                         
   3  -1   7       2471.62       2385.48        42.84 o                         
   4  -1   7         11.11          9.39         2.95 o                         
   5  -1   7       2885.88       2968.44        53.20 o                         
   6  -1   7       3376.43       3426.83        62.99 o                         
   7  -1   7        639.58        682.80        22.52 o                         
   8  -1   7        376.27        370.59        26.74 o                         
  -7   0   7       3509.59       3226.30       148.19 o                         
  -6   0   7       1209.03       1166.81        48.19 o                         
  -5   0   7        855.42        778.21        30.46 o                         
  -4   0   7       4323.33       4431.25       114.84 o                         
  -3   0   7       4788.96       5066.50       104.92 o                         
  -2   0   7         13.85         28.37        12.61 o                         
  -1   0   7       6579.36       6685.47       134.99 o                         
   0   0   7      17108.61      17153.46       393.00 o                         
   1   0   7       2401.23       2418.22        42.66 o                         
   2   0   7          3.30          1.61         2.14 o                         
   3   0   7       5682.87       5304.42        97.63 o                         
   4   0   7      11467.99      11536.48       187.90 o                         
   5   0   7       2929.41       3050.15        53.89 o                         
   6   0   7       1199.98       1217.86        27.62 o                         
   7   0   7       4375.31       4355.67        84.83 o                         
   8   0   7       2193.83       2337.42        79.54 o                         
  -7   1   7        968.42        962.87        62.27 o                         
  -6   1   7       8262.06       7735.21       217.44 o                         
  -5   1   7      10061.25      10149.11       209.96 o                         
  -4   1   7         52.04         42.08         7.03 o                         
  -3   1   7       4096.35       4223.48        84.88 o                         
  -2   1   7       9248.10       9254.01       163.33 o                         
  -1   1   7       9861.02      10140.86       185.90 o                         
   0   1   7       1179.03       1176.14        24.15 o                         
   1   1   7       9150.33       9154.67       178.00 o                         
   2   1   7       9719.02       9446.26       198.26 o                         
   3   1   7       2223.64       2324.31        43.65 o                         
   4   1   7        165.57        164.04         8.50 o                         
   5   1   7      11729.88      12170.80       189.74 o                         
   6   1   7       4456.80       4559.57        83.58 o                         
   7   1   7         23.37         28.98         7.86 o                         
   8   1   7       1188.28       1276.02        53.62 o                         
   9   1   7       1917.98       1548.77        83.73 o                         
  -7   2   7       1212.94       1284.66        56.03 o                         
  -6   2   7          1.81         15.11         7.18 o                         
  -5   2   7       4673.03       4751.02       106.08 o                         
  -4   2   7       7295.53       7369.22       155.18 o                         
  -3   2   7       1141.45       1226.66        33.79 o                         
  -2   2   7       7857.79       8219.47       178.64 o                         
  -1   2   7       8728.66       8579.07       168.96 o                         
   0   2   7       5821.14       5813.69       106.79 o                         
   1   2   7         13.71          9.70         1.58 o                         
   2   2   7       5762.15       5537.21       108.01 o                         
   3   2   7      12981.19      12678.90       206.70 o                         
   4   2   7       2195.86       2508.53        49.57 o                         
   5   2   7        103.71         93.27         8.03 o                         
   6   2   7       7104.43       7572.39       139.61 o                         
   7   2   7       5494.82       5549.12       106.41 o                         
   8   2   7        667.22        566.82        29.60 o                         
   9   2   7        127.31         61.17        17.54 o                         
  -7   3   7       3923.55       4011.16       125.56 o                         
  -6   3   7       5744.64       5834.15       214.86 o                         
  -5   3   7       1278.07       1275.94        40.12 o                         
  -4   3   7       2004.30       1999.73        69.95 o                         
  -3   3   7      13092.94      13303.59       358.49 o                         
  -2   3   7      16786.11      17511.34       457.67 o                         
  -1   3   7          3.26          6.58         1.79 o                         
   0   3   7       4520.49       4497.36        87.92 o                         
   1   3   7      11096.41      10506.14       241.06 o                         
   2   3   7       3235.26       2931.52        62.57 o                         
   3   3   7         14.96          7.90         2.49 o                         
   4   3   7       6308.83       6547.27       185.54 o                         
   5   3   7       8318.34       8879.91       164.36 o                         
   6   3   7         98.93         53.22         9.49 o                         
   7   3   7        380.82        260.05        27.94 o                         
   8   3   7       3018.36       2968.82       134.36 o                         
   9   3   7        721.87        665.60        36.52 o                         
  -7   4   7        434.02        439.08        32.10 o                         
  -6   4   7        710.42        690.68        36.17 o                         
  -5   4   7       3080.31       3063.52       100.22 o                         
  -4   4   7       2454.94       2567.09       110.15 o                         
  -3   4   7          6.77          9.30         5.64 o                         
  -2   4   7       8806.69       8727.45       162.29 o                         
  -1   4   7       6672.25       6383.78       119.45 o                         
   0   4   7       3310.73       3556.73        92.28 o                         
   1   4   7       3461.91       3268.58        69.18 o                         
   2   4   7      13079.11      12567.39       360.16 o                         
   3   4   7       8235.27       8475.11       214.89 o                         
   4   4   7         36.86         29.82         5.84 o                         
   5   4   7       3261.84       3125.04        63.72 o                         
   6   4   7      17510.42      17959.96       309.88 o                         
   7   4   7       3993.03       4165.96        81.41 o                         
   8   4   7         61.71         21.63         6.38 o                         
   9   4   7       1650.89       1689.92        48.67 o                         
  -7   5   7       4100.81       4462.72       122.95 o                         
  -6   5   7       2090.19       2369.57        91.10 o                         
  -5   5   7         39.00         32.55         9.14 o                         
  -4   5   7       5090.92       5084.38       198.24 o                         
  -3   5   7      10123.00      10004.17       271.84 o                         
  -2   5   7       4011.59       4170.46        92.79 o                         
  -1   5   7       1370.62       1453.50        38.60 o                         
   0   5   7      14475.92      14116.06       724.08 o                         
   1   5   7      19163.33      18854.03       967.86 o                         
   2   5   7       1501.61       1558.31        48.64 o                         
   3   5   7        398.28        354.74        13.75 o                         
   4   5   7       8247.56       8675.47       236.42 o                         
   5   5   7        920.15       1111.27        29.06 o                         
   6   5   7         52.68         33.81         9.28 o                         
   7   5   7       2381.76       2641.67        53.11 o                         
   8   5   7       3004.83       3221.69        73.54 o                         
   9   5   7         55.32         21.54         9.19 o                         
  -7   6   7        166.11        139.66        35.80 o                         
  -6   6   7       2863.30       2985.60        82.27 o                         
  -5   6   7       4321.30       4371.02       101.25 o                         
  -4   6   7       1003.70       1040.55        32.18 o                         
  -3   6   7       2409.05       2423.53        56.95 o                         
  -2   6   7       5788.73       5627.79       123.90 o                         
  -1   6   7       6254.60       6273.71       149.63 o                         
   0   6   7         33.65         36.84         5.71 o                         
   1   6   7      14578.88      15156.55       388.99 o                         
   2   6   7      18114.79      18396.72       333.38 o                         
   3   6   7       1053.07       1091.53        25.40 o                         
   4   6   7       2092.92       2185.07        49.56 o                         
   5   6   7       6653.52       7456.37       137.83 o                         
   6   6   7      10161.54      11311.53       207.58 o                         
   7   6   7         10.58         13.02         5.86 o                         
   8   6   7       1442.10       1712.98        41.96 o                         
   9   6   7       4250.76       4513.85       243.53 o                         
  -6   7   7          7.80          3.55        10.31 o                         
  -5   7   7       3136.52       3209.86        65.52 o                         
  -4   7   7       8054.41       8043.63       152.39 o                         
  -3   7   7       2680.46       2761.51        64.74 o                         
  -2   7   7        265.95        253.02        10.21 o                         
  -1   7   7       7908.30       7806.75       168.42 o                         
   0   7   7      10067.27       9614.97       203.63 o                         
   1   7   7       3725.15       3761.58        70.27 o                         
   2   7   7       2072.43       2303.10        46.40 o                         
   3   7   7      12681.25      13467.11       210.01 o                         
   4   7   7       5636.45       5303.57       311.67 o                         
   5   7   7        146.83        126.40        15.89 o                         
   6   7   7        301.72        356.45        13.75 o                         
   7   7   7       8081.12       8488.65       149.56 o                         
   8   7   7       1149.18       1270.16        33.74 o                         
  -6   8   7       2805.91       2881.81        81.83 o                         
  -5   8   7       1975.41       1967.06        43.33 o                         
  -4   8   7         72.18         68.92         5.60 o                         
  -3   8   7       2741.60       2771.82        49.49 o                         
  -2   8   7       3853.85       3901.29        64.09 o                         
  -1   8   7        660.11        718.67        15.49 o                         
   0   8   7       1946.56       1937.15        35.82 o                         
   1   8   7       4611.09       4688.30        82.17 o                         
   2   8   7       4162.59       4397.40        73.09 o                         
   3   8   7         86.58        116.56         9.40 o                         
   4   8   7       2305.96       2089.60        85.53 o                         
   5   8   7       6045.32       5528.46       171.41 o                         
   6   8   7       1357.70       1494.61        32.22 o                         
   7   8   7        444.18        484.83        16.89 o                         
   8   8   7       2305.87       2533.14        55.33 o                         
  -5   9   7       5359.00       5395.49       125.44 o                         
  -4   9   7       3308.02       3269.54        58.69 o                         
  -3   9   7        346.00        320.16        11.83 o                         
  -2   9   7       3552.73       3607.48        59.27 o                         
  -1   9   7      11399.24      11375.26       200.10 o                         
   0   9   7       5283.29       5342.99        94.08 o                         
   1   9   7         16.38         19.09         3.21 o                         
   2   9   7       5076.12       5457.49        90.47 o                         
   3   9   7       7167.31       7562.65       125.78 o                         
   4   9   7       3269.74       3150.69       101.95 o                         
   5   9   7         88.83         20.51         7.58 o                         
   6   9   7       4550.32       4774.79        88.94 o                         
   7   9   7       5513.30       5984.34       123.40 o                         
   8   9   7         74.42         49.12         9.03 o                         
  -5  10   7        186.65        221.64        22.30 o                         
  -4  10   7       2145.01       2118.83        50.16 o                         
  -3  10   7       3493.30       3513.16        60.43 o                         
  -2  10   7       1826.72       1846.99        34.41 o                         
  -1  10   7        202.45        211.74        12.39 o                         
   0  10   7       4751.23       4890.94        86.91 o                         
   1  10   7       3980.64       4069.94        72.56 o                         
   2  10   7         35.65         29.09         3.69 o                         
   3  10   7       1547.46       1653.25        33.20 o                         
   4  10   7       3975.33       3665.63       108.82 o                         
   5  10   7       3445.61       2391.46        73.32 o                         
   6  10   7         26.62          2.56         9.57 o                         
   7  10   7       3210.10       3599.99        83.36 o                         
  -4  11   7        753.12        726.02        24.97 o                         
  -3  11   7       1386.43       1361.97        35.66 o                         
  -2  11   7       8961.71       8953.92       146.00 o                         
  -1  11   7       4769.86       4817.46        89.08 o                         
   0  11   7        436.27        423.94        13.59 o                         
   1  11   7       3667.95       3780.81        68.01 o                         
   2  11   7       7597.55       7909.20       130.98 o                         
   3  11   7       3783.40       4008.91        77.12 o                         
   4  11   7        104.46         56.35         7.13 o                         
   5  11   7       1693.99       1240.58        66.58 o                         
   6  11   7       3105.29       2496.62        70.45 o                         
   7  11   7       1785.40       1922.93        53.83 o                         
  -4  12   7       2359.69       2438.25       148.44 o                         
  -3  12   7       1464.48       1497.34        39.69 o                         
  -2  12   7        183.98        196.34        13.97 o                         
  -1  12   7       2322.79       2404.25        56.08 o                         
   0  12   7       3787.57       3718.07        67.78 o                         
   1  12   7        635.30        629.68        16.19 o                         
   2  12   7        136.05        143.03        10.84 o                         
   3  12   7       2447.29       2532.04        51.47 o                         
   4  12   7       2216.79       2279.87        60.38 o                         
   6  12   7        868.91        871.35        50.58 o                         
  -2  13   7       2351.41       2409.95        63.63 o                         
  -1  13   7        634.96        618.09        20.51 o                         
   0  13   7        709.31        683.04        19.98 o                         
   1  13   7       5738.02       5619.31       121.66 o                         
   2  13   7       3629.76       3706.78        83.26 o                         
   3  13   7        501.84        496.70        19.97 o                         
   4  13   7       1275.06       1220.25        50.74 o                         
   5  13   7       3106.09       2443.05       118.67 o                         
  -1  14   7       3533.81       3381.31        81.66 o                         
   0  14   7       2070.12       2058.53        49.20 o                         
   1  14   7        412.69        452.14        23.70 o                         
   2  14   7       1267.76       1244.42        48.64 o                         
   3  14   7       3900.31       3938.42       106.04 o                         
   4  14   7        917.19        888.78        51.31 o                         
  -1  -9   8        879.04        935.15        37.62 o                         
   0  -9   8        301.61        318.95        26.13 o                         
   1  -9   8        847.56        892.94        29.29 o                         
  -3  -8   8         66.46         42.25         8.93 o                         
  -2  -8   8        466.30        517.22        25.89 o                         
  -1  -8   8       3359.62       3375.51        73.83 o                         
   0  -8   8       3246.26       3284.29        77.82 o                         
   1  -8   8         33.49         10.26         5.59 o                         
   2  -8   8        667.77        678.32        22.80 o                         
   3  -8   8       2593.11       2462.91        63.95 o                         
  -4  -7   8        707.36        713.22        42.39 o                         
  -3  -7   8       2230.92       2298.77        61.42 o                         
  -2  -7   8       1921.91       1993.81        46.69 o                         
  -1  -7   8        124.14         79.22        10.20 o                         
   0  -7   8       1047.13       1048.81        27.04 o                         
   1  -7   8       2132.95       2113.59        45.92 o                         
   2  -7   8        779.98        740.08        22.12 o                         
   3  -7   8        219.70        183.11        13.47 o                         
   4  -7   8       1669.83       1618.12        40.85 o                         
   5  -7   8       1899.18       1886.39        46.01 o                         
  -5  -6   8       1871.80       1915.31        76.68 o                         
  -4  -6   8       1337.66       1382.56        58.00 o                         
  -3  -6   8        527.66        536.10        21.74 o                         
  -2  -6   8       2828.05       2905.41        61.63 o                         
  -1  -6   8       5253.93       5382.57        96.47 o                         
   0  -6   8        973.19        962.64        26.45 o                         
   1  -6   8        810.13        816.04        20.62 o                         
   2  -6   8       5178.94       5046.76        82.90 o                         
   3  -6   8       4144.04       4093.39        74.37 o                         
   4  -6   8        257.23        244.87        14.40 o                         
   5  -6   8       1681.32       1680.14        38.42 o                         
   6  -6   8       3670.87       3795.95       213.88 o                         
  -5  -5   8         53.99         63.52        17.57 o                         
  -4  -5   8       3065.25       3138.93        92.46 o                         
  -3  -5   8       5020.01       5259.35       117.41 o                         
  -2  -5   8        908.73        975.08        28.58 o                         
  -1  -5   8       1195.37       1213.35        43.45 o                         
   0  -5   8       4652.69       4760.58       115.79 o                         
   1  -5   8       4068.42       3929.80        68.20 o                         
   2  -5   8        364.07        332.14        12.85 o                         
   3  -5   8        929.97        841.25        19.89 o                         
   4  -5   8       2984.63       2984.24        50.58 o                         
   5  -5   8       1369.87       1408.36        32.96 o                         
   6  -5   8         91.87         70.04         9.36 o                         
  -6  -4   8       1875.59       1427.11        97.92 o                         
  -5  -4   8       2716.58       2647.31       123.39 o                         
  -4  -4   8        107.03         66.05        13.98 o                         
  -3  -4   8       3572.29       3786.22        95.55 o                         
  -2  -4   8       5055.97       5202.91       108.20 o                         
  -1  -4   8       1364.89       1411.83        37.58 o                         
   0  -4   8       1864.03       1822.90        54.30 o                         
   1  -4   8       6554.01       6457.08       113.29 o                         
   2  -4   8       5487.78       5522.05        84.81 o                         
   3  -4   8        176.38        156.91         9.79 o                         
   4  -4   8        581.68        513.78        13.70 o                         
   5  -4   8       6843.90       6803.00       108.92 o                         
   6  -4   8       3844.78       3985.47        82.93 o                         
   7  -4   8        165.25        127.17        13.25 o                         
  -6  -3   8        278.54         99.72        44.19 o                         
  -5  -3   8       2209.89       1739.56       125.84 o                         
  -4  -3   8       5523.57       5263.61       247.94 o                         
  -3  -3   8       5497.28       5434.36       123.85 o                         
  -2  -3   8         41.51         47.80         8.39 o                         
  -1  -3   8       3943.58       3966.74        96.98 o                         
   0  -3   8       8004.82       7867.26       247.59 o                         
   1  -3   8        458.31        446.92        14.53 o                         
   2  -3   8        640.79        642.95        15.06 o                         
   3  -3   8       2755.69       2764.17        47.86 o                         
   4  -3   8       3140.75       3072.41        53.11 o                         
   5  -3   8        253.65        259.18        13.81 o                         
   6  -3   8       1716.33       1830.81        42.17 o                         
   7  -3   8       3081.83       3195.24        68.19 o                         
  -6  -2   8       2198.11       2062.63        97.34 o                         
  -5  -2   8       1219.32       1176.64        51.24 o                         
  -4  -2   8        634.19        492.12        63.17 o                         
  -3  -2   8       5620.20       5528.88       151.41 o                         
  -2  -2   8       3958.59       4051.04        90.46 o                         
  -1  -2   8       1163.93       1223.39        34.12 o                         
   0  -2   8       2870.62       2830.41        69.16 o                         
   1  -2   8      12778.28      12682.91       231.06 o                         
   2  -2   8       2743.28       2810.88        53.60 o                         
   3  -2   8        114.42         51.91         4.40 o                         
   4  -2   8       1579.78       1547.34        28.28 o                         
   5  -2   8      11119.08      11287.10       194.88 o                         
   6  -2   8       2837.82       2868.09        60.33 o                         
   7  -2   8        134.14         50.61        10.20 o                         
   8  -2   8       2951.62       2994.14        86.85 o                         
  -7  -1   8        448.90        563.00        80.79 o                         
  -6  -1   8        848.40        826.08        73.47 o                         
  -5  -1   8       4526.48       4316.52       114.40 o                         
  -4  -1   8       5533.81       5556.77       161.81 o                         
  -3  -1   8        431.17        425.85        18.38 o                         
  -2  -1   8       5965.70       6321.79       124.63 o                         
  -1  -1   8      10063.46      10399.67       207.02 o                         
   0  -1   8       7866.77       8342.11       153.99 o                         
   1  -1   8         65.46         77.85         5.63 o                         
   2  -1   8       4103.00       3930.73        77.85 o                         
   3  -1   8       9283.00       9112.91       157.24 o                         
   4  -1   8         39.87         26.60         3.05 o                         
   5  -1   8        367.63        372.70        14.67 o                         
   6  -1   8       5865.95       5975.70       106.34 o                         
   7  -1   8       3352.05       3315.43        71.68 o                         
   8  -1   8         32.59         17.74         9.34 o                         
  -7   0   8       2904.35       2703.16       156.32 o                         
  -6   0   8       2312.45       2184.36        85.28 o                         
  -5   0   8         73.84         65.54        11.40 o                         
  -4   0   8       1551.86       1518.91        41.68 o                         
  -3   0   8       2793.55       2705.02        59.45 o                         
  -2   0   8       2544.70       2632.22        53.44 o                         
  -1   0   8        777.00        896.36        19.01 o                         
   0   0   8      10745.40      11017.51       222.79 o                         
   1   0   8       8173.92       8117.99       139.73 o                         
   2   0   8        165.18        144.88         8.55 o                         
   3   0   8       2478.09       2510.49        44.83 o                         
   4   0   8      11087.88      11364.00       195.16 o                         
   5   0   8       4997.27       5185.02        90.46 o                         
   6   0   8        903.91        808.42        19.79 o                         
   7   0   8       3906.03       3950.24        83.45 o                         
   8   0   8       5133.15       5339.91       132.20 o                         
  -7   1   8         97.71         34.19        23.61 o                         
  -6   1   8       4369.02       3974.99       113.43 o                         
  -5   1   8       5928.41       5702.76       154.57 o                         
  -4   1   8        694.08        676.33        26.69 o                         
  -3   1   8       1198.31       1180.88        27.50 o                         
  -2   1   8       8609.50       8637.43       160.89 o                         
  -1   1   8      10596.97      10293.89       216.26 o                         
   0   1   8       1370.59       1374.03        26.41 o                         
   1   1   8       2861.60       2720.02        47.62 o                         
   2   1   8      14388.83      14031.24       322.27 o                         
   3   1   8       8456.24       8430.73       164.33 o                         
   4   1   8         46.57         26.75         5.03 o                         
   5   1   8        539.13        671.31        17.30 o                         
   6   1   8       8622.41       8553.62       192.62 o                         
   7   1   8        191.13        191.94        14.95 o                         
   8   1   8        115.98         51.16        12.52 o                         
  -7   2   8       2550.11       2428.61        86.45 o                         
  -6   2   8        951.36        967.40        44.77 o                         
  -5   2   8        644.40        650.66        26.93 o                         
  -4   2   8       3145.85       3063.28        72.48 o                         
  -3   2   8       2016.22       2087.72        43.29 o                         
  -2   2   8        260.44        312.86        10.40 o                         
  -1   2   8       3317.81       3390.34        69.80 o                         
   0   2   8       4222.64       4013.70        85.07 o                         
   1   2   8       1941.02       1978.93        37.05 o                         
   2   2   8       2328.56       2427.27        45.03 o                         
   3   2   8       5669.19       5410.97        94.39 o                         
   4   2   8       7874.28       7714.16       132.80 o                         
   5   2   8         43.26         40.53         5.43 o                         
   6   2   8       2242.43       2475.95        48.49 o                         
   7   2   8       5488.52       5764.25       115.22 o                         
   8   2   8       3112.18       2952.35       150.26 o                         
  -7   3   8       2003.18       2030.53        76.09 o                         
  -6   3   8       4829.48       4837.52       145.51 o                         
  -5   3   8       2270.18       2131.50        64.35 o                         
  -4   3   8          9.26         10.39         7.13 o                         
  -3   3   8       6574.80       6767.17       188.03 o                         
  -2   3   8      11984.89      12376.37       266.22 o                         
  -1   3   8       3103.05       3288.68        68.67 o                         
   0   3   8         79.39         87.32         5.20 o                         
   1   3   8      10188.00      10382.11       217.56 o                         
   2   3   8      15504.86      15313.91       351.52 o                         
   3   3   8        752.20        736.68        17.00 o                         
   4   3   8        995.94        995.42        20.80 o                         
   5   3   8       6989.22       7542.68       131.80 o                         
   6   3   8       8104.07       8262.69       154.55 o                         
   7   3   8          1.33         -4.46         4.46 o                         
   8   3   8       1326.09        759.16        39.83 o                         
   9   3   8       2901.08       1892.95        82.36 o                         
  -7   4   8       1166.04       1173.56        81.71 o                         
  -6   4   8          6.98         -3.23        19.02 o                         
  -5   4   8       2444.10       2348.97        75.15 o                         
  -4   4   8       3564.39       3586.84       145.12 o                         
  -3   4   8       1804.96       1898.99        71.34 o                         
  -2   4   8       2575.43       2580.10        65.57 o                         
  -1   4   8       8906.29       8644.11       188.29 o                         
   0   4   8       4071.50       3947.77        83.71 o                         
   1   4   8          2.98          2.57         1.79 o                         
   2   4   8       5123.78       5049.79       106.90 o                         
   3   4   8       8008.50       7984.22       183.30 o                         
   4   4   8       2346.53       2519.51        57.43 o                         
   5   4   8       1717.68       1631.03        34.54 o                         
   6   4   8       2445.20       2235.13        53.25 o                         
   7   4   8       9131.48       8914.66       208.85 o                         
   8   4   8        850.72        877.30        46.46 o                         
   9   4   8       1423.95       1388.42       114.44 o                         
  -7   5   8       1893.12       1887.70       143.83 o                         
  -6   5   8       2018.12       2110.65       101.94 o                         
  -5   5   8        251.44        205.78        20.69 o                         
  -4   5   8       1702.83       1756.90        95.11 o                         
  -3   5   8       9138.60       9435.93       297.84 o                         
  -2   5   8       4184.18       4317.30        89.92 o                         
  -1   5   8          5.00          8.46         2.65 o                         
   0   5   8       9351.99       9003.70       231.82 o                         
   1   5   8      10437.90       9999.30       256.83 o                         
   2   5   8       1646.84       1517.39        40.03 o                         
   3   5   8        461.71        519.62        15.27 o                         
   4   5   8       4010.03       4277.27       116.25 o                         
   5   5   8       3900.07       4114.47        99.03 o                         
   6   5   8        553.71        674.79        27.12 o                         
   7   5   8        728.03        800.35        23.81 o                         
   8   5   8       3233.82       3532.71        86.79 o                         
   9   5   8       1645.61       1503.03        96.88 o                         
  -6   6   8       1186.19       1122.16        83.89 o                         
  -5   6   8       5809.73       5797.27       196.97 o                         
  -4   6   8       2811.60       2843.26        75.01 o                         
  -3   6   8         13.23         14.38         3.87 o                         
  -2   6   8       4288.30       4460.24        91.40 o                         
  -1   6   8       7536.31       7443.58       148.78 o                         
   0   6   8       2219.17       2301.76        54.22 o                         
   1   6   8       2062.33       2007.13        49.71 o                         
   2   6   8       5406.88       5719.35       121.19 o                         
   3   6   8       3058.55       3036.90        65.78 o                         
   4   6   8         52.37         43.18         5.54 o                         
   5   6   8       1610.17       1708.28        64.36 o                         
   6   6   8       4210.36       4778.66       119.87 o                         
   7   6   8       3214.99       3521.67        66.96 o                         
   8   6   8        466.60        544.40        23.58 o                         
  -6   7   8        872.73        864.69        49.27 o                         
  -5   7   8        235.61        314.73        26.43 o                         
  -4   7   8       8595.09       8290.96       215.82 o                         
  -3   7   8       2658.85       2691.00        65.85 o                         
  -2   7   8         18.88         23.35         3.48 o                         
  -1   7   8       4202.60       4230.32        93.57 o                         
   0   7   8      17479.51      17340.45       397.89 o                         
   1   7   8       8072.84       8190.82       212.87 o                         
   2   7   8          0.47          6.42         2.96 o                         
   3   7   8       7478.32       7772.03       150.08 o                         
   4   7   8       6925.75       6829.55       143.60 o                         
   5   7   8       3176.43       3459.69        69.50 o                         
   6   7   8         67.31         29.99         4.42 o                         
   7   7   8       2891.54       3289.28        67.66 o                         
   8   7   8       3960.28       4163.57       111.29 o                         
  -6   8   8       2370.63       2412.52        79.42 o                         
  -5   8   8       5440.04       5498.45       141.60 o                         
  -4   8   8       1311.28       1283.74        35.02 o                         
  -3   8   8        512.32        549.83        17.23 o                         
  -2   8   8       5258.15       5164.94       106.18 o                         
  -1   8   8       1760.64       1731.19        40.82 o                         
   0   8   8        200.22        205.49        10.36 o                         
   1   8   8       2593.73       2801.45        50.09 o                         
   2   8   8       6441.83       6899.50       113.26 o                         
   3   8   8        580.42        618.74        16.40 o                         
   4   8   8       1356.73       1269.76        52.70 o                         
   5   8   8       3213.83       3153.85        78.28 o                         
   6   8   8       1508.82       1615.42        34.56 o                         
   7   8   8         13.26         -2.09         5.92 o                         
   8   8   8       1841.89       2098.83        53.92 o                         
  -5   9   8       2917.14       2982.81        73.67 o                         
  -4   9   8       5818.60       5808.39       105.44 o                         
  -3   9   8        516.57        533.24        14.10 o                         
  -2   9   8         83.54         81.29         5.87 o                         
  -1   9   8       8654.57       8545.34       151.75 o                         
   0   9   8       6588.29       6534.11       114.27 o                         
   1   9   8        622.29        615.16        14.28 o                         
   2   9   8       2726.70       2957.19        55.79 o                         
   3   9   8       9196.96       9815.39       160.95 o                         
   4   9   8       6228.84       5755.31       156.59 o                         
   5   9   8         61.16         21.50         6.12 o                         
   6   9   8       3017.76       3281.31        60.07 o                         
   7   9   8       4224.28       4502.40        88.19 o                         
   8   9   8       1404.50       1555.16        41.66 o                         
  -5  10   8       1827.83       1984.04        60.34 o                         
  -4  10   8        101.96         96.91         9.15 o                         
  -3  10   8       5095.84       5048.49        83.34 o                         
  -2  10   8       4061.24       4197.42        70.66 o                         
  -1  10   8        531.23        543.64        15.45 o                         
   0  10   8        589.85        598.69        16.00 o                         
   1  10   8       8343.60       8300.73       144.73 o                         
   2  10   8       1904.20       1927.97        38.83 o                         
   3  10   8         14.98         11.38         3.83 o                         
   4  10   8       2408.36       2372.90        63.77 o                         
   5  10   8       4070.70       3688.97       168.67 o                         
   6  10   8        187.30        110.38        10.96 o                         
   7  10   8        287.21        344.55        21.29 o                         
  -4  11   8       1833.44       1849.31        46.27 o                         
  -3  11   8          4.73          7.44         6.72 o                         
  -2  11   8       1474.11       1549.74        33.19 o                         
  -1  11   8       6639.50       6690.80       121.30 o                         
   0  11   8       1879.28       1879.62        36.15 o                         
   1  11   8         33.16         20.92         4.18 o                         
   2  11   8       5079.97       5213.33        83.32 o                         
   3  11   8       5196.26       5530.79        97.76 o                         
   4  11   8        906.02        845.90        21.54 o                         
   5  11   8       1162.74        793.17        53.33 o                         
   6  11   8       3982.36       3693.05       101.39 o                         
   7  11   8       2674.72       2894.75        67.41 o                         
  -3  12   8       4621.84       4649.01       100.95 o                         
  -2  12   8        618.70        643.35        25.40 o                         
  -1  12   8         11.93          8.64         5.11 o                         
   0  12   8       3878.19       3931.50        76.29 o                         
   1  12   8       5266.75       5168.57        92.01 o                         
   2  12   8        460.84        452.89        14.72 o                         
   3  12   8        487.58        495.77        17.08 o                         
   4  12   8       2658.36       2605.54        63.29 o                         
   5  12   8        756.35        552.33        35.40 o                         
  -2  13   8       2067.81       2072.36        55.96 o                         
  -1  13   8       1548.28       1564.50        42.10 o                         
   0  13   8        108.06         68.50         6.97 o                         
   1  13   8       1974.63       1965.18        41.47 o                         
   2  13   8       7543.46       7562.13       151.17 o                         
   3  13   8       1942.83       2077.01        52.25 o                         
   4  13   8        323.52        194.97        19.47 o                         
   5  13   8       2501.47       2119.32        78.03 o                         
  -1  14   8        607.53        633.44        24.69 o                         
   0  14   8       4178.86       4029.81        99.27 o                         
   1  14   8       1836.13       1837.49        44.62 o                         
   2  14   8         88.47         59.36        12.31 o                         
   3  14   8       2021.83       1926.80        51.68 o                         
   4  14   8       2223.80       2173.39        70.32 o                         
  -1  -8   9       1272.05       1345.79        44.88 o                         
   0  -8   9       2486.63       2515.30        71.68 o                         
   1  -8   9        165.02        118.31        14.67 o                         
   2  -8   9        419.97        418.01        26.96 o                         
  -3  -7   9       2176.51       2308.96        84.50 o                         
  -2  -7   9       4085.95       4399.42       125.72 o                         
  -1  -7   9       2050.82       2134.91        60.41 o                         
   0  -7   9        262.09        240.07        19.63 o                         
   1  -7   9       2511.36       2474.76        60.04 o                         
   2  -7   9       2949.54       2894.04        63.78 o                         
   3  -7   9         14.59          6.08         4.78 o                         
   4  -7   9        291.50        283.10        22.81 o                         
  -4  -6   9       1113.13       1054.00        56.90 o                         
  -3  -6   9        327.11        377.21        27.52 o                         
  -2  -6   9        562.14        690.92        30.93 o                         
  -1  -6   9       2960.64       3055.81        74.62 o                         
   0  -6   9       2938.79       2936.74        63.50 o                         
   1  -6   9          9.42         -4.69         4.69 o                         
   2  -6   9       1481.47       1473.17        33.79 o                         
   3  -6   9       3925.12       3993.11        76.85 o                         
   4  -6   9        906.59        942.61        28.15 o                         
   5  -6   9        144.03         81.87         8.36 o                         
  -5  -5   9        489.54        536.88        58.41 o                         
  -4  -5   9       1475.41       1417.60        49.95 o                         
  -3  -5   9       4974.81       5295.20       145.95 o                         
  -2  -5   9       2666.87       2767.69        67.74 o                         
  -1  -5   9         89.37         62.28        12.03 o                         
   0  -5   9       1210.75       1159.06        40.42 o                         
   1  -5   9       6463.22       6395.24       113.21 o                         
   2  -5   9       2493.03       2398.37        41.19 o                         
   3  -5   9        174.66        144.28        10.73 o                         
   4  -5   9        439.26        448.40        18.96 o                         
   5  -5   9       3142.43       3203.86        63.41 o                         
   6  -5   9        133.27        115.43        14.24 o                         
  -5  -4   9       2147.14       2088.72        80.17 o                         
  -4  -4   9        956.43       1057.66        39.98 o                         
  -3  -4   9         54.79         56.94        11.86 o                         
  -2  -4   9       3340.16       3412.61        84.26 o                         
  -1  -4   9       2136.77       2226.02        51.65 o                         
   0  -4   9        178.23        179.29        21.25 o                         
   1  -4   9       1166.11       1145.58        30.26 o                         
   2  -4   9       4678.28       4488.55        76.09 o                         
   3  -4   9       5115.19       5021.06        80.40 o                         
   4  -4   9        207.39        105.55        11.22 o                         
   5  -4   9       1627.61       1649.97        34.06 o                         
   6  -4   9       4957.08       5052.53        96.36 o                         
  -6  -3   9        870.20        833.93        58.96 o                         
  -5  -3   9        434.49        237.96       132.55 o                         
  -4  -3   9       2929.42       2916.32       102.07 o                         
  -3  -3   9       3121.09       3015.63        98.84 o                         
  -2  -3   9        626.14        658.84        21.68 o                         
  -1  -3   9        906.76        976.78        28.70 o                         
   0  -3   9       5725.13       5731.63       153.10 o                         
   1  -3   9       5498.63       5629.40       111.97 o                         
   2  -3   9         14.86          4.74         3.84 o                         
   3  -3   9        659.59        638.65        14.63 o                         
   4  -3   9       5613.59       5641.61        94.27 o                         
   5  -3   9       4215.56       4251.95        68.91 o                         
   6  -3   9         92.96         37.09         5.76 o                         
   7  -3   9       1232.50       1234.64        33.14 o                         
  -6  -2   9       2938.08       2917.40       136.09 o                         
  -5  -2   9       3273.69       3238.64       109.76 o                         
  -4  -2   9        544.16        379.39        63.09 o                         
  -3  -2   9        908.28        941.67        33.20 o                         
  -2  -2   9       3741.10       3864.58        81.51 o                         
  -1  -2   9       3718.46       3834.61        86.51 o                         
   0  -2   9        125.18        114.49         8.92 o                         
   1  -2   9       2975.01       2859.07        54.54 o                         
   2  -2   9       3460.35       3540.29        66.97 o                         
   3  -2   9        392.17        388.34        10.78 o                         
   4  -2   9       1235.04       1216.76        25.69 o                         
   5  -2   9       1580.19       1663.67        30.90 o                         
   6  -2   9       5546.67       5973.80       118.89 o                         
   7  -2   9         10.60          1.28         4.85 o                         
  -6  -1   9         37.46         13.02        10.44 o                         
  -5  -1   9       3253.99       3117.95        96.55 o                         
  -4  -1   9       5463.90       5217.40       119.51 o                         
  -3  -1   9       1167.83       1168.86        31.94 o                         
  -2  -1   9        549.14        580.26        14.64 o                         
  -1  -1   9       8197.96       8665.21       144.29 o                         
   0  -1   9      12806.04      13344.28       230.86 o                         
   1  -1   9       1257.95       1269.13        25.02 o                         
   2  -1   9       2969.23       3023.28        60.78 o                         
   3  -1   9       6229.82       6119.83       100.88 o                         
   4  -1   9       5222.30       5154.00        90.34 o                         
   5  -1   9         20.85         20.35         4.46 o                         
   6  -1   9       1128.08       1171.54        26.38 o                         
   7  -1   9       4339.16       4473.21        97.48 o                         
   8  -1   9       1798.55       1805.25        52.59 o                         
  -6   0   9       4165.10       4023.12       188.76 o                         
  -5   0   9       1193.28       1208.48        50.89 o                         
  -4   0   9         82.46         68.12         9.24 o                         
  -3   0   9       3350.71       3248.96        70.96 o                         
  -2   0   9       3954.69       4036.13        75.47 o                         
  -1   0   9        662.68        705.61        16.26 o                         
   0   0   9       2920.25       3019.89        66.96 o                         
   1   0   9       5815.79       5913.30        97.28 o                         
   2   0   9       3224.12       3282.20        65.51 o                         
   3   0   9        784.58        752.45        17.25 o                         
   4   0   9       3098.44       3100.62        58.69 o                         
   5   0   9       2401.25       2470.71        51.00 o                         
   6   0   9       1656.85       1693.82        32.79 o                         
   7   0   9        804.35        864.96        27.48 o                         
   8   0   9       2713.70       2797.49        70.55 o                         
  -6   1   9       1111.46        818.07        69.29 o                         
  -5   1   9       6248.11       6088.33       158.34 o                         
  -4   1   9       1794.59       1805.66        48.83 o                         
  -3   1   9          7.75          3.34         4.61 o                         
  -2   1   9       4846.28       4783.48       102.62 o                         
  -1   1   9      16765.10      16699.10       351.14 o                         
   0   1   9       4799.68       4907.26        85.68 o                         
   1   1   9        327.88        297.98         7.89 o                         
   2   1   9       6410.62       6192.83       121.39 o                         
   3   1   9       8402.82       8260.38       174.25 o                         
   4   1   9       1335.89       1372.48        27.86 o                         
   5   1   9        816.70        846.39        17.69 o                         
   6   1   9       1947.79       1996.86        41.49 o                         
   7   1   9       3165.64       3199.92        71.31 o                         
   8   1   9        531.71        484.34        26.61 o                         
  -6   2   9       3110.21       2997.25        99.77 o                         
  -5   2   9        448.29        458.05        37.66 o                         
  -4   2   9       1503.12       1452.00        41.42 o                         
  -3   2   9       4514.48       4552.81        89.78 o                         
  -2   2   9       1967.51       2080.18        45.74 o                         
  -1   2   9        162.70        167.01         8.72 o                         
   0   2   9       6615.01       6599.66       196.58 o                         
   1   2   9       6092.80       6068.68       118.73 o                         
   2   2   9        267.34        261.70         8.11 o                         
   3   2   9       2488.25       2553.40        51.17 o                         
   4   2   9       4470.22       4684.84        86.60 o                         
   5   2   9       2187.06       2262.14        39.90 o                         
   6   2   9        401.73        378.92        16.03 o                         
   7   2   9       2758.56       2791.92        67.99 o                         
   8   2   9       3162.69       3113.32       100.87 o                         
  -6   3   9       2852.78       2787.93        80.09 o                         
  -5   3   9       7433.06       6920.27       166.71 o                         
  -4   3   9        902.51        885.76        39.16 o                         
  -3   3   9        557.42        612.93        18.40 o                         
  -2   3   9      11886.22      12319.22       245.14 o                         
  -1   3   9       5691.29       5840.91       128.33 o                         
   0   3   9        294.82        290.35         9.46 o                         
   1   3   9       7922.11       7705.17       162.27 o                         
   2   3   9      16878.13      17110.94       392.41 o                         
   3   3   9       6532.91       6490.73       147.30 o                         
   4   3   9          7.74         11.78         3.53 o                         
   5   3   9       5220.50       5613.67       105.72 o                         
   6   3   9       6825.73       7355.88       137.62 o                         
   7   3   9       2596.64       2522.10        81.03 o                         
   8   3   9        110.30         36.37        14.67 o                         
  -6   4   9        553.20        454.08        43.97 o                         
  -5   4   9        612.22        600.91        34.73 o                         
  -4   4   9      13125.04      12551.98       349.16 o                         
  -3   4   9       7816.39       8269.54       223.75 o                         
  -2   4   9         26.87         22.58         5.04 o                         
  -1   4   9       3150.25       3268.85        73.07 o                         
   0   4   9      12303.48      12007.50       251.97 o                         
   1   4   9       5372.61       5617.06       102.68 o                         
   2   4   9        444.48        384.84        13.13 o                         
   3   4   9       6404.00       6242.35       144.55 o                         
   4   4   9       5039.31       5060.58        94.63 o                         
   5   4   9         18.51         17.61         5.45 o                         
   6   4   9       1033.23        957.65        24.41 o                         
   7   4   9       4208.11       4026.43        85.78 o                         
   8   4   9       1737.26       1651.81        78.71 o                         
  -6   5   9       1469.76       1423.88        85.65 o                         
  -5   5   9        733.79        649.61       118.46 o                         
  -4   5   9         25.38         28.41         9.21 o                         
  -3   5   9       4486.74       4760.31       134.13 o                         
  -2   5   9       7300.14       7381.18       149.71 o                         
  -1   5   9         32.83         35.54         3.84 o                         
   0   5   9       1380.02       1425.45        34.54 o                         
   1   5   9      10504.13      10384.18       217.47 o                         
   2   5   9       6571.41       6437.10       196.49 o                         
   3   5   9        281.50        297.61        12.13 o                         
   4   5   9       6509.10       7041.49       150.66 o                         
   5   5   9       8451.19       8717.47       165.46 o                         
   6   5   9       2833.82       3046.56        73.01 o                         
   7   5   9         11.63          3.82         4.47 o                         
   8   5   9       2607.34       2828.06        71.22 o                         
  -6   6   9        148.85        175.33       125.50 o                         
  -5   6   9       3861.61       3767.29       332.12 o                         
  -4   6   9       9515.52       9662.53       309.41 o                         
  -3   6   9        511.06        594.31        18.43 o                         
  -2   6   9         47.83         50.85         4.70 o                         
  -1   6   9       8369.38       8262.63       178.06 o                         
   0   6   9       9246.99       9295.22       239.42 o                         
   1   6   9        685.60        682.34        19.97 o                         
   2   6   9       1552.31       1612.79        39.27 o                         
   3   6   9       6298.90       6864.83       144.68 o                         
   4   6   9       2336.33       2498.21        58.72 o                         
   5   6   9        148.59         81.87        10.07 o                         
   6   6   9       2877.06       3243.30        83.29 o                         
   7   6   9       4189.51       4596.98        99.34 o                         
   8   6   9        192.47        143.75        13.88 o                         
  -6   7   9       1490.36       1331.03       107.54 o                         
  -5   7   9        154.54        204.98       116.68 o                         
  -4   7   9       1588.66       1532.02        44.22 o                         
  -3   7   9       6299.44       6156.39       125.71 o                         
  -2   7   9       1423.94       1490.35        33.87 o                         
  -1   7   9         89.59         85.17         7.28 o                         
   0   7   9       4971.09       5048.10       131.08 o                         
   1   7   9      19698.96      19269.45       496.10 o                         
   2   7   9       4793.05       4969.74        98.46 o                         
   3   7   9       1645.90       1675.99        43.19 o                         
   4   7   9       7581.02       8019.03       158.74 o                         
   5   7   9       5760.27       6229.17       123.58 o                         
   6   7   9        360.43        416.51        18.73 o                         
   7   7   9       1586.77       1841.71        47.11 o                         
   8   7   9       4855.39       5247.87       113.99 o                         
  -5   8   9       6112.58       5831.42       180.18 o                         
  -4   8   9       2605.79       2591.53        81.45 o                         
  -3   8   9         86.11         84.46         7.20 o                         
  -2   8   9       1771.30       1827.57        40.94 o                         
  -1   8   9       7174.57       7232.97       157.52 o                         
   0   8   9       1218.19       1284.55        33.44 o                         
   1   8   9         80.57         51.21         8.66 o                         
   2   8   9      10445.62      10817.82       176.71 o                         
   3   8   9       5740.49       6001.61       118.07 o                         
   4   8   9        163.46         91.22         7.79 o                         
   5   8   9       1519.44       1500.51        35.50 o                         
   6   8   9       3362.83       3524.74        64.09 o                         
   7   8   9        607.08        680.25        21.98 o                         
   8   8   9        191.48        103.76        16.27 o                         
  -5   9   9        832.08        814.69        54.08 o                         
  -4   9   9       3775.01       3755.28        97.90 o                         
  -3   9   9       4109.22       4096.96        86.61 o                         
  -2   9   9         44.10         32.35         4.18 o                         
  -1   9   9       1963.18       1961.24        43.77 o                         
   0   9   9       5193.66       5374.08       127.34 o                         
   1   9   9       3930.09       4171.61        84.05 o                         
   2   9   9        678.87        665.85        15.91 o                         
   3   9   9       7927.49       8232.27       145.89 o                         
   4   9   9       7653.21       7123.09       225.35 o                         
   5   9   9       1412.60       1315.36        39.20 o                         
   6   9   9        940.87       1043.50        55.68 o                         
   7   9   9       3326.32       3537.31        78.25 o                         
   8   9   9       3823.59       3801.72       119.55 o                         
  -4  10   9         12.00         12.97         7.43 o                         
  -3  10   9       2218.07       2193.26        55.12 o                         
  -2  10   9       7760.57       7581.60       129.53 o                         
  -1  10   9       3078.38       3058.87        66.69 o                         
   0  10   9         17.01         22.90         3.86 o                         
   1  10   9       2696.30       2906.14        52.76 o                         
   2  10   9       7929.22       8392.67       169.56 o                         
   3  10   9       2085.40       2231.72        39.67 o                         
   4  10   9        112.93         32.79         7.07 o                         
   5  10   9       3495.24       3436.99        78.60 o                         
   6  10   9       1460.47       1472.99        42.67 o                         
   7  10   9         62.06         38.37         8.24 o                         
  -4  11   9       2529.03       2584.88        65.71 o                         
  -3  11   9       1531.30       1574.45        40.00 o                         
  -2  11   9        245.24        243.45        15.33 o                         
  -1  11   9       2110.59       2107.21        39.78 o                         
   0  11   9       2624.04       2547.51        47.36 o                         
   1  11   9         33.04         11.91         4.11 o                         
   2  11   9       1289.17       1290.52        26.52 o                         
   3  11   9       4139.42       4239.81        76.06 o                         
   4  11   9       2818.05       2710.73        69.06 o                         
   5  11   9          7.38          4.18        10.28 o                         
   6  11   9       2842.86       2852.35        87.23 o                         
   7  11   9       4113.15       4234.50        92.72 o                         
  -3  12   9       6974.47       7042.79       160.50 o                         
  -2  12   9       5457.92       5628.18       141.63 o                         
  -1  12   9        169.59        175.27        13.46 o                         
   0  12   9       3105.89       3112.33        71.38 o                         
   1  12   9       6799.72       6559.14       122.92 o                         
   2  12   9       3375.77       3531.08        73.75 o                         
   3  12   9          2.09         -1.37         5.62 o                         
   4  12   9       2613.72       2521.55        85.26 o                         
   5  12   9       3295.44       2492.51        70.74 o                         
   6  12   9        918.80        876.88        41.72 o                         
  -2  13   9       2381.93       2388.64        62.43 o                         
  -1  13   9       3416.83       3409.19        81.37 o                         
   0  13   9        288.90        292.66        18.64 o                         
   1  13   9        372.58        332.54        15.37 o                         
   2  13   9       4036.02       4046.48        81.46 o                         
   3  13   9       4288.54       4499.75        92.79 o                         
   4  13   9         34.69         22.46        10.49 o                         
   5  13   9       1095.85        967.56        48.27 o                         
   0  14   9       3996.23       3844.21        90.78 o                         
   1  14   9       1674.91       1630.10        55.36 o                         
   2  14   9        793.90        770.38        34.08 o                         
   3  14   9        810.69        781.74        27.08 o                         
   4  14   9       3489.18       3254.40       139.65 o                         
  -1  -7  10       3309.31       3429.96       122.49 o                         
   0  -7  10         29.39         22.64        11.85 o                         
   1  -7  10       1341.19       1364.49        43.60 o                         
   2  -7  10       2938.93       2833.24        75.74 o                         
  -3  -6  10        677.26        657.91        33.42 o                         
  -2  -6  10          0.08         25.43        14.86 o                         
  -1  -6  10       1298.43       1440.72        63.10 o                         
   0  -6  10       2600.24       2690.34        93.97 o                         
   1  -6  10        836.63        810.00        31.56 o                         
   2  -6  10        617.42        560.51        22.05 o                         
   3  -6  10       1235.89       1228.94        32.95 o                         
   4  -6  10        872.29        886.71        26.15 o                         
  -4  -5  10        231.66        237.82        49.83 o                         
  -3  -5  10       2343.67       2447.88       112.79 o                         
  -2  -5  10       2666.07       2810.93        86.78 o                         
  -1  -5  10        822.73        817.83        37.83 o                         
   0  -5  10        515.59        544.62        26.72 o                         
   1  -5  10       4667.29       4498.83       100.78 o                         
   2  -5  10       4669.93       4641.54        84.14 o                         
   3  -5  10         17.61          8.22         5.05 o                         
   4  -5  10       1645.81       1686.74        43.03 o                         
   5  -5  10       1326.31       1352.12        37.75 o                         
  -4  -4  10       3095.40       3073.44       108.83 o                         
  -3  -4  10        346.49        418.53        25.70 o                         
  -2  -4  10        779.72        819.42        31.75 o                         
  -1  -4  10       3437.06       3408.99        82.38 o                         
   0  -4  10       3926.67       3791.72        98.76 o                         
   1  -4  10        180.02        154.37        15.94 o                         
   2  -4  10       3131.69       3055.97        59.86 o                         
   3  -4  10       3739.11       3732.71        60.80 o                         
   4  -4  10        837.26        793.31        22.52 o                         
   5  -4  10        672.99        648.93        24.24 o                         
   6  -4  10       2145.64       2255.55        49.89 o                         
  -5  -3  10          3.20          4.82        19.54 o                         
  -4  -3  10       1392.57       1457.13        59.08 o                         
  -3  -3  10       4840.82       5097.72       233.69 o                         
  -2  -3  10       1365.88       1395.54        40.67 o                         
  -1  -3  10        378.77        370.36        18.69 o                         
   0  -3  10       6992.27       6889.87       151.19 o                         
   1  -3  10       8825.69       8749.38       205.21 o                         
   2  -3  10       1752.57       1812.27        39.64 o                         
   3  -3  10       1080.65       1006.69        19.90 o                         
   4  -3  10       4650.56       4522.08        76.52 o                         
   5  -3  10       3020.90       3031.87        59.24 o                         
   6  -3  10        443.43        416.27        18.37 o                         
  -5  -2  10       6364.31       5797.10       876.18 o                         
  -4  -2  10       2571.63       2477.09       118.09 o                         
  -3  -2  10         72.66         51.58         8.14 o                         
  -2  -2  10       1924.29       1962.25        49.91 o                         
  -1  -2  10       5365.85       5700.03       118.46 o                         
   0  -2  10       1265.59       1312.88        34.24 o                         
   1  -2  10       2184.80       2161.83        40.74 o                         
   2  -2  10       3834.43       3796.97        77.14 o                         
   3  -2  10       2005.90       1995.04        35.40 o                         
   4  -2  10         64.82         19.42         3.88 o                         
   5  -2  10       2728.12       2710.86        49.72 o                         
   6  -2  10       2750.81       2884.48        64.79 o                         
   7  -2  10        530.19        532.22        20.82 o                         
  -6  -1  10         57.34         64.94        27.11 o                         
  -5  -1  10        588.05        583.92        50.52 o                         
  -4  -1  10       4653.41       4384.11       133.81 o                         
  -3  -1  10       3578.99       3372.00       104.61 o                         
  -2  -1  10         20.42         18.73         4.54 o                         
  -1  -1  10       2367.63       2571.45        47.72 o                         
   0  -1  10      11972.11      12524.42       217.29 o                         
   1  -1  10       3673.85       3834.27        73.05 o                         
   2  -1  10        398.43        382.10        12.63 o                         
   3  -1  10       5612.45       5593.32       110.79 o                         
   4  -1  10       6931.05       7057.15       139.72 o                         
   5  -1  10       1957.70       2002.45        36.09 o                         
   6  -1  10        253.46        216.88        14.66 o                         
   7  -1  10       3929.62       4052.61        88.78 o                         
  -6   0  10       2701.28       2622.19       110.72 o                         
  -5   0  10       4419.91       4265.83       127.88 o                         
  -4   0  10         45.51         31.34         6.42 o                         
  -3   0  10       1008.73        951.95        23.16 o                         
  -2   0  10       7735.49       7886.09       154.84 o                         
  -1   0  10       4524.99       4764.26        94.72 o                         
   0   0  10         38.66         42.17        15.45 o                         
   1   0  10       4379.84       4367.29        80.86 o                         
   2   0  10       6369.33       6393.01       125.79 o                         
   3   0  10       1210.65       1295.96        28.40 o                         
   4   0  10        642.47        667.59        18.12 o                         
   5   0  10       2492.16       2549.55        46.95 o                         
   6   0  10       2773.42       2960.45        54.25 o                         
   7   0  10         11.48         15.38         7.48 o                         
   8   0  10        917.67        945.98        68.25 o                         
  -6   1  10         67.23         30.41        12.50 o                         
  -5   1  10       1062.15       1071.66        43.52 o                         
  -4   1  10       5481.08       5314.15       131.82 o                         
  -3   1  10        591.09        585.50        19.37 o                         
  -2   1  10        860.40        883.16        21.01 o                         
  -1   1  10       5900.86       5796.02       114.25 o                         
   0   1  10       7327.70       7170.89       118.05 o                         
   1   1  10        960.13        981.50        19.45 o                         
   2   1  10       3236.41       3214.62        64.46 o                         
   3   1  10      11997.02      11830.58       249.06 o                         
   4   1  10       4571.75       4614.91        81.60 o                         
   5   1  10        274.69        252.43        10.70 o                         
   6   1  10       4235.48       4223.73        84.76 o                         
   7   1  10       6851.21       6941.52       182.53 o                         
   8   1  10       2193.41       2211.72        70.44 o                         
  -6   2  10       3806.41       3065.95       143.34 o                         
  -5   2  10        302.34        331.44        24.70 o                         
  -4   2  10       1065.66       1011.87        31.47 o                         
  -3   2  10       4427.78       4394.81        92.98 o                         
  -2   2  10       6729.78       6854.44       128.88 o                         
  -1   2  10        251.27        245.81        11.50 o                         
   0   2  10       1780.44       1814.52        43.94 o                         
   1   2  10       8516.73       8651.64       157.86 o                         
   2   2  10       5729.64       5946.63       109.01 o                         
   3   2  10         54.77         31.06         8.20 o                         
   4   2  10       4149.56       4017.36        80.34 o                         
   5   2  10       4907.13       4747.85        88.82 o                         
   6   2  10         32.39         30.20         6.01 o                         
   7   2  10       1153.85       1174.40        38.90 o                         
   8   2  10       2268.87       2327.89        67.70 o                         
  -6   3  10        598.34        635.13        45.59 o                         
  -5   3  10       3890.74       3745.93       114.77 o                         
  -4   3  10       3463.23       3244.52       105.05 o                         
  -3   3  10        452.22        457.35        16.16 o                         
  -2   3  10       2281.15       2352.65        52.51 o                         
  -1   3  10       4561.62       4610.38       102.99 o                         
   0   3  10       1215.09       1228.74        27.92 o                         
   1   3  10       1119.79       1197.00        25.36 o                         
   2   3  10      10854.82      11238.82       236.03 o                         
   3   3  10       8426.73       8476.29       270.71 o                         
   4   3  10       1375.66       1532.47        31.90 o                         
   5   3  10       2450.18       2503.86        67.72 o                         
   6   3  10       5127.98       5411.83       119.63 o                         
   7   3  10       2810.23       2763.30        86.15 o                         
   8   3  10          1.23          3.12         6.41 o                         
  -6   4  10       1409.44       1328.83       112.43 o                         
  -5   4  10        283.75        307.11        70.95 o                         
  -4   4  10       5083.37       4973.77       128.90 o                         
  -3   4  10      12720.19      12940.23       310.01 o                         
  -2   4  10       1041.17       1108.75        31.16 o                         
  -1   4  10        643.18        677.08        20.91 o                         
   0   4  10       2186.16       2249.20        48.19 o                         
   1   4  10      10906.56      10694.83       194.46 o                         
   2   4  10       1379.31       1380.66        34.10 o                         
   3   4  10       2104.25       2139.15        56.48 o                         
   4   4  10       7214.22       7495.47       138.34 o                         
   5   4  10       2336.29       2446.68        48.74 o                         
   6   4  10         21.20          1.77         4.27 o                         
   7   4  10       1685.26       1586.93        46.27 o                         
   8   4  10       2939.26       2612.36       165.47 o                         
  -6   5  10       1609.98       1602.12       114.06 o                         
  -5   5  10       1908.30       1993.99       130.41 o                         
  -4   5  10        243.67        243.26        17.90 o                         
  -3   5  10       3044.09       3001.79        86.24 o                         
  -2   5  10       4246.51       4411.34       100.41 o                         
  -1   5  10       1184.99       1249.76        28.83 o                         
   0   5  10        967.58        981.20        24.89 o                         
   1   5  10       3876.14       3960.94        78.31 o                         
   2   5  10       8312.21       8081.24       187.34 o                         
   3   5  10       1835.02       1861.57        45.44 o                         
   4   5  10       1833.02       1773.58        50.55 o                         
   5   5  10       6876.57       6907.55       140.75 o                         
   6   5  10       5221.20       5232.15       120.95 o                         
   7   5  10        765.58        808.82        24.82 o                         
   8   5  10       1390.42       1496.13        38.94 o                         
  -6   6  10          6.65          0.90        28.64 o                         
  -5   6  10       1641.60       1514.42       214.05 o                         
  -4   6  10       7476.48       7527.84       247.19 o                         
  -3   6  10       6030.60       6210.15       169.79 o                         
  -2   6  10        123.51        119.32         7.11 o                         
  -1   6  10       5959.65       6054.30       132.13 o                         
   0   6  10      10566.86      10644.92       245.25 o                         
   1   6  10       3766.96       3910.04        95.05 o                         
   2   6  10        283.65        286.55        10.57 o                         
   3   6  10       8401.40       8879.98       187.16 o                         
   4   6  10       5167.42       5237.71       116.45 o                         
   5   6  10        407.56        426.04        30.36 o                         
   6   6  10        700.79        716.81        28.15 o                         
   7   6  10       3185.61       3607.10        80.29 o                         
   8   6  10       1471.50       1617.85        41.00 o                         
  -5   7  10       1518.43       1396.43       175.02 o                         
  -4   7  10         86.89        103.06        22.11 o                         
  -3   7  10       2902.67       2885.76        62.10 o                         
  -2   7  10       4936.86       4899.00       101.05 o                         
  -1   7  10        794.96        807.01        21.10 o                         
   0   7  10       2116.36       2188.96        58.45 o                         
   1   7  10       5696.31       6005.54       172.55 o                         
   2   7  10       4004.50       4215.00        90.36 o                         
   3   7  10        244.98        257.68        14.03 o                         
   4   7  10       4168.69       4278.79        87.03 o                         
   5   7  10       4981.50       5355.46       104.68 o                         
   6   7  10        947.37       1091.94        32.52 o                         
   7   7  10        911.20        982.47        27.94 o                         
   8   7  10       3778.93       4129.01        91.25 o                         
  -5   8  10       3811.33       3631.25       146.72 o                         
  -4   8  10       3736.37       3723.88       111.37 o                         
  -3   8  10        125.29         92.18        11.20 o                         
  -2   8  10       2857.46       2863.58        61.30 o                         
  -1   8  10       9965.00       9947.32       237.39 o                         
   0   8  10       3135.32       3245.01        78.06 o                         
   2   8  10       6278.29       6681.43       131.78 o                         
   3   8  10       7620.72       8053.45       158.01 o                         
   4   8  10       1399.24       1399.45        43.90 o                         
   5   8  10         18.58          7.34         4.94 o                         
   6   8  10       2451.92       2661.36        56.53 o                         
   7   8  10       1966.06       2063.39        52.24 o                         
   8   8  10        152.49         90.55         7.99 o                         
  -5   9  10        159.01        181.92        33.54 o                         
  -4   9  10       1146.17       1175.03        43.50 o                         
  -3   9  10       4553.21       4416.29       112.67 o                         
  -2   9  10       1972.71       2053.43        45.95 o                         
  -1   9  10        218.00        196.53         9.66 o                         
   0   9  10       4527.37       4500.74       120.69 o                         
   1   9  10       5958.84       5842.87       156.12 o                         
   2   9  10        443.81        443.34        17.20 o                         
   3   9  10       2249.55       2362.72        50.28 o                         
   4   9  10       6796.61       6571.64       202.90 o                         
   5   9  10       3331.27       3116.46       130.19 o                         
   6   9  10         18.24          2.32         4.69 o                         
   7   9  10       2008.52       2191.62        51.02 o                         
  -4  10  10        824.40        823.79        34.77 o                         
  -3  10  10        305.46        380.33        23.20 o                         
  -2  10  10       6380.99       6354.98       175.91 o                         
  -1  10  10       4877.12       4844.62       111.28 o                         
   0  10  10         77.06         74.63         7.43 o                         
   1  10  10        514.97        503.95        18.05 o                         
   2  10  10       7659.16       7816.56       149.38 o                         
   3  10  10       5374.94       5478.42        98.21 o                         
   4  10  10        209.15         76.61        11.16 o                         
   5  10  10       2804.33       2790.17       156.37 o                         
   6  10  10       3401.82       3479.77        77.79 o                         
   7  10  10        889.03        968.56        32.60 o                         
  -3  11  10       3435.21       3525.14       107.31 o                         
  -2  11  10        399.70        421.42        23.58 o                         
  -1  11  10        619.68        656.13        21.05 o                         
   0  11  10       4191.67       4197.35        79.68 o                         
   1  11  10         72.52         58.82         6.39 o                         
   2  11  10         25.68         25.67         6.75 o                         
   3  11  10       1843.38       1904.81        37.07 o                         
   4  11  10       5658.70       5758.88       123.59 o                         
   5  11  10        202.38        115.20        16.51 o                         
   6  11  10       1448.16       1460.48        41.55 o                         
  -3  12  10       3259.93       3346.04        91.01 o                         
  -2  12  10       6802.53       6831.09       155.22 o                         
  -1  12  10       1369.82       1386.51        37.50 o                         
   0  12  10        527.38        538.77        17.84 o                         
   1  12  10       5052.40       5214.60       105.54 o                         
   2  12  10       6426.35       6410.87       132.07 o                         
   3  12  10        851.39        929.15        27.87 o                         
   4  12  10        744.93        677.98        22.59 o                         
   5  12  10       5976.26       3835.62       128.48 o                         
   6  12  10       3495.85       3224.39       329.13 o                         
  -2  13  10        165.08        200.24        34.73 o                         
  -1  13  10       2644.43       2602.40        64.61 o                         
   0  13  10       2462.25       2334.79        59.37 o                         
   1  13  10         16.98         10.79         7.99 o                         
   2  13  10         48.63         34.08         7.56 o                         
   3  13  10       3523.17       3598.07        75.68 o                         
   4  13  10        862.03        642.15        32.49 o                         
   5  13  10        169.72         90.78        18.12 o                         
   0  14  10       1852.56       1822.32        53.87 o                         
   1  14  10       4130.15       3983.02        97.25 o                         
   2  14  10        737.94        762.54        45.09 o                         
   3  14  10        123.97         70.42         9.86 o                         
  -1  -6  11         30.55         67.50        20.43 o                         
   0  -6  11       1907.24       1971.37        74.07 o                         
   1  -6  11       1765.38       1737.63        66.64 o                         
   2  -6  11         72.84         32.28         6.59 o                         
   3  -6  11        951.64       1031.65        45.17 o                         
  -3  -5  11        517.40        527.63        30.74 o                         
  -2  -5  11       1364.65       1437.18        50.72 o                         
  -1  -5  11       1320.50       1376.08        62.47 o                         
   0  -5  11         21.99          9.87         9.77 o                         
   1  -5  11       2618.79       2603.57       120.47 o                         
   2  -5  11       4566.88       4408.94       109.20 o                         
   3  -5  11        956.58        960.22        26.22 o                         
   4  -5  11        384.27        344.77        18.12 o                         
  -3  -4  11       2453.00       2678.94       114.17 o                         
  -2  -4  11         94.42         85.03        16.50 o                         
  -1  -4  11        968.93       1126.05        49.00 o                         
   0  -4  11       4462.37       4529.99       151.21 o                         
   1  -4  11       2454.93       2471.90        71.19 o                         
   2  -4  11        168.52        143.02        12.78 o                         
   3  -4  11       2071.45       2049.99        41.84 o                         
   4  -4  11       1830.06       1825.36        41.52 o                         
   5  -4  11         71.29         40.95         7.38 o                         
  -4  -3  11        488.69        506.22        37.82 o                         
  -3  -3  11       1903.03       1936.99        55.79 o                         
  -2  -3  11       2327.40       2508.37        61.80 o                         
  -1  -3  11         13.55          2.90         4.55 o                         
   0  -3  11       1011.55       1101.27        36.42 o                         
   1  -3  11       5136.20       4985.00       110.98 o                         
   2  -3  11       3067.16       3009.39        62.92 o                         
   3  -3  11          3.26          0.89         4.58 o                         
   4  -3  11       2256.16       2235.26        48.14 o                         
   5  -3  11       3042.52       3159.35        71.64 o                         
   6  -3  11       1032.48       1038.28        30.49 o                         
  -5  -2  11       2331.17       2301.59        95.28 o                         
  -4  -2  11       4813.75       4854.31       159.14 o                         
  -3  -2  11         82.61         83.81        14.11 o                         
  -2  -2  11       1615.19       1641.51        45.17 o                         
  -1  -2  11       2164.36       2143.49        65.89 o                         
   0  -2  11       2160.83       2151.94        48.90 o                         
   1  -2  11          0.39         -0.14         3.34 o                         
   2  -2  11       1563.15       1556.77        32.36 o                         
   3  -2  11       4373.77       4309.97        86.47 o                         
   4  -2  11       1992.51       1959.57        35.94 o                         
   5  -2  11        225.14        207.41        16.84 o                         
   6  -2  11       1434.19       1518.54        38.47 o                         
  -5  -1  11          1.41         22.95         9.78 o                         
  -4  -1  11       1705.67       1728.70        58.09 o                         
  -3  -1  11       2860.34       2895.43        63.75 o                         
  -2  -1  11       1179.79       1200.11        30.75 o                         
  -1  -1  11       1275.67       1312.22        30.09 o                         
   0  -1  11       3178.61       3208.64        59.58 o                         
   1  -1  11       2729.28       2778.65        54.65 o                         
   2  -1  11        130.39        146.61        10.85 o                         
   3  -1  11       1137.55       1127.58        26.33 o                         
   4  -1  11       5253.48       5197.71        91.49 o                         
   5  -1  11       4024.54       4035.95        76.78 o                         
   6  -1  11         14.01          6.88         4.72 o                         
   7  -1  11       2207.66       2309.03        54.49 o                         
  -5   0  11       4269.66       4144.67       136.65 o                         
  -4   0  11       2554.05       2571.55        89.51 o                         
  -3   0  11        680.85        730.32        22.32 o                         
  -2   0  11       3729.50       3786.82        74.74 o                         
  -1   0  11       6976.43       7264.05       134.76 o                         
   0   0  11       1682.76       1767.57        35.21 o                         
   1   0  11        539.00        539.12        14.02 o                         
   2   0  11       5112.98       5140.45       101.94 o                         
   3   0  11       3341.10       3198.79        64.98 o                         
   4   0  11        152.88        144.26        12.70 o                         
   5   0  11       1012.18       1009.13        23.75 o                         
   6   0  11       2636.22       2726.83        56.82 o                         
   7   0  11        618.35        658.89        24.43 o                         
  -5   1  11        249.59        292.54        27.16 o                         
  -4   1  11       2403.27       2282.56        80.96 o                         
  -3   1  11       3798.24       3588.34        76.14 o                         
  -2   1  11         25.43         25.82         5.09 o                         
  -1   1  11       3501.09       3565.02        76.63 o                         
   0   1  11       2817.78       2889.32        55.33 o                         
   1   1  11       2548.84       2552.48        48.32 o                         
   2   1  11        265.94        291.39         9.66 o                         
   3   1  11       7304.15       7429.98       146.01 o                         
   4   1  11       5170.57       5172.88       121.72 o                         
   5   1  11        321.57        334.02        12.98 o                         
   6   1  11       1505.31       1497.24        40.61 o                         
   7   1  11       3890.99       4117.37       114.87 o                         
  -5   2  11       1656.67       1720.92        72.62 o                         
  -4   2  11        105.52         56.13        11.35 o                         
  -3   2  11       4758.26       4476.96       100.80 o                         
  -2   2  11      10669.95      10826.00       231.05 o                         
  -1   2  11       1637.09       1707.53        46.82 o                         
   0   2  11       1385.02       1406.16        35.03 o                         
   1   2  11       6666.44       6753.18       132.42 o                         
   2   2  11       9690.47       9852.56       169.30 o                         
   3   2  11        917.29        910.01        23.70 o                         
   4   2  11       1737.84       1712.70        49.53 o                         
   5   2  11       4316.57       4119.67        93.99 o                         
   6   2  11       1104.19       1125.44        27.82 o                         
   7   2  11          2.11          9.21         8.47 o                         
   8   2  11        856.58        898.49        37.19 o                         
  -5   3  11       1026.24       1071.75        43.87 o                         
  -4   3  11       2728.51       2506.51        97.53 o                         
  -3   3  11       2034.15       2097.50        49.12 o                         
  -2   3  11        202.78        199.26        11.60 o                         
  -1   3  11       4029.79       3999.80        97.33 o                         
   0   3  11       2724.05       2773.15        73.54 o                         
   1   3  11        391.55        426.40        13.31 o                         
   2   3  11       1998.56       2022.76        41.32 o                         
   3   3  11       6401.30       6717.09       174.56 o                         
   4   3  11       2001.06       1883.00        64.86 o                         
   5   3  11        713.95        745.39        23.13 o                         
   6   3  11       2822.41       3000.11        70.10 o                         
   7   3  11       2174.81       2119.91        58.89 o                         
   8   3  11        296.71        304.79        22.18 o                         
  -5   4  11        393.35        346.41        75.66 o                         
  -4   4  11        785.87        832.46        47.05 o                         
  -3   4  11       6931.61       6865.39       155.15 o                         
  -2   4  11       4370.18       4553.06        96.05 o                         
  -1   4  11          0.82         -2.50         3.11 o                         
   0   4  11       2583.23       2579.43        50.70 o                         
   1   4  11      10459.11      10726.89       195.24 o                         
   2   4  11       4531.13       4859.11       103.10 o                         
   3   4  11          8.45         13.10         4.51 o                         
   4   4  11       5472.45       5303.41       190.19 o                         
   5   4  11       6066.23       6088.89       107.30 o                         
   6   4  11       1234.19       1247.65        28.81 o                         
   7   4  11        215.52        149.28        17.22 o                         
   8   4  11       2356.19       1834.83        78.68 o                         
  -5   5  11       3009.81       2752.55       169.26 o                         
  -4   5  11       4672.61       4748.43       145.14 o                         
  -3   5  11         89.88        117.34        14.76 o                         
  -2   5  11       2649.91       2595.76        63.72 o                         
  -1   5  11       6762.03       6893.17       123.57 o                         
   0   5  11        220.50        245.60         9.87 o                         
   1   5  11        544.66        577.95        15.32 o                         
   2   5  11       6177.45       6172.39       130.70 o                         
   3   5  11       6235.20       6364.00       148.06 o                         
   4   5  11          6.83          6.89         5.04 o                         
   5   5  11       2882.02       2896.70        61.24 o                         
   6   5  11       4635.98       4593.48       111.41 o                         
   7   5  11       2135.18       2038.28        72.04 o                         
   8   5  11        435.35        390.00        22.85 o                         
  -5   6  11        204.51        242.75        76.79 o                         
  -4   6  11       4533.68       4426.05       380.98 o                         
  -3   6  11       9017.42       9019.20       217.52 o                         
  -2   6  11        972.18       1060.04        27.59 o                         
  -1   6  11       1108.46       1109.19        27.79 o                         
   0   6  11      10452.62      10528.46       242.71 o                         
   1   6  11       6830.63       6797.64       146.61 o                         
   2   6  11        590.50        589.15        18.93 o                         
   3   6  11       2511.76       2755.16        60.39 o                         
   4   6  11       9816.47      10115.21       374.96 o                         
   5   6  11       3753.92       4032.21        85.02 o                         
   6   6  11         44.12         22.13         6.72 o                         
   7   6  11       2617.23       2881.60        69.91 o                         
   8   6  11       3142.18       3274.38        68.34 o                         
  -5   7  11       2662.20       2443.92       284.15 o                         
  -4   7  11        549.31        525.18        69.89 o                         
  -3   7  11        505.59        538.52        16.31 o                         
  -2   7  11       5275.89       5289.74       108.52 o                         
  -1   7  11       3661.39       3788.78        94.37 o                         
   0   7  11        894.93        889.80        26.16 o                         
   1   7  11        373.18        365.73        15.55 o                         
   2   7  11       4181.17       4071.88        80.84 o                         
   3   7  11        544.98        605.72        18.61 o                         
   4   7  11        638.05        653.18        26.46 o                         
   5   7  11       3929.21       4285.84        80.32 o                         
   6   7  11       2929.21       3160.58        68.87 o                         
   7   7  11         95.55         76.14         8.04 o                         
   8   7  11       1683.80       1784.59        78.81 o                         
  -5   8  11       2011.17       1934.95       100.21 o                         
  -4   8  11       2894.33       2800.54        87.38 o                         
  -3   8  11        998.57       1001.55        31.60 o                         
  -2   8  11        311.62        311.75        12.64 o                         
  -1   8  11       4544.60       4641.71       114.72 o                         
   0   8  11      10809.34      11042.61       328.83 o                         
   1   8  11         48.16         50.65         6.29 o                         
   2   8  11        805.16        823.26        35.36 o                         
   3   8  11       4565.36       4751.87       102.08 o                         
   4   8  11       6509.19       6378.73       130.99 o                         
   5   8  11        706.77        723.94        18.96 o                         
   6   8  11       1980.92       2221.59        50.98 o                         
   7   8  11       3261.09       3467.14        70.74 o                         
  -4   9  11        114.20         81.35        56.76 o                         
  -3   9  11       2629.50       2627.04        70.55 o                         
  -2   9  11       6700.64       6730.21       172.18 o                         
  -1   9  11       1108.15       1145.78        29.21 o                         
   0   9  11        182.36        211.32        15.85 o                         
   1   9  11       4783.71       5115.02       148.74 o                         
   2   9  11       6528.16       6615.87       172.82 o                         
   3   9  11         83.21         35.90         8.67 o                         
   4   9  11        510.01        488.53        15.34 o                         
   5   9  11       4629.74       4478.65       164.52 o                         
   6   9  11        943.38        981.19        30.68 o                         
   7   9  11        208.09        244.59        18.41 o                         
  -4  10  11       1560.01       1567.78        71.26 o                         
  -3  10  11          5.31          2.95         7.67 o                         
  -2  10  11       2260.95       2232.66        67.67 o                         
  -1  10  11       4607.60       4469.69        94.29 o                         
   0  10  11       1971.55       1937.30        56.51 o                         
   1  10  11       2188.00       2201.80        67.73 o                         
   2  10  11       2771.04       2915.18        65.16 o                         
   3  10  11       8991.75       9130.88       167.41 o                         
   4  10  11       1871.36       1843.69        40.18 o                         
   5  10  11       1160.09       1058.07        65.02 o                         
   6  10  11       4172.59       4218.07        93.00 o                         
   7  10  11       2226.96       2332.13        54.80 o                         
  -3  11  11       4615.61       4684.08       137.93 o                         
  -2  11  11       2737.74       2823.55       100.58 o                         
  -1  11  11         71.66         55.22        11.27 o                         
   0  11  11       2091.03       2121.38        61.97 o                         
   1  11  11       3889.66       3827.83       100.61 o                         
   2  11  11         42.43         35.86         5.53 o                         
   3  11  11        466.44        405.72        15.79 o                         
   4  11  11       3295.22       3383.98        73.25 o                         
   5  11  11       2303.61       2101.19       122.45 o                         
   6  11  11         94.55         56.71        10.81 o                         
  -2  12  11       3565.29       3643.42       110.40 o                         
  -1  12  11       4412.35       4272.66       147.97 o                         
   0  12  11         36.37         36.61         7.90 o                         
   1  12  11       2843.23       2835.78       112.35 o                         
   2  12  11       3155.46       3323.88       104.96 o                         
   3  12  11       4166.26       4046.62        74.03 o                         
   4  12  11         39.93         29.45        13.87 o                         
   5  12  11       2400.33       1537.84        99.10 o                         
  -1  13  11       1166.70       1210.82        39.13 o                         
   0  13  11       3959.76       3711.95        97.23 o                         
   1  13  11       1655.47       1605.48        46.52 o                         
   2  13  11        154.91        200.05        27.75 o                         
   3  13  11        804.91        906.12        39.66 o                         
   4  13  11       2212.95       2016.55        56.69 o                         
   1  14  11       3931.33       3768.67       107.09 o                         
   2  14  11       2835.00       2876.09       128.06 o                         
  -1  -5  12       1360.97       1465.04        50.96 o                         
   0  -5  12        316.36        284.37        20.89 o                         
   1  -5  12        564.35        537.59        32.16 o                         
   2  -5  12       2543.95       2493.25        76.59 o                         
  -2  -4  12        670.10        731.06        28.75 o                         
  -1  -4  12       1232.77       1399.38        48.62 o                         
   0  -4  12       3502.87       3551.22        91.80 o                         
   1  -4  12       4118.35       4068.30       118.45 o                         
   2  -4  12        184.01        153.51        12.87 o                         
   3  -4  12       1109.52       1104.23        32.80 o                         
   4  -4  12       2217.10       2239.42        52.78 o                         
  -3  -3  12        672.57        706.15        47.46 o                         
  -2  -3  12       1600.36       1700.36        48.10 o                         
  -1  -3  12        630.93        653.24        26.36 o                         
   0  -3  12         24.77         12.83         5.04 o                         
   1  -3  12       1779.59       1762.28        58.38 o                         
   2  -3  12       3485.43       3463.25        73.56 o                         
   3  -3  12        550.57        546.23        28.36 o                         
   4  -3  12        820.99        802.81        23.38 o                         
   5  -3  12       2674.85       2817.37        70.70 o                         
  -4  -2  12       3880.36       3748.83       155.34 o                         
  -3  -2  12       1842.84       1878.24        79.27 o                         
  -2  -2  12        392.98        376.17        19.62 o                         
  -1  -2  12       4581.81       4975.68       137.17 o                         
   0  -2  12       4584.02       4625.07       104.70 o                         
   1  -2  12       1843.15       1837.50        39.99 o                         
   2  -2  12        219.98        147.05        13.84 o                         
   3  -2  12       5499.91       5366.66       115.52 o                         
   4  -2  12       4762.23       4794.05       103.83 o                         
   5  -2  12        283.51        236.92        18.80 o                         
   6  -2  12        587.77        591.27        26.43 o                         
  -4  -1  12         17.45         28.57         9.11 o                         
  -3  -1  12       2057.72       2069.06        84.95 o                         
  -2  -1  12       4796.25       5080.76       111.25 o                         
  -1  -1  12        244.24        255.78        11.97 o                         
   0  -1  12       1869.19       1909.08        46.83 o                         
   1  -1  12       4416.32       4421.82        83.58 o                         
   2  -1  12       2622.86       2666.33        55.09 o                         
   3  -1  12          4.28          1.27         3.61 o                         
   4  -1  12       4012.46       3922.62       101.69 o                         
   5  -1  12       4603.00       4659.12       111.18 o                         
   6  -1  12        549.41        558.78        21.30 o                         
  -4   0  12       2795.48       2750.87        87.59 o                         
  -3   0  12        155.90        151.90        14.33 o                         
  -2   0  12        827.60        842.61        22.25 o                         
  -1   0  12       7519.36       7807.38       183.95 o                         
   0   0  12       1845.78       1909.22        40.10 o                         
   1   0  12        139.40        125.80         8.73 o                         
   2   0  12       3217.42       3236.46        65.72 o                         
   3   0  12       6419.70       6447.00       127.49 o                         
   4   0  12       1789.54       1735.61        37.90 o                         
   5   0  12        386.35        362.53        16.46 o                         
   6   0  12       3536.09       3625.22        80.11 o                         
   7   0  12       2443.53       2572.09       134.60 o                         
  -5   1  12         11.32         16.60        10.08 o                         
  -4   1  12       1189.95       1265.35        45.24 o                         
  -3   1  12       5430.23       5300.33       113.62 o                         
  -2   1  12       3000.21       3034.41        72.98 o                         
  -1   1  12        461.99        460.92        15.99 o                         
   0   1  12       2526.20       2546.65        49.51 o                         
   1   1  12       4091.74       4057.99        80.95 o                         
   2   1  12        261.18        276.13        10.30 o                         
   3   1  12       1049.65       1132.88        26.19 o                         
   4   1  12       3787.90       3690.89        97.81 o                         
   5   1  12       1974.50       1874.76        36.05 o                         
   6   1  12          3.86         16.35         9.89 o                         
   7   1  12       1617.52       1777.82        67.30 o                         
  -5   2  12       1729.30       1670.96        66.83 o                         
  -4   2  12        245.94        243.58        23.38 o                         
  -3   2  12       1091.17       1100.97        27.55 o                         
  -2   2  12       7104.59       6972.09       161.93 o                         
  -1   2  12       9717.05      10037.11       231.88 o                         
   0   2  12        216.99        178.96        10.84 o                         
   1   2  12       2319.37       2429.23        49.62 o                         
   2   2  12       9853.63       9938.75       185.19 o                         
   3   2  12       5632.11       5655.01       121.15 o                         
   4   2  12          4.97         -0.21         4.49 o                         
   5   2  12       3998.70       3828.75        77.44 o                         
   6   2  12       4379.87       4156.35       132.45 o                         
   7   2  12       2250.07       2415.83       102.72 o                         
  -5   3  12        444.93        479.85        49.00 o                         
  -4   3  12       2343.89       2334.13        76.52 o                         
  -3   3  12       5419.60       5362.20       111.14 o                         
  -2   3  12        117.63        122.27        12.66 o                         
  -1   3  12        766.43        734.98        23.25 o                         
   0   3  12       4071.37       4301.24       100.58 o                         
   1   3  12       1903.60       1962.05        40.54 o                         
   2   3  12         71.36         69.46         7.76 o                         
   3   3  12       1416.82       1589.48        45.46 o                         
   4   3  12       4394.63       4188.69       143.06 o                         
   5   3  12        146.09        172.95        14.24 o                         
   6   3  12       1137.07       1091.89        31.51 o                         
   7   3  12       3245.99       3109.07       111.91 o                         
  -5   4  12        861.19        783.71        97.60 o                         
  -4   4  12        262.57        241.54        28.16 o                         
  -3   4  12       3699.86       3742.12        90.25 o                         
  -2   4  12       6584.25       6610.98       147.69 o                         
  -1   4  12        744.70        724.15        21.65 o                         
   0   4  12       5793.88       5844.32       118.74 o                         
   1   4  12       5453.81       5726.11       112.48 o                         
   2   4  12       8274.89       8504.40       166.15 o                         
   3   4  12        846.96        869.42        41.78 o                         
   4   4  12       2051.74       2024.93        86.94 o                         
   5   4  12       7704.96       7763.21       176.54 o                         
   6   4  12       2238.69       2100.98        71.35 o                         
   7   4  12        159.77         80.97        11.38 o                         
  -5   5  12       3591.94       3249.29       230.79 o                         
  -4   5  12       6693.37       6662.99       280.19 o                         
  -3   5  12       1251.92       1303.24        38.16 o                         
  -2   5  12       1126.14       1113.90        35.02 o                         
  -1   5  12       3199.69       3067.77        62.10 o                         
   0   5  12       8418.99       8657.53       172.27 o                         
   1   5  12        349.04        326.61        11.81 o                         
   2   5  12       1936.21       1985.66        44.28 o                         
   3   5  12       4949.77       5231.38       156.95 o                         
   4   5  12       3296.51       3096.08       105.12 o                         
   5   5  12         68.76         67.62        10.17 o                         
   6   5  12       3209.31       3333.23        75.04 o                         
   7   5  12       2091.74       2189.12        88.09 o                         
  -5   6  12        199.54        174.48        80.59 o                         
  -4   6  12       2252.07       2333.07       109.50 o                         
  -3   6  12       5763.14       5947.42       139.64 o                         
  -2   6  12       3396.82       3335.11        78.08 o                         
  -1   6  12        219.77        216.86        10.64 o                         
   0   6  12       3325.25       3354.46        75.86 o                         
   1   6  12       4157.07       4350.60        87.40 o                         
   2   6  12       2251.39       2136.33        78.04 o                         
   3   6  12       1833.18       1694.13        43.56 o                         
   4   6  12       4965.98       5279.45       113.14 o                         
   5   6  12       6058.45       6233.59       142.34 o                         
   6   6  12       1013.74        985.79        28.12 o                         
   7   6  12        708.52        721.55        27.68 o                         
  -4   7  12       1857.87       1806.67       152.08 o                         
  -3   7  12        301.39        288.87        27.24 o                         
  -2   7  12       4469.55       4663.77        98.02 o                         
  -1   7  12       8188.92       8133.52       178.06 o                         
   0   7  12       1640.83       1672.45        45.17 o                         
   1   7  12       2947.31       3135.30        82.69 o                         
   2   7  12       2762.81       2848.74        62.24 o                         
   3   7  12       4773.78       4950.52       106.05 o                         
   4   7  12        112.25         76.05         9.95 o                         
   5   7  12       1660.36       1731.11        36.01 o                         
   6   7  12       4381.87       4566.79        98.95 o                         
   7   7  12        495.43        439.80        27.34 o                         
  -4   8  12       1825.78       1703.20        58.22 o                         
  -3   8  12       1884.93       1919.89        62.56 o                         
  -2   8  12        510.49        492.71        19.95 o                         
  -1   8  12       2568.98       2509.13        58.64 o                         
   0   8  12       6411.28       6211.52       198.23 o                         
   1   8  12       4149.00       4226.36       113.66 o                         
   2   8  12        898.41        948.73        29.43 o                         
   3   8  12       5397.05       5706.14       133.72 o                         
   4   8  12       5618.99       5915.57       106.66 o                         
   5   8  12       2767.51       2795.05        54.76 o                         
   6   8  12        857.18        900.24        29.01 o                         
   7   8  12       4476.65       4705.81       102.14 o                         
  -4   9  12        127.58         33.39         9.46 o                         
  -3   9  12       1320.71       1376.39        36.49 o                         
  -2   9  12       6266.03       6252.79       154.73 o                         
  -1   9  12       7646.72       7881.18       191.12 o                         
   0   9  12        393.79        396.57        16.37 o                         
   1   9  12       4258.77       4324.18       136.28 o                         
   2   9  12       4634.41       4620.14       110.23 o                         
   3   9  12       1565.14       1612.55        43.85 o                         
   4   9  12         90.85         38.32         7.33 o                         
   5   9  12       2265.62       2281.57       119.52 o                         
   6   9  12       2075.21       2170.14        93.65 o                         
   7   9  12          4.59          0.35         7.31 o                         
  -3  10  12        606.67        634.22        28.83 o                         
  -2  10  12        548.47        538.61        25.26 o                         
  -1  10  12       3861.06       3906.90       128.27 o                         
   0  10  12       4809.37       5022.82       230.39 o                         
   1  10  12        116.13        126.28        15.09 o                         
   2  10  12       5993.46       5930.27       140.68 o                         
   3  10  12       6286.19       6405.17       150.10 o                         
   4  10  12       3153.75       3112.95        60.60 o                         
   5  10  12         18.22         -6.88         8.90 o                         
   6  10  12       2899.79       2923.86        96.83 o                         
  -2  11  12       3850.81       3984.49       138.24 o                         
  -1  11  12        631.28        630.00        29.69 o                         
   0  11  12       1507.65       1538.03        59.42 o                         
   1  11  12       6282.60       6529.04       338.00 o                         
   2  11  12       2680.63       2570.03        65.14 o                         
   3  11  12          1.67         -0.04         8.49 o                         
   4  11  12       2631.72       2686.51        68.44 o                         
   5  11  12       3589.67       3436.30       230.71 o                         
   6  11  12       1018.15        928.40        43.13 o                         
  -2  12  12       1195.62       1279.64        75.46 o                         
  -1  12  12       3072.06       3070.59       110.45 o                         
   0  12  12       1277.50       1243.58        47.19 o                         
   1  12  12        219.77        242.85        25.43 o                         
   2  12  12       2388.43       2363.40        80.81 o                         
   3  12  12       3088.08       3075.24        75.22 o                         
   4  12  12        180.78        118.13        22.19 o                         
   5  12  12        976.02        882.30        53.18 o                         
   0  13  12       3861.95       3752.28       131.38 o                         
   1  13  12       3326.32       3142.92       147.21 o                         
   2  13  12        237.75        326.47        30.07 o                         
   3  13  12        919.56        824.89        40.00 o                         
   4  13  12       3793.21       3705.72       106.71 o                         
   0  -4  13       1734.37       1793.80        52.94 o                         
   1  -4  13       3663.34       3564.28       107.12 o                         
   2  -4  13        814.66        816.64        34.98 o                         
  -2  -3  13        392.13        393.07        37.79 o                         
  -1  -3  13       2100.90       2230.52        67.22 o                         
   0  -3  13        313.83        289.82        19.27 o                         
   1  -3  13        537.72        552.19        31.53 o                         
   2  -3  13       1698.14       1712.42        41.39 o                         
   3  -3  13       1131.19       1151.58        37.36 o                         
   4  -3  13         13.09         -0.92         6.24 o                         
  -3  -2  13       3016.93       2991.05        96.46 o                         
  -2  -2  13        148.06        128.87        15.13 o                         
  -1  -2  13       2247.29       2422.53        71.14 o                         
   0  -2  13       3972.33       3917.41       107.77 o                         
   1  -2  13       3024.94       2977.05        64.25 o                         
   2  -2  13         21.13          2.33         4.76 o                         
   3  -2  13       2066.87       2074.49        52.94 o                         
   4  -2  13       4376.88       4467.89       119.44 o                         
   5  -2  13        852.18        810.31        31.43 o                         
  -3  -1  13       1156.18       1235.84        67.98 o                         
  -2  -1  13       3286.41       3391.97        84.75 o                         
  -1  -1  13       4730.38       5057.58       132.44 o                         
   0  -1  13        842.79        780.74        24.02 o                         
   1  -1  13       1711.99       1708.92        41.13 o                         
   2  -1  13       2677.90       2647.33        72.70 o                         
   3  -1  13       1202.77       1125.04        32.30 o                         
   4  -1  13        223.12        222.71        25.40 o                         
   5  -1  13       2766.94       2884.27        79.42 o                         
  -4   0  13       1533.02       1567.64        69.55 o                         
  -3   0  13        676.76        702.46        30.46 o                         
  -2   0  13       1228.04       1272.07        37.88 o                         
  -1   0  13       3342.94       3408.93        76.57 o                         
   0   0  13       2013.04       2075.68        41.94 o                         
   1   0  13        292.40        245.45        11.42 o                         
   2   0  13       3272.38       3109.73        69.03 o                         
   3   0  13       3727.13       3776.25        90.07 o                         
   4   0  13       3357.52       3388.82        81.64 o                         
   5   0  13         42.26         11.95         6.63 o                         
   6   0  13       1707.36       1682.01        44.45 o                         
  -4   1  13        503.38        568.28        30.07 o                         
  -3   1  13       3163.19       3202.98        86.79 o                         
  -2   1  13       6987.77       6963.84       162.07 o                         
  -1   1  13       1221.64       1219.94        31.32 o                         
   0   1  13       3074.66       3106.74        63.37 o                         
   1   1  13       1682.16       1665.22        33.36 o                         
   2   1  13       1841.86       1756.80        37.60 o                         
   3   1  13          9.87          2.08         4.28 o                         
   4   1  13       1194.18       1236.86        33.84 o                         
   5   1  13       3440.32       3557.35        95.41 o                         
   6   1  13        126.11         72.30        10.65 o                         
  -4   2  13       1456.01       1397.10        46.69 o                         
  -3   2  13          5.20         13.05         6.98 o                         
  -2   2  13       3216.11       3160.77        84.71 o                         
  -1   2  13       4181.04       4086.06        96.41 o                         
   0   2  13       3592.83       3603.50        85.25 o                         
   1   2  13       1304.61       1334.36        29.43 o                         
   2   2  13       5445.42       5564.75       118.96 o                         
   3   2  13       4094.65       4265.53        92.49 o                         
   4   2  13        993.24        821.35        29.23 o                         
   5   2  13       1013.95       1016.87        38.34 o                         
   6   2  13       5728.80       5679.68       150.84 o                         
   7   2  13       2559.70       2471.71        97.10 o                         
  -4   3  13       1726.62       1837.41        69.19 o                         
  -3   3  13       4738.49       4610.26       140.56 o                         
  -2   3  13       2717.70       2662.53        68.38 o                         
  -1   3  13        527.36        465.33        17.80 o                         
   0   3  13       3461.62       3297.80        87.47 o                         
   1   3  13       4081.49       4160.00        82.84 o                         
   2   3  13        719.48        702.35        24.46 o                         
   3   3  13       2103.59       2093.66        59.49 o                         
   4   3  13       3800.53       3751.06        89.60 o                         
   5   3  13       1385.22       1361.95        46.95 o                         
   6   3  13         73.78         67.99        11.43 o                         
   7   3  13        715.06        717.31        28.48 o                         
  -4   4  13        214.82        205.42        76.88 o                         
  -3   4  13       1348.12       1341.31        42.04 o                         
  -2   4  13       4093.30       3959.46        91.16 o                         
  -1   4  13       3362.97       3264.76        81.93 o                         
   0   4  13         75.98         50.29         9.14 o                         
   1   4  13       6889.05       7089.43       164.37 o                         
   2   4  13       5558.46       5725.47       112.78 o                         
   3   4  13       2354.20       2367.62        64.65 o                         
   4   4  13        816.52        822.07        29.29 o                         
   5   4  13       5957.85       5961.29       185.81 o                         
   6   4  13       3900.68       3658.05       103.90 o                         
   7   4  13         28.54         -9.19         9.19 o                         
  -4   5  13       3686.43       3463.57       144.17 o                         
  -3   5  13       1936.08       1989.38        72.70 o                         
  -2   5  13         13.31          6.42         6.25 o                         
  -1   5  13       2147.56       2103.28        47.10 o                         
   0   5  13       6710.92       6896.06       140.40 o                         
   1   5  13       3557.37       3790.69        75.41 o                         
   2   5  13        238.63        250.29        12.03 o                         
   3   5  13       4050.83       4186.02        98.41 o                         
   4   5  13       3828.24       4163.48       127.04 o                         
   5   5  13        797.28        807.91        34.02 o                         
   6   5  13        405.17        375.38        22.80 o                         
   7   5  13       2158.57       2131.02        94.59 o                         
  -4   6  13         12.29         10.25        20.86 o                         
  -3   6  13       1294.80       1263.64        56.13 o                         
  -2   6  13       1332.66       1348.01        34.00 o                         
  -1   6  13       1080.20       1019.53        27.55 o                         
   0   6  13        276.17        297.37        14.88 o                         
   1   6  13       3938.48       4038.74        86.75 o                         
   2   6  13       2327.53       2353.25        63.72 o                         
   3   6  13         77.63         64.98        10.84 o                         
   4   6  13       2919.98       3049.42        76.68 o                         
   5   6  13       4727.11       5118.92       134.79 o                         
   6   6  13       2540.56       2506.23        78.61 o                         
   7   6  13        203.19        179.64        20.07 o                         
  -4   7  13       3619.25       3455.96       145.11 o                         
  -3   7  13        393.05        360.97        29.77 o                         
  -2   7  13       1753.41       1727.97        70.52 o                         
  -1   7  13       7677.88       7773.25       187.46 o                         
   0   7  13       6533.10       6499.30       168.86 o                         
   1   7  13        404.90        412.33        20.75 o                         
   2   7  13       3775.86       3577.39        81.69 o                         
   3   7  13       7546.60       7384.96       157.09 o                         
   4   7  13       2201.98       2220.64        49.11 o                         
   5   7  13         22.83         34.31         7.57 o                         
   6   7  13       2749.13       2791.88        82.36 o                         
   7   7  13       3186.07       3221.24        83.68 o                         
  -3   8  13       2151.31       2211.25        71.51 o                         
  -2   8  13       1862.80       1926.46        53.81 o                         
  -1   8  13         21.86         26.62         6.41 o                         
   0   8  13       2832.73       2825.04        69.19 o                         
   1   8  13       3929.93       3954.84       125.70 o                         
   2   8  13        135.28        154.24        14.29 o                         
   3   8  13       1899.14       1788.81        41.90 o                         
   4   8  13       3527.94       3651.92        76.44 o                         
   5   8  13       3524.48       3612.03       112.67 o                         
   6   8  13         37.64         33.99         7.31 o                         
   7   8  13       1964.74       2041.00        48.29 o                         
  -3   9  13        157.77         78.84        27.12 o                         
  -2   9  13       4076.42       4047.93       116.34 o                         
  -1   9  13       5595.71       5649.63       225.10 o                         
   0   9  13       1310.35       1374.60        43.76 o                         
   1   9  13       1079.36       1064.26        34.45 o                         
   2   9  13       4178.59       4315.10       113.79 o                         
   3   9  13       2207.31       2232.07        55.94 o                         
   4   9  13         28.14         16.54        16.38 o                         
   5   9  13        848.13        918.11        42.90 o                         
   6   9  13       3182.85       3356.86       115.43 o                         
  -2  10  13        158.19        175.14        19.43 o                         
  -1  10  13       1116.44       1169.87        43.86 o                         
   0  10  13       4202.16       4355.41       128.86 o                         
   1  10  13       2217.50       2246.88       154.20 o                         
   2  10  13        276.45        333.70        28.39 o                         
   3  10  13       1621.24       1674.68        73.13 o                         
   4  10  13       3077.93       3178.81       100.07 o                         
   6  10  13        579.04        608.76        25.31 o                         
  -2  11  13       3666.48       3791.15       132.83 o                         
  -1  11  13       1441.24       1452.77        53.27 o                         
   0  11  13         94.69         90.76        13.78 o                         
   1  11  13       4425.38       4564.19       245.41 o                         
   2  11  13       5771.13       5968.60       222.46 o                         
   3  11  13       1386.40       1346.77        61.47 o                         
   4  11  13        685.19        676.75        30.09 o                         
   5  11  13       2385.59       2407.34       163.84 o                         
  -1  12  13       1903.74       1850.69        72.02 o                         
   0  12  13       2084.10       2090.06        71.00 o                         
   1  12  13        335.02        369.19        29.83 o                         
   2  12  13        569.77        570.57        36.93 o                         
   3  12  13       3402.71       3434.14       143.17 o                         
   4  12  13       1513.19       1453.07        43.00 o                         
   1  13  13       3870.58       3948.92       241.63 o                         
   2  13  13       1942.65       2143.61       117.53 o                         
   3  13  13        102.89         35.48        12.46 o                         
   1  -3  14          4.14          8.20        22.70 o                         
  -1  -2  14         28.85          8.76        10.24 o                         
   0  -2  14       3274.38       3287.23        89.18 o                         
   1  -2  14       2273.40       2294.84        60.63 o                         
   2  -2  14        407.61        369.72        23.31 o                         
   3  -2  14        762.31        750.29        28.84 o                         
  -2  -1  14       2471.18       2672.15        78.97 o                         
  -1  -1  14       3173.32       3206.82        81.57 o                         
   0  -1  14       1911.95       1943.69        52.29 o                         
   1  -1  14        413.15        423.49        19.01 o                         
   2  -1  14       2808.48       2684.60        74.44 o                         
   3  -1  14       2420.52       2495.29        69.66 o                         
   4  -1  14        311.44        239.22        24.07 o                         
  -2   0  14         68.38         42.25        10.09 o                         
  -1   0  14       1882.59       1875.67        47.60 o                         
   0   0  14       3050.56       2926.56        66.38 o                         
   1   0  14        833.90        826.85        24.74 o                         
   2   0  14         49.81         42.82         8.71 o                         
   3   0  14       3736.58       3668.07        98.57 o                         
   4   0  14       4682.33       4788.93       127.23 o                         
   5   0  14        809.41        758.17        33.35 o                         
  -3   1  14       1421.74       1540.32        56.25 o                         
  -2   1  14       4583.76       4687.72       143.13 o                         
  -1   1  14       3360.17       3368.65        83.15 o                         
   0   1  14         17.25          4.74         4.34 o                         
   1   1  14       3089.48       3018.38        81.21 o                         
   2   1  14       4358.93       4283.08       101.29 o                         
   3   1  14       1421.64       1384.41        37.11 o                         
   4   1  14        137.15         77.11        13.36 o                         
   5   1  14       3889.65       3971.05       122.72 o                         
   6   1  14       2913.32       2298.84       127.06 o                         
  -3   2  14        995.23        932.53        36.10 o                         
  -2   2  14         90.70        121.19        22.70 o                         
  -1   2  14       2242.56       2181.81        54.16 o                         
   0   2  14       2643.27       2582.89        58.44 o                         
   1   2  14        202.05        213.76        11.38 o                         
   2   2  14       1961.94       1996.30        50.06 o                         
   3   2  14       3530.70       3476.86        93.23 o                         
   4   2  14       1375.56       1448.79        45.19 o                         
   5   2  14         41.20         10.66         9.82 o                         
   6   2  14       2346.42       2008.78       167.86 o                         
  -3   3  14       4570.74       4542.57       126.55 o                         
  -2   3  14       3045.19       2972.53        93.24 o                         
  -1   3  14        105.10        102.89        12.00 o                         
   0   3  14       1862.57       1820.36        50.84 o                         
   1   3  14       7232.59       7123.37       140.04 o                         
   2   3  14       3187.66       3115.36        74.61 o                         
   3   3  14        232.36        238.57        26.05 o                         
   4   3  14       2450.13       2410.15        77.57 o                         
   5   3  14       3276.54       3255.84       101.37 o                         
   6   3  14        999.95        966.89        72.05 o                         
  -3   4  14         27.15         28.13        17.40 o                         
  -2   4  14       2143.57       2029.89        65.90 o                         
  -1   4  14       3868.53       3829.42        95.66 o                         
   0   4  14       2096.04       2032.42        51.22 o                         
   1   4  14        211.71        218.93        12.76 o                         
   2   4  14       3099.76       3105.69        73.33 o                         
   3   4  14       3865.76       3706.47       100.45 o                         
   4   4  14          9.86         13.36         9.58 o                         
   5   4  14       1556.82       1624.07        97.52 o                         
   6   4  14       3085.91       2905.74        91.50 o                         
  -3   5  14       3197.73       3181.68       124.16 o                         
  -2   5  14        374.84        271.96        31.82 o                         
  -1   5  14        970.54        914.40        27.35 o                         
   0   5  14       6748.73       6537.99       132.88 o                         
   1   5  14       5839.44       6099.09       134.57 o                         
   2   5  14        251.01        289.42        13.34 o                         
   3   5  14       2220.75       2125.42        50.35 o                         
   4   5  14       4262.34       4383.84       133.88 o                         
   5   5  14       2421.40       2362.92        81.74 o                         
   6   5  14         27.25        -12.53        15.76 o                         
  -3   6  14        359.51        297.37        37.42 o                         
  -2   6  14       2162.17       2056.18        80.38 o                         
  -1   6  14       2139.88       2068.75        60.10 o                         
   0   6  14         53.32         48.08         6.27 o                         
   1   6  14       2154.53       2234.97        88.58 o                         
   2   6  14       3911.22       3875.96        93.50 o                         
   3   6  14       1292.77       1263.35        43.08 o                         
   4   6  14       1048.24        959.03        30.94 o                         
   5   6  14       2136.25       2164.48       106.24 o                         
   6   6  14       2953.17       2715.67       119.74 o                         
  -3   7  14       1731.24       1640.84        66.35 o                         
  -2   7  14        173.67        204.61        39.35 o                         
  -1   7  14       5082.79       5021.77       147.10 o                         
   0   7  14       7217.68       7270.37       190.75 o                         
   1   7  14       2008.56       1982.74        54.03 o                         
   2   7  14       1119.38       1143.03        35.33 o                         
   3   7  14       6069.12       6175.71       186.51 o                         
   4   7  14       5726.24       5670.21       152.26 o                         
   5   7  14       1057.15       1055.54        43.71 o                         
   6   7  14       1071.19       1049.82        30.85 o                         
  -3   8  14       3200.43       3056.68        88.32 o                         
  -2   8  14       4507.63       4571.83       159.27 o                         
  -1   8  14        742.25        823.66        36.38 o                         
   0   8  14        428.99        446.02        22.13 o                         
   1   8  14       3308.52       3422.39       195.65 o                         
   2   8  14       2143.10       2092.48        67.46 o                         
   3   8  14         32.60          8.93        10.59 o                         
   4   8  14       2452.69       2343.27        61.50 o                         
   5   8  14       2804.88       3073.06        96.31 o                         
   6   8  14       1108.74       1089.70        32.68 o                         
  -2   9  14       1958.73       2061.77        76.86 o                         
  -1   9  14       5454.17       5531.03       184.42 o                         
   0   9  14       2240.80       2345.83        92.86 o                         
   2   9  14       3732.43       3708.94       140.12 o                         
   3   9  14       5293.05       5138.19       136.46 o                         
   4   9  14       2292.85       2194.83        76.00 o                         
   5   9  14        902.81        820.55        33.81 o                         
   6   9  14       3817.29       3896.56       143.40 o                         
  -2  10  14       1839.94       1861.78        71.01 o                         
   0  10  14       2714.33       2873.99        90.30 o                         
   1  10  14       4739.02       4956.06       252.46 o                         
   2  10  14        748.37        848.79       106.11 o                         
   3  10  14        139.78         56.07        15.45 o                         
   4  10  14       2927.82       2828.30       117.79 o                         
   5  10  14       1992.88       1991.75        83.86 o                         
  -1  11  14       3019.45       3093.05       111.29 o                         
   0  11  14        420.72        408.37        30.98 o                         
   1  11  14       1827.96       1998.25       127.08 o                         
   2  11  14       5858.49       5964.76       185.31 o                         
   3  11  14       3141.45       3258.32       124.53 o                         
   4  11  14          9.58         14.85         9.08 o                         
   5  11  14       3199.12       3174.73       177.38 o                         
   0  12  14       3766.47       3726.32       336.12 o                         
   1  12  14       2652.45       2726.34       185.91 o                         
   2  12  14         60.81        186.08        30.34 o                         
   3  12  14       2363.59       2486.84        99.03 o                         
   0  -1  15       2366.09       2347.36        62.64 o                         
   1  -1  15          0.88         -5.52        12.56 o                         
   2  -1  15       2191.83       2116.55        61.12 o                         
  -1   0  15         96.66         63.97         8.39 o                         
   0   0  15       1956.65       1967.24        52.73 o                         
   1   0  15       2463.32       2376.49        66.30 o                         
   2   0  15        701.44        646.63        26.56 o                         
   3   0  15       1394.17       1320.65        41.56 o                         
   4   0  15       2690.38       2746.37        76.62 o                         
  -2   1  15       4158.92       4036.86       184.79 o                         
  -1   1  15       3701.63       3891.93       131.50 o                         
   0   1  15         69.28         47.03         6.49 o                         
   1   1  15       2107.51       2106.74        68.37 o                         
   2   1  15       4307.03       4221.95       100.11 o                         
   3   1  15       3572.81       3598.28        97.22 o                         
   4   1  15          1.18          5.37        11.37 o                         
  -2   2  15        148.03        140.20        26.80 o                         
  -1   2  15       1291.28       1245.62        42.13 o                         
   0   2  15       2841.86       2757.26        74.51 o                         
   1   2  15        784.96        764.66        25.62 o                         
   2   2  15        584.47        586.17        22.22 o                         
   3   2  15       2818.29       2828.60        89.86 o                         
   4   2  15       1977.19       2004.55        82.98 o                         
   5   2  15        217.48        117.89        23.65 o                         
  -2   3  15       3815.27       1545.14       161.79 o                         
  -1   3  15        736.03        722.47        32.38 o                         
   0   3  15        404.14        109.19        32.19 o                         
   1   3  15       4386.67       4434.64       128.38 o                         
   2   3  15       3379.74       3392.25       104.56 o                         
   3   3  15        453.25        410.20        31.38 o                         
   4   3  15       1925.35       1807.79        53.43 o                         
   5   3  15       3585.56       3500.08       113.85 o                         
  -2   4  15        288.75        214.64        36.69 o                         
  -1   4  15       3040.51       3038.38       100.12 o                         
   0   4  15       4279.02       4139.73       107.21 o                         
   1   4  15        698.76        653.78        23.02 o                         
   2   4  15        788.42        825.26        31.19 o                         
   3   4  15       2817.91       2829.96       110.56 o                         
   4   4  15       1321.53       1294.26        58.84 o                         
   5   4  15         74.46         16.50        12.26 o                         
  -2   5  15       1092.32        796.56        74.30 o                         
  -1   5  15         92.18         65.66        20.87 o                         
   0   5  15       3471.04       3479.22        98.91 o                         
   1   5  15       6291.64       6556.22       167.88 o                         
   2   5  15       1866.90       1752.98        59.61 o                         
   3   5  15        656.69        646.12        30.91 o                         
   4   5  15       7005.81       6985.71       210.77 o                         
   5   5  15       3943.01       3982.42       149.08 o                         
   6   5  15        571.52        315.21        47.96 o                         
  -2   6  15       1706.56       1531.58       109.62 o                         
  -1   6  15       3496.65       3434.69        99.13 o                         
   0   6  15       1286.95       1398.40        45.34 o                         
   1   6  15        110.30        107.76        14.29 o                         
   2   6  15       2398.99       2311.69        75.11 o                         
   3   6  15       2911.00       2734.51        92.96 o                         
   4   6  15        231.25        239.58        17.90 o                         
   5   6  15       1370.17       1351.35        55.20 o                         
   6   6  15       2600.91       2617.56       102.30 o                         
  -2   7  15         15.14          8.86        27.11 o                         
  -1   7  15       1218.76       1264.95        77.69 o                         
   0   7  15       4086.20       4512.04       160.92 o                         
   1   7  15       2732.68       3002.30        76.95 o                         
   2   7  15         17.11         25.53         7.89 o                         
   3   7  15       2776.07       2735.55        75.42 o                         
   4   7  15       4857.66       4937.37       130.82 o                         
   5   7  15       2282.54       2360.54        75.47 o                         
  -2   8  15       3270.28       3178.94       126.15 o                         
  -1   8  15       2005.78       2034.09       102.54 o                         
   0   8  15        172.76        194.03        22.52 o                         
   1   8  15       1475.66       1724.57       182.93 o                         
   2   8  15       3808.58       3824.93       118.33 o                         
   3   8  15        935.97        926.40        61.55 o                         
   4   8  15         99.66         51.47        14.09 o                         
   5   8  15       2782.65       2772.04        88.06 o                         
  -1   9  15       2514.32       2580.73        93.64 o                         
   0   9  15       2589.14       2775.83        99.47 o                         
   1   9  15        410.02        384.31        32.19 o                         
   2   9  15       1154.67       1268.33        76.53 o                         
   3   9  15       3535.65       3509.61       109.12 o                         
   4   9  15       3023.02       2887.04        80.46 o                         
   5   9  15         24.21         30.69         9.78 o                         
  -1  10  15        325.66        274.94        29.06 o                         
   0  10  15       1518.18       1569.41        55.26 o                         
   1  10  15       5525.62       5957.36       285.08 o                         
   2  10  15       1761.74       1869.53        96.29 o                         
   3  10  15         62.98         75.79        11.21 o                         
   4  10  15       1417.92       1458.84        64.87 o                         
   1  11  15        276.35        280.30        28.75 o                         
   2  11  15       3269.69       3329.89       128.74 o                         
   3  11  15       1710.36       1811.55        73.83 o                         
   1   1  16        114.98         58.65        20.81 o                         
   2   1  16       1942.40       1874.29        64.03 o                         
   0   2  16       2049.72       2069.09        55.03 o                         
   1   2  16       2651.99       2659.71        84.42 o                         
   2   2  16        667.14        668.22        24.85 o                         
   3   2  16        155.68        128.66        22.70 o                         
  -1   3  16        909.04        477.69       109.96 o                         
   0   3  16          2.86         -8.83         9.08 o                         
   1   3  16       1572.66       1679.56        71.17 o                         
   2   3  16       2293.61       2268.93        72.47 o                         
   3   3  16        901.75        887.02        46.57 o                         
   4   3  16         67.63         30.43        10.89 o                         
   0   4  16       4751.07       2605.31       175.62 o                         
   1   4  16       2697.27       2928.64       182.99 o                         
   2   4  16          6.30          8.99         6.86 o                         
   3   4  16       1554.64       1455.90        77.04 o                         
   4   4  16       1987.67       1953.89        82.24 o                         
  -1   5  16        193.38        176.89        79.85 o                         
   0   5  16        463.16        666.51        51.76 o                         
   1   5  16       4601.38       4786.14       261.21 o                         
   2   5  16       3031.82       2895.31       112.61 o                         
   3   5  16          7.62         39.72        15.13 o                         
   4   5  16       2342.13       2219.24        73.43 o                         
  -1   6  16       4221.56       4200.81       238.84 o                         
   0   6  16       3166.76       3268.46       196.57 o                         
   1   6  16        336.61        323.30        25.20 o                         
   2   6  16       1333.33       1211.89        44.44 o                         
   3   6  16       3349.92       2981.02       180.53 o                         
   4   6  16        768.18        738.21        30.43 o                         
   5   6  16         18.73          3.15        44.76 o                         
  -1   7  16         15.64         35.54        14.73 o                         
   0   7  16       2182.83       2295.22        94.69 o                         
   1   7  16       4918.92       5450.39       274.03 o                         
   2   7  16        416.49        437.81        67.53 o                         
   3   7  16        525.39        572.46        34.09 o                         
   4   7  16       2840.82       2894.15        79.81 o                         
   0   8  16        776.34        892.38        51.02 o                         
   1   8  16        288.15        339.47        29.62 o                         
   2   8  16       6759.68       6356.54       185.16 o                         
   3   8  16       3032.12       2915.62       112.15 o                         
   4   8  16        446.91        428.67        42.73 o                         
   0   9  16       2482.36       2530.56        83.26 o                         
   1   9  16       1327.77       1323.42        72.64 o                         
   3   9  16       1322.56       1305.75        81.56 o                         
   4   9  16       3190.57       3094.35        85.36 o                         
   1  10  16       3728.69       3959.55       248.30 o                         
   2  10  16       6503.79       6640.79       247.06 o                         
   3  10  16        641.43        116.83        29.68 o                         
   1   5  17        575.62       1085.86        71.98 o                         
   2   5  17       4097.62       3590.37       245.37 o                         
   1   6  17       1093.20        861.07        60.70 o                         
   2   6  17        412.54        323.07        44.18 o                         
   3   6  17       3335.81       2431.15       137.37 o                         
   2   7  17       4049.31       3880.35       135.84 o                         
                                                                                
